# Supplementary material for: Self-assembling α,γ-cyclic peptides that generate cavities with tunable properties
Source: Chem Sci. 2015 Sep 14;7(1):183–7. doi: 10.1039/c5sc03187g (PMC5515055; doi:10.1039/c5sc03187g)
Supplement: Supplementary file 2 [file SC-007-C5SC03187G-s002.cif]

# Electronic Supplementary Material (ESI) for Chemical Science.
# This journal is © The Royal Society of Chemistry 2015

####################################################################### 
# 
# This file contains crystal structure data downloaded from the 
# Cambridge Structural Database (CSD) hosted by the Cambridge 
# Crystallographic Data Centre (CCDC).
# 
# Full information about CCDC data access policies and citation 
# guidelines are available at http://www.ccdc.cam.ac.uk/access/V1 
# 
# Audit and citation data items may have been added by the CCDC. 
# Please retain this information to preserve the provenance of 
# this file and to allow appropriate attribution of the data. 
# 
#######################################################################

data_shelx
_database_code_depnum_ccdc_archive 'CCDC 1400134'
_audit_update_record             
;
2015-05-11 deposited with the CCDC.
2015-09-11 downloaded from the CCDC.
;

_audit_creation_date             2015-05-11T09:35:12-00:00
_audit_creation_method           'WinGX routine CIF_UPDATE'
_audit_conform_dict_name         cif_core.dic
_audit_conform_dict_version      2.4.3
_audit_conform_dict_location     ftp://ftp.iucr.org/pub/cif_core.dic

#----------------------------------------------------------------------------#
#                   CHEMICAL INFORMATION                                     #
#----------------------------------------------------------------------------#

_chemical_name_systematic        NR443-B
_chemical_formula_moiety         'C66 H100 N8 O12, 4.462(C H Cl3), 0.053(O)'
_chemical_formula_sum            'C70.45 H104.45 Cl13.38 N8 O12.05'
_chemical_formula_weight         1730.54
_chemical_absolute_configuration rmad

#----------------------------------------------------------------------------#
#                   UNIT CELL INFORMATION                                    #
#----------------------------------------------------------------------------#

_space_group_crystal_system      triclinic
_space_group_name_H-M_alt        'P 1'
_space_group_name_Hall           'P 1'
_space_group_IT_number           1
loop_
_space_group_symop_operation_xyz
'x, y, z'

_cell_length_a                   14.3767(9)
_cell_length_b                   24.3477(16)
_cell_length_c                   24.5528(14)
_cell_angle_alpha                90.131(2)
_cell_angle_beta                 93.427(3)
_cell_angle_gamma                91.090(3)
_cell_volume                     8577.5(9)
_cell_formula_units_Z            4
_cell_measurement_temperature    100(2)
_cell_measurement_reflns_used    9930
_cell_measurement_theta_min      2.29
_cell_measurement_theta_max      18.87
_cell_measurement_wavelength     0.71073

#----------------------------------------------------------------------------#
#                   CRYSTAL INFORMATION                                      #
#----------------------------------------------------------------------------#

_exptl_crystal_description       prism
_exptl_crystal_colour            colourless
_exptl_crystal_size_max          0.25
_exptl_crystal_size_mid          0.13
_exptl_crystal_size_min          0.12
_exptl_crystal_density_diffrn    1.34
_exptl_crystal_density_method    'not measured'
_exptl_crystal_F_000             3628

#----------------------------------------------------------------------------#
#                   ABSORPTION CORRECTION                                    #
#----------------------------------------------------------------------------#

_exptl_absorpt_coefficient_mu    0.489
_exptl_absorpt_correction_type   multi-scan
_exptl_absorpt_process_details   
;
SADABS-2014/5 - Bruker AXS area detector scaling and absorption correction
;
_exptl_absorpt_correction_T_min  0.848
_exptl_absorpt_correction_T_max  0.958
_shelx_estimated_absorpt_T_min   0.887
_shelx_estimated_absorpt_T_max   0.944

#----------------------------------------------------------------------------#
#                   DATA COLLECTION                                          #
#----------------------------------------------------------------------------#

_diffrn_source                   'sealed x-ray tube'
_diffrn_ambient_temperature      100(2)
_diffrn_radiation_wavelength     0.71073
_diffrn_radiation_type           MoK\a
_diffrn_radiation_monochromator  graphite
_diffrn_radiation_probe          x-ray
_diffrn_detector                 'APEX-II CCD'
_diffrn_orient_matrix_ub_11      0.018647
_diffrn_orient_matrix_ub_12      0.039468
_diffrn_orient_matrix_ub_13      0.005701
_diffrn_orient_matrix_ub_21      -0.062337
_diffrn_orient_matrix_ub_22      0.011343
_diffrn_orient_matrix_ub_23      -0.015904
_diffrn_orient_matrix_ub_31      -0.024975
_diffrn_orient_matrix_ub_32      -0.001046
_diffrn_orient_matrix_ub_33      0.03714
_diffrn_measurement_device       '\k-geometry diffractometer'
_diffrn_measurement_device_type  'Bruker APEX-II'
_diffrn_measurement_method       '\f or \w oscillation scans'
_diffrn_standards_number         0
_diffrn_standards_interval_time  .
_diffrn_standards_interval_count .
_diffrn_standards_decay_%        ?
_diffrn_reflns_av_R_equivalents  0.0926
_diffrn_reflns_av_unetI/netI     0.118
_diffrn_reflns_number            160890
_diffrn_reflns_limit_h_min       -15
_diffrn_reflns_limit_h_max       15
_diffrn_reflns_limit_k_min       -25
_diffrn_reflns_limit_k_max       25
_diffrn_reflns_limit_l_min       -25
_diffrn_reflns_limit_l_max       25
_diffrn_reflns_theta_min         1.419
_diffrn_reflns_theta_max         21.966
_diffrn_reflns_theta_full        21.966
_diffrn_measured_fraction_theta_full 0.999
_diffrn_measured_fraction_theta_max 0.999
_diffrn_reflns_Laue_measured_fraction_full 0.999
_diffrn_reflns_Laue_measured_fraction_max 0.999
_diffrn_reflns_point_group_measured_fraction_full 0.991
_diffrn_reflns_point_group_measured_fraction_max 0.991
_reflns_Friedel_fraction_full    0.983
_reflns_Friedel_fraction_max     0.983
_reflns_Friedel_coverage         0.984
_reflns_number_total             41489
_reflns_number_gt                26837
_reflns_threshold_expression     'I > 2\s(I)'
_diffrn_reflns_reduction_process 
;
        Scaled and merged with Sortav
        R.H. Blessing, (1987) Cryst. Rev. 1, 3-58
        R.H. Blessing, (1989) J. Appl. Cryst. 22, 396-397
;

#----------------------------------------------------------------------------#
#                   COMPUTER PROGRAMS USED                                   #
#----------------------------------------------------------------------------#

_computing_data_collection       'Bruker APEX2 software'
_computing_cell_refinement       'SAINT V8.34A integration software'
_computing_data_reduction        'SORTAV (Blessing, 1995)'
_computing_structure_solution    'SHELXT-2014 (Sheldrick, 2014)'
_computing_structure_refinement  'SHELXL-2014/7 (Sheldrick, 2014)'
_computing_molecular_graphics    'ORTEP-3 for Windows (Farrugia, 2012)'
_computing_publication_material  'WinGX publication routines (Farrugia, 2012)'

#----------------------------------------------------------------------------#
#                   STRUCTURE SOLUTION                                       #
#----------------------------------------------------------------------------#

_atom_sites_solution_primary     dual
_atom_sites_solution_secondary   difmap
_atom_sites_solution_hydrogens   geom

#----------------------------------------------------------------------------#
#                   REFINEMENT INFORMATION                                   #
#----------------------------------------------------------------------------#

_refine_ls_structure_factor_coef Fsqd
_refine_ls_matrix_type           full
_refine_ls_weighting_scheme      calc
_refine_ls_weighting_details     
'w=1/[\s^2^(Fo^2^)+(0.1252P)^2^+15.5443P+1.0sin\q/\l] where P=(Fo^2^+2Fc^2^)/3'
_refine_ls_hydrogen_treatment    constr
_refine_ls_extinction_method     none
_refine_ls_number_reflns         41489
_refine_ls_number_parameters     4670
_refine_ls_number_restraints     5300
_refine_ls_number_constraints    0
_refine_ls_R_factor_all          0.1402
_refine_ls_R_factor_gt           0.0823
_refine_ls_wR_factor_ref         0.2339
_refine_ls_wR_factor_gt          0.1987
_refine_ls_goodness_of_fit_ref   1.016
_refine_ls_restrained_S_all      1.028
_refine_ls_shift/su_max          0.002
_refine_ls_shift/su_mean         0
_refine_ls_abs_structure_details 
;
 Flack x determined using 9462 quotients [(I+)-(I-)]/[(I+)+(I-)]
 (Parsons, Flack and Wagner, Acta Cryst. B69 (2013) 249-259).
;
_refine_ls_abs_structure_Flack   0.03(2)
_refine_diff_density_max         0.551
_refine_diff_density_min         -0.434
_refine_diff_density_rms         0.078

#----------------------------------------------------------------------------#
#                   CONSTRAINTS AND RESTRAINTS                               #
#----------------------------------------------------------------------------#


#----------------------------------------------------------------------------#
#                   ATOMIC TYPES, COORDINATES AND THERMAL PARAMETERS         #
#----------------------------------------------------------------------------#

loop_
_atom_type_symbol
_atom_type_description
_atom_type_scat_dispersion_real
_atom_type_scat_dispersion_imag
_atom_type_scat_source
C C 0.0033 0.0016 'International Tables Vol C Tables 4.2.6.8 and 6.1.1.4'
H H 0 0 'International Tables Vol C Tables 4.2.6.8 and 6.1.1.4'
Cl Cl 0.1484 0.1585 'International Tables Vol C Tables 4.2.6.8 and 6.1.1.4'
N N 0.0061 0.0033 'International Tables Vol C Tables 4.2.6.8 and 6.1.1.4'
O O 0.0106 0.006 'International Tables Vol C Tables 4.2.6.8 and 6.1.1.4'

loop_
_atom_site_label
_atom_site_type_symbol
_atom_site_fract_x
_atom_site_fract_y
_atom_site_fract_z
_atom_site_U_iso_or_equiv
_atom_site_adp_type
_atom_site_occupancy
_atom_site_site_symmetry_order
_atom_site_calc_flag
_atom_site_refinement_flags_posn
_atom_site_refinement_flags_adp
_atom_site_refinement_flags_occupancy
_atom_site_disorder_assembly
_atom_site_disorder_group
N_11 N 0.7077(7) 0.1649(4) 0.6895(4) 0.026(2) Uani 1 1 d D U . . .
CN_11 C 0.8094(8) 0.1748(6) 0.6976(6) 0.039(4) Uani 1 1 d D U . . .
HN1_11 H 0.837 0.1455 0.7202 0.058 Uiso 1 1 calc R U . . .
HN2_11 H 0.8373 0.1752 0.6622 0.058 Uiso 1 1 calc R U . . .
HN3_11 H 0.8214 0.2103 0.7159 0.058 Uiso 1 1 calc R U . . .
CA_11 C 0.6545(8) 0.0626(5) 0.8002(4) 0.026(2) Uani 1 1 d D U . . .
HA_11 H 0.5869 0.0717 0.7994 0.031 Uiso 1 1 calc R U . . .
CB_11 C 0.7062(9) 0.1094(5) 0.7746(5) 0.025(3) Uani 1 1 d D U . . .
HB1_11 H 0.7736 0.1016 0.7755 0.03 Uiso 1 1 calc R U . . .
HB2_11 H 0.6979 0.1437 0.7954 0.03 Uiso 1 1 calc R U . . .
CG_11 C 0.6677(8) 0.1164(5) 0.7148(5) 0.025(2) Uani 1 1 d D U . . .
HG_11 H 0.5992 0.1223 0.7158 0.03 Uiso 1 1 calc R U . . .
CD_11 C 0.6797(10) 0.0645(5) 0.6822(5) 0.028(3) Uani 1 1 d D U . . .
HD1_11 H 0.7469 0.0571 0.6803 0.034 Uiso 1 1 calc R U . . .
HD2_11 H 0.6528 0.0695 0.6445 0.034 Uiso 1 1 calc R U . . .
CE_11 C 0.6315(10) 0.0156(5) 0.7084(5) 0.030(3) Uani 1 1 d D U . . .
HE1_11 H 0.5632 0.0208 0.7057 0.036 Uiso 1 1 calc R U . . .
HE2_11 H 0.6446 -0.0184 0.6882 0.036 Uiso 1 1 calc R U . . .
CZ_11 C 0.6646(10) 0.0092(5) 0.7681(5) 0.028(3) Uani 1 1 d D U . . .
HZ1_11 H 0.7308 -0.0015 0.7704 0.034 Uiso 1 1 calc R U . . .
HZ2_11 H 0.6278 -0.0205 0.7846 0.034 Uiso 1 1 calc R U . . .
C_11 C 0.6893(9) 0.0540(5) 0.8599(5) 0.030(3) Uani 1 1 d D U . . .
O_11 O 0.7711(7) 0.0606(5) 0.8741(4) 0.058(3) Uani 1 1 d D U . . .
N_12 N 0.6252(7) 0.0377(4) 0.8933(4) 0.024(2) Uani 1 1 d D U . . .
H0_12 H 0.5665 0.0355 0.881 0.029 Uiso 1 1 calc R U . . .
CA_12 C 0.6499(9) 0.0232(5) 0.9499(5) 0.032(3) Uani 1 1 d D U . . .
HA_12 H 0.7176 0.0311 0.9586 0.038 Uiso 1 1 calc R U . . .
CB_12 C 0.6280(11) -0.0381(5) 0.9595(6) 0.047(4) Uani 1 1 d D U . . .
HB1_12 H 0.6419 -0.046 0.9986 0.056 Uiso 1 1 calc R U . . .
HB2_12 H 0.5603 -0.0445 0.9517 0.056 Uiso 1 1 calc R U . . .
CG_12 C 0.6801(13) -0.0789(6) 0.9260(8) 0.081(5) Uani 1 1 d D U . . .
HG_12 H 0.6792 -0.0663 0.8872 0.097 Uiso 1 1 calc R U . . .
CD1_12 C 0.7826(16) -0.0799(11) 0.9499(14) 0.153(11) Uani 1 1 d D U . . .
HD1A_12 H 0.8099 -0.0428 0.9493 0.23 Uiso 1 1 calc R U . . .
HD1B_12 H 0.7839 -0.0932 0.9876 0.23 Uiso 1 1 calc R U . . .
HD1C_12 H 0.8186 -0.1045 0.928 0.23 Uiso 1 1 calc R U . . .
CD2_12 C 0.6409(16) -0.1364(7) 0.9277(9) 0.090(6) Uani 1 1 d D U . . .
HD2A_12 H 0.6774 -0.1605 0.9055 0.135 Uiso 1 1 calc R U . . .
HD2B_12 H 0.644 -0.1494 0.9655 0.135 Uiso 1 1 calc R U . . .
HD2C_12 H 0.5759 -0.1368 0.9132 0.135 Uiso 1 1 calc R U . . .
C_12 C 0.5917(9) 0.0574(5) 0.9864(5) 0.029(3) Uani 1 1 d D U . . .
O_12 O 0.5070(7) 0.0458(4) 0.9886(4) 0.038(2) Uani 1 1 d D U . . .
N_13 N 0.6308(8) 0.0981(5) 1.0175(4) 0.041(3) Uani 1 1 d D U . . .
CN_13 C 0.7266(10) 0.1176(7) 1.0115(6) 0.055(4) Uani 1 1 d D U . . .
HN1_13 H 0.7419 0.1472 1.0378 0.083 Uiso 1 1 calc R U . . .
HN2_13 H 0.7695 0.0872 1.0183 0.083 Uiso 1 1 calc R U . . .
HN3_13 H 0.7325 0.1313 0.9744 0.083 Uiso 1 1 calc R U . . .
CA_13 C 0.5249(12) 0.2037(5) 1.1048(5) 0.061(3) Uani 1 1 d D U . . .
HA_13 H 0.4561 0.2049 1.1086 0.073 Uiso 1 1 calc R U . . .
CB_13 C 0.5458(11) 0.1825(5) 1.0466(5) 0.048(3) Uani 1 1 d D U . . .
HB_13 H 0.597 0.2045 1.0308 0.058 Uiso 1 1 calc R U . . .
CG_13 C 0.5749(10) 0.1234(5) 1.0577(5) 0.041(3) Uani 1 1 d D U . . .
HG_13 H 0.517 0.1004 1.0606 0.049 Uiso 1 1 calc R U . . .
CD_13 C 0.6232(13) 0.1291(7) 1.1154(5) 0.065(4) Uani 1 1 d D U . . .
HD1_13 H 0.6267 0.0931 1.1339 0.078 Uiso 1 1 calc R U . . .
HD2_13 H 0.687 0.1448 1.1137 0.078 Uiso 1 1 calc R U . . .
OE_13 O 0.5666(10) 0.1648(4) 1.1427(4) 0.075(4) Uani 1 1 d D U . . .
OZ_13 O 0.4646(7) 0.1818(4) 1.0118(4) 0.047(2) Uani 1 1 d D U . . .
CB1_13 C 0.4434(10) 0.2348(5) 0.9908(6) 0.044(3) Uani 1 1 d D U . . .
HB1A_13 H 0.4907 0.2465 0.9653 0.053 Uiso 1 1 calc R U . . .
HB1B_13 H 0.4445 0.2618 1.0211 0.053 Uiso 1 1 calc R U . . .
CG1_13 C 0.3465(10) 0.2330(6) 0.9610(6) 0.045(3) Uani 1 1 d D U . . .
CD1_13 C 0.3263(11) 0.1919(6) 0.9229(6) 0.045(3) Uani 1 1 d D U . . .
HD1A_13 H 0.3709 0.1646 0.9168 0.054 Uiso 1 1 calc R U . . .
CD2_13 C 0.2827(11) 0.2715(7) 0.9713(6) 0.052(4) Uani 1 1 d D U . . .
HD2A_13 H 0.2975 0.3 0.9971 0.062 Uiso 1 1 calc R U . . .
CE1_13 C 0.2391(10) 0.1905(7) 0.8930(6) 0.050(4) Uani 1 1 d D U . . .
HE1_13 H 0.2252 0.1633 0.8657 0.06 Uiso 1 1 calc R U . . .
CE2_13 C 0.1969(11) 0.2689(7) 0.9441(6) 0.050(3) Uani 1 1 d D U . . .
HE2_13 H 0.1512 0.2948 0.9525 0.06 Uiso 1 1 calc R U . . .
CZ_13 C 0.1753(11) 0.2293(6) 0.9043(6) 0.049(4) Uani 1 1 d D U . . .
HZ_13 H 0.116 0.2291 0.885 0.058 Uiso 1 1 calc R U . . .
C_13 C 0.5695(15) 0.2597(6) 1.1173(6) 0.073(4) Uani 1 1 d D U . . .
O_13 O 0.6535(11) 0.2661(5) 1.1137(6) 0.097(4) Uani 1 1 d D U . . .
N_14 N 0.5118(12) 0.2999(5) 1.1293(5) 0.067(3) Uani 1 1 d D U . . .
H0_14 H 0.4515 0.2928 1.1292 0.081 Uiso 1 1 calc R U . . .
CA_14 C 0.5459(12) 0.3546(5) 1.1424(5) 0.074(4) Uani 1 1 d D U . . .
HA_14a H 0.6154 0.3579 1.1458 0.088 Uiso 0.618(9) 1 calc R U P A 1
HA_14b H 0.6113 0.3537 1.1308 0.088 Uiso 0.382(9) 1 calc R U P A 2
CB_14a C 0.496(2) 0.3722(11) 1.1969(7) 0.077(5) Uani 0.618(9) 1 d D U P A 1
HB1_14a H 0.5105 0.4117 1.2035 0.092 Uiso 0.618(9) 1 calc R U P A 1
HB2_14a H 0.4282 0.3684 1.1894 0.092 Uiso 0.618(9) 1 calc R U P A 1
CG_14a C 0.522(2) 0.3413(9) 1.2504(8) 0.084(5) Uani 0.618(9) 1 d D U P A 1
HG_14a H 0.5063 0.3014 1.2445 0.101 Uiso 0.618(9) 1 calc R U P A 1
CD1_14a C 0.627(2) 0.3477(15) 1.2614(14) 0.098(7) Uani 0.618(9) 1 d D U P A 1
HD1A_14a H 0.6588 0.3345 1.2297 0.147 Uiso 0.618(9) 1 calc R U P A 1
HD1B_14a H 0.6434 0.3866 1.2679 0.147 Uiso 0.618(9) 1 calc R U P A 1
HD1C_14a H 0.6469 0.3263 1.2936 0.147 Uiso 0.618(9) 1 calc R U P A 1
CD2_14a C 0.470(3) 0.3614(12) 1.2987(10) 0.093(7) Uani 0.618(9) 1 d D U P A 1
HD2A_14a H 0.4027 0.3568 1.2906 0.14 Uiso 0.618(9) 1 calc R U P A 1
HD2B_14a H 0.4887 0.34 1.3312 0.14 Uiso 0.618(9) 1 calc R U P A 1
HD2C_14a H 0.4852 0.4003 1.3054 0.14 Uiso 0.618(9) 1 calc R U P A 1
CB_14b C 0.559(3) 0.3733(16) 1.2004(10) 0.081(5) Uani 0.382(9) 1 d D U P A 2
HB1_14b H 0.4972 0.3752 1.2159 0.097 Uiso 0.382(9) 1 calc R U P A 2
HB2_14b H 0.5864 0.411 1.201 0.097 Uiso 0.382(9) 1 calc R U P A 2
CG_14b C 0.622(3) 0.3365(14) 1.2378(13) 0.083(6) Uani 0.382(9) 1 d D U P A 2
HG_14b H 0.605 0.2969 1.2312 0.1 Uiso 0.382(9) 1 calc R U P A 2
CD1_14b C 0.724(3) 0.345(2) 1.2328(16) 0.089(8) Uani 0.382(9) 1 d D U P A 2
HD1A_14b H 0.7401 0.3338 1.1964 0.133 Uiso 0.382(9) 1 calc R U P A 2
HD1B_14b H 0.7397 0.3842 1.2383 0.133 Uiso 0.382(9) 1 calc R U P A 2
HD1C_14b H 0.7582 0.3234 1.2604 0.133 Uiso 0.382(9) 1 calc R U P A 2
CD2_14b C 0.593(4) 0.3539(18) 1.2947(13) 0.082(7) Uani 0.382(9) 1 d D U P A 2
HD2A_14b H 0.5262 0.3478 1.297 0.124 Uiso 0.382(9) 1 calc R U P A 2
HD2B_14b H 0.6272 0.3321 1.3227 0.124 Uiso 0.382(9) 1 calc R U P A 2
HD2C_14b H 0.6087 0.393 1.3006 0.124 Uiso 0.382(9) 1 calc R U P A 2
C_14 C 0.5002(12) 0.3950(5) 1.1020(5) 0.046(3) Uani 1 1 d D U . . .
O_14 O 0.4170(9) 0.3898(4) 1.0894(4) 0.051(3) Uani 1 1 d D U . . .
N_15 N 0.5545(9) 0.4351(4) 1.0825(4) 0.043(3) Uani 1 1 d D U . . .
CN_15 C 0.6540(11) 0.4441(7) 1.0988(7) 0.066(5) Uani 1 1 d D U . . .
HN1_15 H 0.6783 0.4756 1.079 0.1 Uiso 1 1 calc R U . . .
HN2_15 H 0.6611 0.4513 1.1382 0.1 Uiso 1 1 calc R U . . .
HN3_15 H 0.6887 0.4112 1.0902 0.1 Uiso 1 1 calc R U . . .
CA_15 C 0.5030(9) 0.5288(5) 0.9602(4) 0.028(3) Uani 1 1 d D U . . .
HA_15 H 0.4454 0.5071 0.9486 0.034 Uiso 1 1 calc R U . . .
CB_15 C 0.5648(9) 0.4935(6) 0.9983(5) 0.034(3) Uani 1 1 d D U . . .
HB1_15 H 0.5841 0.4604 0.9787 0.04 Uiso 1 1 calc R U . . .
HB2_15 H 0.6216 0.5146 1.011 0.04 Uiso 1 1 calc R U . . .
CG_15 C 0.5100(9) 0.4765(5) 1.0471(5) 0.034(3) Uani 1 1 d D U . . .
HG_15 H 0.4498 0.4598 1.032 0.041 Uiso 1 1 calc R U . . .
CD_15 C 0.4852(10) 0.5275(5) 1.0790(5) 0.033(3) Uani 1 1 d D U . . .
HD1_15 H 0.4502 0.5165 1.1108 0.04 Uiso 1 1 calc R U . . .
HD2_15 H 0.543 0.5471 1.0926 0.04 Uiso 1 1 calc R U . . .
CE_15 C 0.4272(10) 0.5651(6) 1.0430(5) 0.036(3) Uani 1 1 d D U . . .
HE1_15 H 0.4149 0.599 1.0636 0.043 Uiso 1 1 calc R U . . .
HE2_15 H 0.3665 0.5468 1.033 0.043 Uiso 1 1 calc R U . . .
CZ_15 C 0.4745(11) 0.5807(5) 0.9909(5) 0.038(3) Uani 1 1 d D U . . .
HZ1_15 H 0.5305 0.6039 1.0004 0.045 Uiso 1 1 calc R U . . .
HZ2_15 H 0.4312 0.6024 0.967 0.045 Uiso 1 1 calc R U . . .
C_15 C 0.5505(10) 0.5472(5) 0.9094(5) 0.035(3) Uani 1 1 d D U . . .
O_15 O 0.6348(8) 0.5571(6) 0.9107(4) 0.065(4) Uani 1 1 d D U . . .
N_16 N 0.4945(8) 0.5528(4) 0.8652(4) 0.031(2) Uani 1 1 d D U . . .
H0_16 H 0.4359 0.542 0.8666 0.037 Uiso 1 1 calc R U . . .
CA_16 C 0.5249(10) 0.5760(5) 0.8144(5) 0.044(3) Uani 1 1 d D U . . .
HA_16 H 0.5939 0.5824 0.818 0.053 Uiso 1 1 calc R U . . .
CB_16 C 0.4777(16) 0.6300(6) 0.8016(6) 0.083(5) Uani 1 1 d D U . . .
HB1_16 H 0.4921 0.6412 0.7643 0.1 Uiso 1 1 calc R U . . .
HB2_16 H 0.4094 0.6239 0.8017 0.1 Uiso 1 1 calc R U . . .
CG_16 C 0.5049(18) 0.6770(7) 0.8402(6) 0.109(6) Uani 1 1 d D U . . .
HG_16 H 0.4966 0.6646 0.8784 0.13 Uiso 1 1 calc R U . . .
CD1_16 C 0.6056(19) 0.6965(10) 0.8358(9) 0.133(7) Uani 1 1 d D U . . .
HD1A_16 H 0.6474 0.6657 0.8434 0.199 Uiso 1 1 calc R U . . .
HD1B_16 H 0.6138 0.7102 0.7989 0.199 Uiso 1 1 calc R U . . .
HD1C_16 H 0.6202 0.726 0.8624 0.199 Uiso 1 1 calc R U . . .
CD2_16 C 0.444(2) 0.7252(8) 0.8284(9) 0.135(8) Uani 1 1 d D U . . .
HD2A_16 H 0.4619 0.7552 0.8536 0.202 Uiso 1 1 calc R U . . .
HD2B_16 H 0.4502 0.7374 0.7908 0.202 Uiso 1 1 calc R U . . .
HD2C_16 H 0.3785 0.7144 0.833 0.202 Uiso 1 1 calc R U . . .
C_16 C 0.5020(10) 0.5346(5) 0.7687(5) 0.031(3) Uani 1 1 d D U . . .
O_16 O 0.4207(7) 0.5306(4) 0.7496(4) 0.037(2) Uani 1 1 d D U . . .
N_17 N 0.5708(7) 0.5043(4) 0.7499(4) 0.028(2) Uani 1 1 d D U . . .
CN_17 C 0.6661(9) 0.5040(6) 0.7753(5) 0.041(4) Uani 1 1 d D U . . .
HN1_17 H 0.7042 0.4791 0.755 0.062 Uiso 1 1 calc R U . . .
HN2_17 H 0.6931 0.5412 0.7747 0.062 Uiso 1 1 calc R U . . .
HN3_17 H 0.6643 0.4916 0.8132 0.062 Uiso 1 1 calc R U . . .
CA_17 C 0.5673(9) 0.3849(5) 0.6547(5) 0.028(2) Uani 1 1 d D U . . .
HA_17 H 0.5097 0.3672 0.6372 0.033 Uiso 1 1 calc R U . . .
CB_17 C 0.5466(8) 0.4083(5) 0.7112(5) 0.027(2) Uani 1 1 d D U . . .
HB_17 H 0.5963 0.3979 0.7393 0.032 Uiso 1 1 calc R U . . .
CG_17 C 0.5490(9) 0.4703(5) 0.7012(5) 0.028(2) Uani 1 1 d D U . . .
HG_17 H 0.4868 0.4811 0.6848 0.033 Uiso 1 1 calc R U . . .
CD_17 C 0.6206(10) 0.4766(5) 0.6574(5) 0.033(3) Uani 1 1 d D U . . .
HD1_17 H 0.6135 0.5118 0.6377 0.04 Uiso 1 1 calc R U . . .
HD2_17 H 0.6852 0.4742 0.6735 0.04 Uiso 1 1 calc R U . . .
OE_17 O 0.5965(7) 0.4306(3) 0.6222(3) 0.035(2) Uani 1 1 d D U . . .
OZ_17 O 0.4577(6) 0.3919(3) 0.7276(4) 0.031(2) Uani 1 1 d D U . . .
CB1_17 C 0.4588(9) 0.3362(5) 0.7454(6) 0.038(3) Uani 1 1 d D U . . .
HB1A_17 H 0.4987 0.3329 0.7794 0.045 Uiso 1 1 calc R U . . .
HB1B_17 H 0.4842 0.3125 0.7172 0.045 Uiso 1 1 calc R U . . .
CG1_17 C 0.3589(9) 0.3186(6) 0.7551(5) 0.038(3) Uani 1 1 d D U . . .
CD1_17 C 0.3007(9) 0.3507(6) 0.7838(5) 0.040(3) Uani 1 1 d D U . . .
HD1A_17 H 0.3222 0.3856 0.7973 0.048 Uiso 1 1 calc R U . . .
CD2_17 C 0.3280(10) 0.2678(6) 0.7365(6) 0.046(3) Uani 1 1 d D U . . .
HD2A_17 H 0.3683 0.2448 0.7178 0.055 Uiso 1 1 calc R U . . .
CE1_17 C 0.2100(10) 0.3325(6) 0.7932(6) 0.048(3) Uani 1 1 d D U . . .
HE1_17 H 0.1703 0.3543 0.8136 0.058 Uiso 1 1 calc R U . . .
CE2_17 C 0.2387(10) 0.2505(7) 0.7450(6) 0.048(4) Uani 1 1 d D U . . .
HE2_17 H 0.2172 0.2155 0.7317 0.058 Uiso 1 1 calc R U . . .
CZ_17 C 0.1800(10) 0.2829(6) 0.7724(6) 0.046(3) Uani 1 1 d D U . . .
HZ_17 H 0.1178 0.2707 0.7769 0.055 Uiso 1 1 calc R U . . .
C_17 C 0.6456(9) 0.3440(5) 0.6584(5) 0.029(3) Uani 1 1 d D U . . .
O_17 O 0.7226(7) 0.3584(4) 0.6799(4) 0.041(2) Uani 1 1 d D U . . .
N_18 N 0.6248(7) 0.2949(4) 0.6379(4) 0.026(2) Uani 1 1 d D U . . .
H0_18 H 0.568 0.2876 0.624 0.032 Uiso 1 1 calc R U . . .
CA_18 C 0.6957(9) 0.2523(5) 0.6379(5) 0.033(3) Uani 1 1 d D U . . .
HA_18 H 0.7496 0.2639 0.6632 0.04 Uiso 1 1 calc R U . . .
CB_18 C 0.7310(11) 0.2431(5) 0.5813(6) 0.041(3) Uani 1 1 d D U . . .
HB1_18 H 0.6769 0.237 0.555 0.049 Uiso 1 1 calc R U . . .
HB2_18 H 0.7686 0.2094 0.5819 0.049 Uiso 1 1 calc R U . . .
CG_18 C 0.7906(10) 0.2913(5) 0.5612(6) 0.046(3) Uani 1 1 d D U . . .
HG_18 H 0.7546 0.3256 0.5653 0.055 Uiso 1 1 calc R U . . .
CD1_18 C 0.8829(11) 0.2981(7) 0.5953(7) 0.060(4) Uani 1 1 d D U . . .
HD1A_18 H 0.8703 0.3023 0.6338 0.09 Uiso 1 1 calc R U . . .
HD1B_18 H 0.9208 0.2655 0.5907 0.09 Uiso 1 1 calc R U . . .
HD1C_18 H 0.9166 0.3307 0.583 0.09 Uiso 1 1 calc R U . . .
CD2_18 C 0.8075(12) 0.2846(6) 0.5015(6) 0.055(4) Uani 1 1 d D U . . .
HD2A_18 H 0.7476 0.2803 0.4805 0.082 Uiso 1 1 calc R U . . .
HD2B_18 H 0.8408 0.3172 0.4888 0.082 Uiso 1 1 calc R U . . .
HD2C_18 H 0.845 0.252 0.4965 0.082 Uiso 1 1 calc R U . . .
C_18 C 0.6529(9) 0.1991(5) 0.6598(5) 0.026(3) Uani 1 1 d D U . . .
O_18 O 0.5683(6) 0.1885(4) 0.6495(4) 0.032(2) Uani 1 1 d D U . . .
N_21a N 0.1777(13) 0.2080(7) 1.0794(9) 0.037(4) Uani 0.618(9) 1 d D U P A 1
CN_21a C 0.0757(14) 0.2034(11) 1.0653(15) 0.057(8) Uani 0.618(9) 1 d D U P A 1
HN1_21a H 0.0594 0.1657 1.0539 0.085 Uiso 0.618(9) 1 calc R U P A 1
HN2_21a H 0.0415 0.2129 1.0972 0.085 Uiso 0.618(9) 1 calc R U P A 1
HN3_21a H 0.059 0.2286 1.0354 0.085 Uiso 0.618(9) 1 calc R U P A 1
N_21b N 0.210(2) 0.2168(10) 1.0913(14) 0.054(6) Uani 0.382(9) 1 d D U P A 2
CN_21b C 0.110(2) 0.215(2) 1.085(2) 0.067(12) Uani 0.382(9) 1 d D U P A 2
HN1_21b H 0.0884 0.18 1.069 0.101 Uiso 0.382(9) 1 calc R U P A 2
HN2_21b H 0.0834 0.2203 1.1202 0.101 Uiso 0.382(9) 1 calc R U P A 2
HN3_21b H 0.0888 0.2451 1.0601 0.101 Uiso 0.382(9) 1 calc R U P A 2
CA_21 C 0.2822(10) 0.0825(5) 1.0173(5) 0.040(3) Uani 1 1 d D U . . .
HA_21 H 0.3437 0.1006 1.0111 0.049 Uiso 1 1 calc R U . . .
CB_21 C 0.2109(11) 0.1270(6) 1.0269(6) 0.048(3) Uani 1 1 d D U . . .
HB1_21 H 0.2021 0.1501 0.9939 0.057 Uiso 1 1 calc R U . . .
HB2_21 H 0.1501 0.1098 1.0343 0.057 Uiso 1 1 calc R U . . .
CG_21 C 0.2457(10) 0.1622(5) 1.0750(5) 0.052(3) Uani 1 1 d D U . . .
HG_21a H 0.3088 0.1778 1.0683 0.062 Uiso 0.618(9) 1 calc R U P A 1
HG_21b H 0.3124 0.1701 1.0679 0.062 Uiso 0.382(9) 1 calc R U P A 2
CD_21 C 0.2514(13) 0.1266(6) 1.1268(6) 0.055(4) Uani 1 1 d D U . . .
HD1_21 H 0.2731 0.1494 1.1586 0.066 Uiso 1 1 calc R U . . .
HD2_21 H 0.1889 0.1112 1.1335 0.066 Uiso 1 1 calc R U . . .
CE_21 C 0.3192(12) 0.0799(6) 1.1194(6) 0.050(4) Uani 1 1 d D U . . .
HE1_21 H 0.3829 0.0955 1.1171 0.06 Uiso 1 1 calc R U . . .
HE2_21 H 0.3193 0.0556 1.1516 0.06 Uiso 1 1 calc R U . . .
CZ_21 C 0.2930(12) 0.0463(6) 1.0682(5) 0.045(4) Uani 1 1 d D U . . .
HZ1_21 H 0.2337 0.0261 1.073 0.054 Uiso 1 1 calc R U . . .
HZ2_21 H 0.3418 0.019 1.063 0.054 Uiso 1 1 calc R U . . .
C_21 C 0.2526(9) 0.0476(5) 0.9681(5) 0.036(3) Uani 1 1 d D U . . .
O_21 O 0.1713(7) 0.0333(5) 0.9584(5) 0.058(3) Uani 1 1 d D U . . .
N_22 N 0.3205(8) 0.0314(5) 0.9379(4) 0.033(2) Uani 1 1 d D U . . .
H0_22 H 0.3775 0.0438 0.9462 0.04 Uiso 1 1 calc R U . . .
CA_22 C 0.3051(10) -0.0060(5) 0.8917(5) 0.039(3) Uani 1 1 d D U . . .
HA_22 H 0.2367 -0.0096 0.8819 0.047 Uiso 1 1 calc R U . . .
CB_22 C 0.3440(11) -0.0630(6) 0.9060(5) 0.046(3) Uani 1 1 d D U . . .
HB1_22 H 0.3366 -0.0862 0.8729 0.055 Uiso 1 1 calc R U . . .
HB2_22 H 0.4117 -0.0585 0.9153 0.055 Uiso 1 1 calc R U . . .
CG_22 C 0.3007(12) -0.0941(6) 0.9528(5) 0.059(4) Uani 1 1 d D U . . .
HG_22 H 0.3051 -0.0695 0.9855 0.071 Uiso 1 1 calc R U . . .
CD1_22 C 0.1986(13) -0.1073(9) 0.9396(7) 0.079(5) Uani 1 1 d D U . . .
HD1A_22 H 0.1655 -0.0733 0.9309 0.119 Uiso 1 1 calc R U . . .
HD1B_22 H 0.192 -0.1323 0.9082 0.119 Uiso 1 1 calc R U . . .
HD1C_22 H 0.172 -0.1248 0.9712 0.119 Uiso 1 1 calc R U . . .
CD2_22 C 0.3583(14) -0.1450(7) 0.9670(7) 0.076(5) Uani 1 1 d D U . . .
HD2A_22 H 0.4236 -0.1339 0.9751 0.114 Uiso 1 1 calc R U . . .
HD2B_22 H 0.3341 -0.1631 0.999 0.114 Uiso 1 1 calc R U . . .
HD2C_22 H 0.3541 -0.1705 0.936 0.114 Uiso 1 1 calc R U . . .
C_22 C 0.3541(9) 0.0154(5) 0.8430(5) 0.029(3) Uani 1 1 d D U . . .
O_22 O 0.4411(6) 0.0153(4) 0.8453(4) 0.038(2) Uani 1 1 d D U . . .
N_23 N 0.3051(7) 0.0329(4) 0.7979(4) 0.028(2) Uani 1 1 d D U . . .
CN_23 C 0.2048(8) 0.0409(7) 0.7963(5) 0.039(4) Uani 1 1 d D U . . .
HN1_23 H 0.1832 0.0537 0.76 0.059 Uiso 1 1 calc R U . . .
HN2_23 H 0.1732 0.0061 0.8042 0.059 Uiso 1 1 calc R U . . .
HN3_23 H 0.1905 0.0684 0.8237 0.059 Uiso 1 1 calc R U . . .
CA_23 C 0.3870(8) 0.1003(5) 0.6721(4) 0.025(2) Uani 1 1 d D U . . .
HA_23 H 0.454 0.109 0.6665 0.03 Uiso 1 1 calc R U . . .
CB_23 C 0.3695(8) 0.1036(5) 0.7338(4) 0.025(2) Uani 1 1 d D U . . .
HB_23 H 0.3122 0.1248 0.7398 0.03 Uiso 1 1 calc R U . . .
CG_23 C 0.3566(8) 0.0439(5) 0.7499(4) 0.025(2) Uani 1 1 d D U . . .
HG_23 H 0.4199 0.0279 0.7562 0.029 Uiso 1 1 calc R U . . .
CD_23 C 0.3119(9) 0.0192(5) 0.6963(4) 0.030(3) Uani 1 1 d D U . . .
HD1_23 H 0.3178 -0.0213 0.6955 0.036 Uiso 1 1 calc R U . . .
HD2_23 H 0.2452 0.0285 0.6913 0.036 Uiso 1 1 calc R U . . .
OE_23 O 0.3655(6) 0.0450(3) 0.6557(3) 0.033(2) Uani 1 1 d D U . . .
OZ_23 O 0.4499(6) 0.1306(4) 0.7584(3) 0.030(2) Uani 1 1 d D U . . .
CB1_23 C 0.4405(10) 0.1515(6) 0.8115(5) 0.040(3) Uani 1 1 d D U . . .
HB1A_23 H 0.4336 0.1209 0.8376 0.048 Uiso 1 1 calc R U . . .
HB1B_23 H 0.3847 0.1746 0.8121 0.048 Uiso 1 1 calc R U . . .
CG1_23 C 0.5289(9) 0.1859(5) 0.8276(5) 0.030(3) Uani 1 1 d D U . . .
CD1_23 C 0.5642(9) 0.2212(5) 0.7892(6) 0.036(3) Uani 1 1 d D U . . .
HD1A_23 H 0.5338 0.2242 0.7539 0.043 Uiso 1 1 calc R U . . .
CD2_23 C 0.5712(10) 0.1811(6) 0.8779(5) 0.039(3) Uani 1 1 d D U . . .
HD2A_23 H 0.5459 0.1571 0.904 0.047 Uiso 1 1 calc R U . . .
CE1_23 C 0.6465(9) 0.2530(6) 0.8032(6) 0.038(3) Uani 1 1 d D U . . .
HE1_23 H 0.6716 0.2776 0.7777 0.046 Uiso 1 1 calc R U . . .
CE2_23 C 0.6520(10) 0.2116(6) 0.8911(6) 0.044(3) Uani 1 1 d D U . . .
HE2_23 H 0.6827 0.208 0.9262 0.053 Uiso 1 1 calc R U . . .
CZ_23 C 0.6881(10) 0.2471(6) 0.8540(5) 0.039(3) Uani 1 1 d D U . . .
HZ_23 H 0.7431 0.2679 0.864 0.047 Uiso 1 1 calc R U . . .
C_23 C 0.3264(9) 0.1381(5) 0.6380(5) 0.027(3) Uani 1 1 d D U . . .
O_23 O 0.2431(7) 0.1293(5) 0.6322(4) 0.053(3) Uani 1 1 d D U . . .
N_24 N 0.3679(9) 0.1805(4) 0.6157(4) 0.042(3) Uani 1 1 d D U . . .
H0_24a H 0.4258 0.187 0.628 0.051 Uiso 0.55(2) 1 calc R U P B 1
H0_24b H 0.4285 0.1863 0.619 0.051 Uiso 0.45(2) 1 calc R U P B 2
CA_24a C 0.3317(17) 0.2189(8) 0.5734(8) 0.055(4) Uani 0.55(2) 1 d D U P B 1
HA_24a H 0.2642 0.2096 0.5655 0.066 Uiso 0.55(2) 1 calc R U P B 1
CB_24a C 0.381(2) 0.2123(12) 0.5200(8) 0.063(7) Uani 0.55(2) 1 d D U P B 1
HB1_24a H 0.4458 0.2261 0.5263 0.076 Uiso 0.55(2) 1 calc R U P B 1
HB2_24a H 0.3837 0.1726 0.5118 0.076 Uiso 0.55(2) 1 calc R U P B 1
CG_24a C 0.339(2) 0.2407(12) 0.4697(11) 0.081(8) Uani 0.55(2) 1 d D U P B 1
HG_24a H 0.3332 0.2807 0.4779 0.098 Uiso 0.55(2) 1 calc R U P B 1
CD1_24a C 0.409(2) 0.2339(14) 0.4253(11) 0.076(9) Uani 0.55(2) 1 d D U P B 1
HD1A_24a H 0.4693 0.2493 0.4383 0.113 Uiso 0.55(2) 1 calc R U P B 1
HD1B_24a H 0.4148 0.1947 0.4171 0.113 Uiso 0.55(2) 1 calc R U P B 1
HD1C_24a H 0.3861 0.2532 0.3922 0.113 Uiso 0.55(2) 1 calc R U P B 1
CD2_24a C 0.243(2) 0.218(2) 0.4526(15) 0.118(14) Uani 0.55(2) 1 d D U P B 1
HD2A_24a H 0.2178 0.237 0.4201 0.177 Uiso 0.55(2) 1 calc R U P B 1
HD2B_24a H 0.2468 0.1784 0.4443 0.177 Uiso 0.55(2) 1 calc R U P B 1
HD2C_24a H 0.2009 0.2226 0.4823 0.177 Uiso 0.55(2) 1 calc R U P B 1
CA_24b C 0.3055(15) 0.2168(8) 0.5855(9) 0.052(5) Uani 0.45(2) 1 d D U P B 2
HA_24b H 0.2426 0.212 0.6003 0.063 Uiso 0.45(2) 1 calc R U P B 2
CB_24b C 0.294(2) 0.2076(12) 0.5261(9) 0.054(7) Uani 0.45(2) 1 d D U P B 2
HB1_24b H 0.2347 0.2239 0.5126 0.064 Uiso 0.45(2) 1 calc R U P B 2
HB2_24b H 0.2887 0.1675 0.5195 0.064 Uiso 0.45(2) 1 calc R U P B 2
CG_24b C 0.371(2) 0.2303(12) 0.4919(13) 0.064(8) Uani 0.45(2) 1 d D U P B 2
HG_24b H 0.3722 0.2712 0.4956 0.077 Uiso 0.45(2) 1 calc R U P B 2
CD1_24b C 0.465(2) 0.2099(15) 0.5114(15) 0.060(10) Uani 0.45(2) 1 d D U P B 2
HD1A_24b H 0.5126 0.2253 0.4885 0.091 Uiso 0.45(2) 1 calc R U P B 2
HD1B_24b H 0.4789 0.2213 0.5493 0.091 Uiso 0.45(2) 1 calc R U P B 2
HD1C_24b H 0.4652 0.1697 0.509 0.091 Uiso 0.45(2) 1 calc R U P B 2
CD2_24b C 0.338(3) 0.216(2) 0.4324(13) 0.096(14) Uani 0.45(2) 1 d D U P B 2
HD2A_24b H 0.2761 0.2309 0.424 0.144 Uiso 0.45(2) 1 calc R U P B 2
HD2B_24b H 0.3821 0.2313 0.4075 0.144 Uiso 0.45(2) 1 calc R U P B 2
HD2C_24b H 0.3347 0.1757 0.428 0.144 Uiso 0.45(2) 1 calc R U P B 2
C_24 C 0.3382(11) 0.2773(5) 0.5975(5) 0.049(3) Uani 1 1 d D U . . .
O_24 O 0.4191(8) 0.2910(4) 0.6097(4) 0.055(3) Uani 1 1 d D U . . .
N_25 N 0.2655(8) 0.3110(4) 0.6007(4) 0.044(3) Uani 1 1 d D U . . .
CN_25 C 0.1661(10) 0.2968(6) 0.5872(7) 0.066(5) Uani 1 1 d D U . . .
HN1_25 H 0.128 0.329 0.5932 0.099 Uiso 1 1 calc R U . . .
HN2_25 H 0.1579 0.2855 0.5488 0.099 Uiso 1 1 calc R U . . .
HN3_25 H 0.1466 0.2666 0.6105 0.099 Uiso 1 1 calc R U . . .
CA_25 C 0.2509(9) 0.4513(5) 0.6734(5) 0.034(3) Uani 1 1 d D U . . .
HA_25 H 0.314 0.4484 0.6926 0.041 Uiso 1 1 calc R U . . .
CB_25 C 0.2171(10) 0.3946(5) 0.6551(5) 0.037(3) Uani 1 1 d D U . . .
HB1_25 H 0.1553 0.397 0.6353 0.045 Uiso 1 1 calc R U . . .
HB2_25 H 0.2105 0.3708 0.6873 0.045 Uiso 1 1 calc R U . . .
CG_25 C 0.2866(9) 0.3696(5) 0.6177(5) 0.035(3) Uani 1 1 d D U . . .
HG_25 H 0.3481 0.3696 0.6389 0.041 Uiso 1 1 calc R U . . .
CD_25 C 0.2993(11) 0.4056(5) 0.5675(5) 0.037(3) Uani 1 1 d D U . . .
HD1_25 H 0.348 0.3899 0.5456 0.044 Uiso 1 1 calc R U . . .
HD2_25 H 0.2403 0.4058 0.5445 0.044 Uiso 1 1 calc R U . . .
CE_25 C 0.3270(10) 0.4640(5) 0.5837(6) 0.034(3) Uani 1 1 d D U . . .
HE1_25 H 0.3284 0.487 0.5505 0.041 Uiso 1 1 calc R U . . .
HE2_25 H 0.3905 0.4645 0.6017 0.041 Uiso 1 1 calc R U . . .
CZ_25 C 0.2586(10) 0.4884(6) 0.6226(5) 0.035(3) Uani 1 1 d D U . . .
HZ1_25 H 0.1965 0.4916 0.6034 0.042 Uiso 1 1 calc R U . . .
HZ2_25 H 0.2806 0.5256 0.6343 0.042 Uiso 1 1 calc R U . . .
C_25 C 0.1855(10) 0.4759(6) 0.7116(5) 0.040(3) Uani 1 1 d D U . . .
O_25 O 0.0994(7) 0.4734(5) 0.7020(4) 0.057(3) Uani 1 1 d D U . . .
N_26 N 0.2241(8) 0.5012(5) 0.7557(4) 0.043(3) Uani 1 1 d D U . . .
H0_26 H 0.2852 0.5013 0.7609 0.051 Uiso 1 1 calc R U . . .
CA_26 C 0.1713(11) 0.5283(7) 0.7952(6) 0.064(4) Uani 1 1 d D U . . .
HA_26 H 0.1049 0.5152 0.7918 0.077 Uiso 1 1 calc R U . . .
CB_26 C 0.177(2) 0.5909(8) 0.7890(8) 0.119(7) Uani 1 1 d D U . . .
HB1_26 H 0.1493 0.6074 0.8211 0.143 Uiso 1 1 calc R U . . .
HB2_26 H 0.2434 0.602 0.7906 0.143 Uiso 1 1 calc R U . . .
CG_26 C 0.131(2) 0.6155(9) 0.7395(8) 0.140(7) Uani 1 1 d D U . . .
HG_26 H 0.1524 0.5962 0.7066 0.168 Uiso 1 1 calc R U . . .
CD1_26 C 0.025(2) 0.6102(14) 0.7400(11) 0.165(10) Uani 1 1 d D U . . .
HD1A_26 H -0.0034 0.6267 0.7069 0.247 Uiso 1 1 calc R U . . .
HD1B_26 H 0.0068 0.5713 0.7414 0.247 Uiso 1 1 calc R U . . .
HD1C_26 H 0.004 0.6292 0.7722 0.247 Uiso 1 1 calc R U . . .
CD2_26 C 0.160(2) 0.6775(9) 0.7368(11) 0.152(9) Uani 1 1 d D U . . .
HD2A_26 H 0.1295 0.6939 0.704 0.227 Uiso 1 1 calc R U . . .
HD2B_26 H 0.1397 0.6965 0.7692 0.227 Uiso 1 1 calc R U . . .
HD2C_26 H 0.2274 0.6812 0.7355 0.227 Uiso 1 1 calc R U . . .
C_26 C 0.2142(10) 0.5160(6) 0.8525(5) 0.050(3) Uani 1 1 d D U . . .
O_26 O 0.2933(8) 0.5350(5) 0.8660(5) 0.065(3) Uani 1 1 d D U . . .
N_27 N 0.1643(8) 0.4878(5) 0.8882(4) 0.040(3) Uani 1 1 d D U . . .
CN_27 C 0.0752(11) 0.4592(8) 0.8722(6) 0.062(5) Uani 1 1 d D U . . .
HN1_27 H 0.0508 0.4413 0.9043 0.093 Uiso 1 1 calc R U . . .
HN2_27 H 0.0303 0.4859 0.8574 0.093 Uiso 1 1 calc R U . . .
HN3_27 H 0.0856 0.4314 0.8444 0.093 Uiso 1 1 calc R U . . .
CA_27 C 0.2162(9) 0.4342(5) 1.0275(5) 0.042(3) Uani 1 1 d D U . . .
HA_27 H 0.2775 0.4412 1.048 0.05 Uiso 1 1 calc R U . . .
CB_27 C 0.2315(9) 0.4302(5) 0.9662(5) 0.034(3) Uani 1 1 d D U . . .
HB_27 H 0.1932 0.3994 0.9489 0.041 Uiso 1 1 calc R U . . .
CG_27 C 0.1979(9) 0.4856(5) 0.9449(5) 0.035(3) Uani 1 1 d D U . . .
HG_27 H 0.2516 0.5121 0.9498 0.042 Uiso 1 1 calc R U . . .
CD_27 C 0.1268(11) 0.5019(7) 0.9850(5) 0.047(4) Uani 1 1 d D U . . .
HD1_27 H 0.1234 0.5424 0.9877 0.057 Uiso 1 1 calc R U . . .
HD2_27 H 0.0642 0.4869 0.9735 0.057 Uiso 1 1 calc R U . . .
OE_27 O 0.1578(9) 0.4801(5) 1.0339(4) 0.067(3) Uani 1 1 d D U . . .
OZ_27 O 0.3271(6) 0.4214(4) 0.9617(4) 0.040(2) Uani 1 1 d D U . . .
CB1_27 C 0.3508(9) 0.4037(6) 0.9104(5) 0.040(3) Uani 1 1 d D U . . .
HB1A_27 H 0.3373 0.4328 0.8831 0.048 Uiso 1 1 calc R U . . .
HB1B_27 H 0.3134 0.3705 0.8994 0.048 Uiso 1 1 calc R U . . .
CG1_27 C 0.4554(9) 0.3906(5) 0.9129(5) 0.032(3) Uani 1 1 d D U . . .
CD1_27 C 0.4918(9) 0.3627(5) 0.9579(6) 0.036(3) Uani 1 1 d D U . . .
HD1A_27 H 0.4528 0.3524 0.9862 0.043 Uiso 1 1 calc R U . . .
CD2_27 C 0.5098(9) 0.4058(6) 0.8718(6) 0.043(3) Uani 1 1 d D U . . .
HD2A_27 H 0.4836 0.4247 0.841 0.051 Uiso 1 1 calc R U . . .
CE1_27 C 0.5871(9) 0.3496(6) 0.9618(6) 0.041(3) Uani 1 1 d D U . . .
HE1_27 H 0.6129 0.3299 0.9923 0.049 Uiso 1 1 calc R U . . .
CE2_27 C 0.6024(10) 0.3936(6) 0.8754(6) 0.040(3) Uani 1 1 d D U . . .
HE2_27 H 0.6404 0.4043 0.8467 0.048 Uiso 1 1 calc R U . . .
CZ_27 C 0.6418(10) 0.3659(6) 0.9204(6) 0.041(3) Uani 1 1 d D U . . .
HZ_27 H 0.7065 0.3583 0.9226 0.049 Uiso 1 1 calc R U . . .
C_27 C 0.1699(11) 0.3829(6) 1.0501(6) 0.052(3) Uani 1 1 d D U . . .
O_27 O 0.0895(10) 0.3716(7) 1.0331(6) 0.102(5) Uani 1 1 d D U . . .
N_28 N 0.2198(9) 0.3549(4) 1.0860(5) 0.050(3) Uani 1 1 d D U . . .
H0_28a H 0.2778 0.3626 1.0974 0.06 Uiso 0.618(9) 1 calc R U P A 1
H0_28b H 0.2785 0.3648 1.0833 0.06 Uiso 0.382(9) 1 calc R U P A 2
CA_28a C 0.1619(13) 0.3070(7) 1.1049(7) 0.035(4) Uani 0.618(9) 1 d D U P A 1
HA_28a H 0.1008 0.3044 1.0831 0.042 Uiso 0.618(9) 1 calc R U P A 1
CB_28a C 0.1468(15) 0.3112(9) 1.1652(7) 0.037(5) Uani 0.618(9) 1 d D U P A 1
HB1_28a H 0.1258 0.2747 1.1779 0.044 Uiso 0.618(9) 1 calc R U P A 1
HB2_28a H 0.2077 0.3197 1.1846 0.044 Uiso 0.618(9) 1 calc R U P A 1
CG_28a C 0.0779(15) 0.3531(8) 1.1824(8) 0.046(5) Uani 0.618(9) 1 d D U P A 1
HG_28a H 0.0983 0.3899 1.1689 0.055 Uiso 0.618(9) 1 calc R U P A 1
CD1_28a C -0.0191(16) 0.3402(14) 1.1567(11) 0.071(8) Uani 0.618(9) 1 d D U P A
1
HD1A_28a H -0.0626 0.3678 1.1684 0.106 Uiso 0.618(9) 1 calc R U P A 1
HD1B_28a H -0.0174 0.3408 1.1169 0.106 Uiso 0.618(9) 1 calc R U P A 1
HD1C_28a H -0.0397 0.3037 1.1684 0.106 Uiso 0.618(9) 1 calc R U P A 1
CD2_28a C 0.072(2) 0.3571(11) 1.2441(8) 0.052(6) Uani 0.618(9) 1 d D U P A 1
HD2A_28a H 0.0263 0.3848 1.2526 0.077 Uiso 0.618(9) 1 calc R U P A 1
HD2B_28a H 0.0522 0.3214 1.2583 0.077 Uiso 0.618(9) 1 calc R U P A 1
HD2C_28a H 0.133 0.3676 1.2611 0.077 Uiso 0.618(9) 1 calc R U P A 1
C_28a C 0.2195(14) 0.2554(7) 1.0965(7) 0.033(4) Uani 0.618(9) 1 d D U P A 1
O_28a O 0.3041(12) 0.2596(7) 1.1086(8) 0.037(5) Uani 0.618(9) 1 d D U P A 1
CA_28b C 0.217(2) 0.3132(11) 1.1293(10) 0.065(6) Uani 0.382(9) 1 d D U P A 2
HA_28b H 0.1499 0.3045 1.1341 0.078 Uiso 0.382(9) 1 calc R U P A 2
CB_28b C 0.260(4) 0.3328(17) 1.1854(11) 0.091(10) Uani 0.382(9) 1 d D U P A 2
HB1_28b H 0.3279 0.3289 1.1844 0.11 Uiso 0.382(9) 1 calc R U P A 2
HB2_28b H 0.2481 0.3726 1.1876 0.11 Uiso 0.382(9) 1 calc R U P A 2
CG_28b C 0.233(3) 0.3084(13) 1.2387(13) 0.121(13) Uani 0.382(9) 1 d D U P A 2
HG_28b H 0.2477 0.2685 1.2377 0.146 Uiso 0.382(9) 1 calc R U P A 2
CD1_28b C 0.292(4) 0.3341(11) 1.2878(17) 0.16(2) Uani 0.382(9) 1 d D U P A 2
HD1A_28b H 0.2731 0.3176 1.3218 0.247 Uiso 0.382(9) 1 calc R U P A 2
HD1B_28b H 0.3582 0.3271 1.2836 0.247 Uiso 0.382(9) 1 calc R U P A 2
HD1C_28b H 0.2824 0.3738 1.2889 0.247 Uiso 0.382(9) 1 calc R U P A 2
CD2_28b C 0.132(3) 0.312(2) 1.253(2) 0.117(17) Uani 0.382(9) 1 d D U P A 2
HD2A_28b H 0.1247 0.2946 1.2888 0.176 Uiso 0.382(9) 1 calc R U P A 2
HD2B_28b H 0.1146 0.3506 1.2551 0.176 Uiso 0.382(9) 1 calc R U P A 2
HD2C_28b H 0.0918 0.293 1.2254 0.176 Uiso 0.382(9) 1 calc R U P A 2
C_28b C 0.262(3) 0.2595(11) 1.1117(13) 0.060(7) Uani 0.382(9) 1 d D U P A 2
O_28b O 0.348(2) 0.2580(15) 1.1186(17) 0.073(10) Uani 0.382(9) 1 d D U P A 2
N_31 N 0.0866(9) 1.0155(5) 0.3734(4) 0.046(3) Uani 1 1 d D U . . .
CN_31 C -0.0153(11) 1.0058(9) 0.3614(6) 0.070(5) Uani 1 1 d D U . . .
HN1_31 H -0.045 0.9975 0.3954 0.104 Uiso 1 1 calc R U . . .
HN2_31 H -0.0428 1.0388 0.3449 0.104 Uiso 1 1 calc R U . . .
HN3_31 H -0.025 0.9748 0.3361 0.104 Uiso 1 1 calc R U . . .
CA_31 C 0.1290(8) 0.9610(5) 0.5180(5) 0.026(2) Uani 1 1 d D U . . .
HA_31 H 0.1958 0.953 0.5126 0.031 Uiso 1 1 calc R U . . .
CB_31 C 0.0781(10) 0.9663(6) 0.4621(5) 0.036(3) Uani 1 1 d D U . . .
HB1_31 H 0.0817 0.9314 0.4416 0.043 Uiso 1 1 calc R U . . .
HB2_31 H 0.0115 0.974 0.4664 0.043 Uiso 1 1 calc R U . . .
CG_31 C 0.1223(9) 1.0127(5) 0.4308(5) 0.036(3) Uani 1 1 d D U . . .
HG_31 H 0.1901 1.0045 0.4303 0.043 Uiso 1 1 calc R U . . .
CD_31 C 0.1159(11) 1.0672(5) 0.4608(5) 0.037(3) Uani 1 1 d D U . . .
HD1_31 H 0.0497 1.0765 0.464 0.045 Uiso 1 1 calc R U . . .
HD2_31 H 0.146 1.0968 0.4401 0.045 Uiso 1 1 calc R U . . .
CE_31 C 0.1646(10) 1.0627(5) 0.5178(5) 0.032(3) Uani 1 1 d D U . . .
HE1_31 H 0.2321 1.0575 0.5143 0.039 Uiso 1 1 calc R U . . .
HE2_31 H 0.1569 1.0973 0.5381 0.039 Uiso 1 1 calc R U . . .
CZ_31 C 0.1251(10) 1.0149(5) 0.5496(5) 0.031(3) Uani 1 1 d D U . . .
HZ1_31 H 0.0596 1.0223 0.5571 0.038 Uiso 1 1 calc R U . . .
HZ2_31 H 0.1611 1.0115 0.585 0.038 Uiso 1 1 calc R U . . .
C_31 C 0.0883(9) 0.9144(5) 0.5503(5) 0.027(3) Uani 1 1 d D U . . .
O_31 O 0.0045(6) 0.9040(4) 0.5490(4) 0.042(3) Uani 1 1 d D U . . .
N_32 N 0.1507(7) 0.8859(4) 0.5800(4) 0.029(2) Uani 1 1 d D U . . .
H0_32 H 0.2101 0.8923 0.5753 0.035 Uiso 1 1 calc R U . . .
CA_32 C 0.1269(9) 0.8445(5) 0.6200(5) 0.030(2) Uani 1 1 d D U . . .
HA_32 H 0.0578 0.838 0.617 0.036 Uiso 1 1 calc R U . . .
CB_32 C 0.1548(11) 0.8659(6) 0.6773(5) 0.041(3) Uani 1 1 d D U . . .
HB1_32 H 0.2226 0.8743 0.6794 0.049 Uiso 1 1 calc R U . . .
HB2_32 H 0.1224 0.9008 0.6828 0.049 Uiso 1 1 calc R U . . .
CG_32 C 0.1340(11) 0.8277(7) 0.7237(6) 0.059(4) Uani 1 1 d D U . . .
HG_32 H 0.1756 0.7954 0.7224 0.071 Uiso 1 1 calc R U . . .
CD1_32 C 0.1552(17) 0.8582(10) 0.7788(7) 0.102(7) Uani 1 1 d D U . . .
HD1A_32 H 0.1418 0.8335 0.809 0.153 Uiso 1 1 calc R U . . .
HD1B_32 H 0.2211 0.8696 0.782 0.153 Uiso 1 1 calc R U . . .
HD1C_32 H 0.1162 0.8907 0.7802 0.153 Uiso 1 1 calc R U . . .
CD2_32 C 0.0336(11) 0.8073(7) 0.7207(7) 0.062(5) Uani 1 1 d D U . . .
HD2A_32 H 0.0236 0.7828 0.7515 0.093 Uiso 1 1 calc R U . . .
HD2B_32 H -0.008 0.8386 0.7221 0.093 Uiso 1 1 calc R U . . .
HD2C_32 H 0.0202 0.7872 0.6864 0.093 Uiso 1 1 calc R U . . .
C_32 C 0.1742(9) 0.7907(5) 0.6082(5) 0.029(3) Uani 1 1 d D U . . .
O_32 O 0.2551(6) 0.7844(4) 0.6261(4) 0.033(2) Uani 1 1 d D U . . .
N_33 N 0.1254(7) 0.7532(4) 0.5780(4) 0.027(2) Uani 1 1 d D U . . .
CN_33 C 0.0333(8) 0.7621(5) 0.5523(6) 0.034(3) Uani 1 1 d D U . . .
HN1_33 H 0.0117 0.7289 0.5324 0.052 Uiso 1 1 calc R U . . .
HN2_33 H -0.0101 0.7706 0.5803 0.052 Uiso 1 1 calc R U . . .
HN3_33 H 0.0363 0.7929 0.5268 0.052 Uiso 1 1 calc R U . . .
CA_33 C 0.1982(8) 0.6188(5) 0.5225(5) 0.029(2) Uani 1 1 d D U . . .
HA_33 H 0.2645 0.6072 0.5267 0.035 Uiso 1 1 calc R U . . .
CB_33 C 0.1950(8) 0.6821(5) 0.5174(5) 0.026(2) Uani 1 1 d D U . . .
HB_33 H 0.148 0.6933 0.4881 0.031 Uiso 1 1 calc R U . . .
CG_33 C 0.1647(8) 0.6981(5) 0.5737(5) 0.027(2) Uani 1 1 d D U . . .
HG_33 H 0.2209 0.6967 0.5997 0.033 Uiso 1 1 calc R U . . .
CD_33 C 0.1002(10) 0.6505(5) 0.5873(6) 0.035(3) Uani 1 1 d D U . . .
HD1_33 H 0.0895 0.6496 0.6268 0.042 Uiso 1 1 calc R U . . .
HD2_33 H 0.0395 0.6526 0.5662 0.042 Uiso 1 1 calc R U . . .
OE_33 O 0.1511(7) 0.6043(4) 0.5715(4) 0.040(2) Uani 1 1 d D U . . .
OZ_33 O 0.2841(6) 0.7053(4) 0.5088(3) 0.026(2) Uani 1 1 d D U . . .
CB1_33 C 0.3113(8) 0.6946(5) 0.4543(4) 0.023(3) Uani 1 1 d D U . . .
HB1A_33 H 0.2705 0.7148 0.4277 0.028 Uiso 1 1 calc R U . . .
HB1B_33 H 0.3041 0.6549 0.4461 0.028 Uiso 1 1 calc R U . . .
CG1_33 C 0.4110(8) 0.7124(5) 0.4491(5) 0.024(3) Uani 1 1 d D U . . .
CD1_33 C 0.4426(9) 0.7640(5) 0.4701(5) 0.028(3) Uani 1 1 d D U . . .
HD1A_33 H 0.4013 0.7873 0.4875 0.033 Uiso 1 1 calc R U . . .
CD2_33 C 0.4734(8) 0.6790(5) 0.4258(5) 0.026(3) Uani 1 1 d D U . . .
HD2A_33 H 0.4531 0.6439 0.4124 0.031 Uiso 1 1 calc R U . . .
CE1_33 C 0.5341(9) 0.7800(6) 0.4649(5) 0.029(3) Uani 1 1 d D U . . .
HE1_33 H 0.555 0.8152 0.478 0.035 Uiso 1 1 calc R U . . .
CE2_33 C 0.5646(9) 0.6952(6) 0.4214(5) 0.034(3) Uani 1 1 d D U . . .
HE2_33 H 0.6063 0.6714 0.4048 0.04 Uiso 1 1 calc R U . . .
CZ_33 C 0.5963(9) 0.7459(5) 0.4409(5) 0.032(3) Uani 1 1 d D U . . .
HZ_33 H 0.6594 0.7572 0.4379 0.038 Uiso 1 1 calc R U . . .
C_33 C 0.1475(9) 0.5865(5) 0.4755(5) 0.028(3) Uani 1 1 d D U . . .
O_33 O 0.0656(7) 0.5954(4) 0.4613(4) 0.046(3) Uani 1 1 d D U . . .
N_34 N 0.1984(7) 0.5480(4) 0.4525(4) 0.027(2) Uani 1 1 d D U . . .
H0_34 H 0.2579 0.5464 0.4629 0.032 Uiso 1 1 calc R U . . .
CA_34 C 0.1620(9) 0.5087(5) 0.4116(5) 0.039(3) Uani 1 1 d D U . . .
HA_34a H 0.0932 0.5121 0.4043 0.046 Uiso 0.788(8) 1 calc R U P C 1
HA_34b H 0.098 0.5221 0.4014 0.046 Uiso 0.212(8) 1 calc R U P C 2
CB_34a C 0.1885(17) 0.4503(6) 0.4337(8) 0.057(5) Uani 0.788(8) 1 d D U P C 1
HB1_34a H 0.2561 0.4512 0.4442 0.068 Uiso 0.788(8) 1 calc R U P C 1
HB2_34a H 0.1557 0.4443 0.4676 0.068 Uiso 0.788(8) 1 calc R U P C 1
CG_34a C 0.1682(17) 0.3991(8) 0.3961(8) 0.079(6) Uani 0.788(8) 1 d D U P C 1
HG_34a H 0.18 0.4109 0.3581 0.095 Uiso 0.788(8) 1 calc R U P C 1
CD1_34a C 0.228(2) 0.3503(10) 0.4085(15) 0.124(10) Uani 0.788(8) 1 d D U P C 1
HD1A_34a H 0.2941 0.3614 0.4082 0.186 Uiso 0.788(8) 1 calc R U P C 1
HD1B_34a H 0.2155 0.3358 0.4446 0.186 Uiso 0.788(8) 1 calc R U P C 1
HD1C_34a H 0.2145 0.3217 0.3809 0.186 Uiso 0.788(8) 1 calc R U P C 1
CD2_34a C 0.0688(19) 0.3837(13) 0.3962(16) 0.135(12) Uani 0.788(8) 1 d D U P C
1
HD2A_34a H 0.031 0.4161 0.3881 0.202 Uiso 0.788(8) 1 calc R U P C 1
HD2B_34a H 0.0541 0.3554 0.3685 0.202 Uiso 0.788(8) 1 calc R U P C 1
HD2C_34a H 0.0551 0.3695 0.4322 0.202 Uiso 0.788(8) 1 calc R U P C 1
CB_34b C 0.145(3) 0.4528(14) 0.435(2) 0.050(9) Uani 0.212(8) 1 d D U P C 2
HB1_34b H 0.2024 0.4417 0.4561 0.06 Uiso 0.212(8) 1 calc R U P C 2
HB2_34b H 0.1338 0.4265 0.4046 0.06 Uiso 0.212(8) 1 calc R U P C 2
CG_34b C 0.063(3) 0.4473(19) 0.4725(17) 0.053(10) Uani 0.212(8) 1 d D U P C 2
HG_34b H 0.0845 0.463 0.509 0.064 Uiso 0.212(8) 1 calc R U P C 2
CD1_34b C -0.030(4) 0.473(3) 0.455(3) 0.055(15) Uani 0.212(8) 1 d D U P C 2
HD2A_34b H -0.0743 0.4657 0.4833 0.083 Uiso 0.212(8) 1 calc R U P C 2
HD2B_34b H -0.0212 0.5124 0.4507 0.083 Uiso 0.212(8) 1 calc R U P C 2
HD2C_34b H -0.054 0.4564 0.4206 0.083 Uiso 0.212(8) 1 calc R U P C 2
CD2_34b C 0.051(5) 0.385(2) 0.479(3) 0.056(14) Uani 0.212(8) 1 d D U P C 2
HD1A_34b H 0.1107 0.3687 0.4903 0.085 Uiso 0.212(8) 1 calc R U P C 2
HD1B_34b H 0.0061 0.3774 0.5071 0.085 Uiso 0.212(8) 1 calc R U P C 2
HD1C_34b H 0.0269 0.3686 0.4444 0.085 Uiso 0.212(8) 1 calc R U P C 2
C_34 C 0.2135(9) 0.5172(5) 0.3606(5) 0.030(3) Uani 1 1 d D U . . .
O_34 O 0.3003(6) 0.5174(4) 0.3640(4) 0.039(2) Uani 1 1 d D U . . .
N_35 N 0.1656(7) 0.5227(4) 0.3122(4) 0.029(2) Uani 1 1 d D U . . .
CN_35 C 0.0621(8) 0.5180(7) 0.3055(5) 0.042(4) Uani 1 1 d D U . . .
HN1_35 H 0.042 0.5234 0.2671 0.064 Uiso 1 1 calc R U . . .
HN2_35 H 0.0417 0.4814 0.3172 0.064 Uiso 1 1 calc R U . . .
HN3_35 H 0.0345 0.546 0.3279 0.064 Uiso 1 1 calc R U . . .
CA_35 C 0.2346(9) 0.5841(5) 0.1772(5) 0.033(3) Uani 1 1 d D U . . .
HA_35 H 0.2951 0.5993 0.1937 0.04 Uiso 1 1 calc R U . . .
CB_35 C 0.1702(9) 0.5724(5) 0.2229(4) 0.028(3) Uani 1 1 d D U . . .
HB1_35 H 0.1105 0.5563 0.2076 0.034 Uiso 1 1 calc R U . . .
HB2_35 H 0.1569 0.607 0.242 0.034 Uiso 1 1 calc R U . . .
CG_35 C 0.2178(8) 0.5322(5) 0.2630(4) 0.029(3) Uani 1 1 d D U . . .
HG_35 H 0.2794 0.5491 0.2754 0.034 Uiso 1 1 calc R U . . .
CD_35 C 0.2378(10) 0.4776(5) 0.2347(5) 0.037(3) Uani 1 1 d D U . . .
HD1_35 H 0.2717 0.453 0.2608 0.045 Uiso 1 1 calc R U . . .
HD2_35 H 0.1784 0.4591 0.2222 0.045 Uiso 1 1 calc R U . . .
CE_35 C 0.2967(11) 0.4890(6) 0.1859(5) 0.044(3) Uani 1 1 d D U . . .
HE1_35 H 0.3592 0.5026 0.1994 0.053 Uiso 1 1 calc R U . . .
HE2_35 H 0.3048 0.4542 0.1659 0.053 Uiso 1 1 calc R U . . .
CZ_35 C 0.2538(11) 0.5305(5) 0.1472(5) 0.040(3) Uani 1 1 d D U . . .
HZ1_35 H 0.1946 0.5153 0.1301 0.048 Uiso 1 1 calc R U . . .
HZ2_35 H 0.2964 0.5382 0.1178 0.048 Uiso 1 1 calc R U . . .
C_35 C 0.1931(9) 0.6262(5) 0.1378(5) 0.033(3) Uani 1 1 d D U . . .
O_35 O 0.1085(7) 0.6273(5) 0.1260(4) 0.052(3) Uani 1 1 d D U . . .
N_36 N 0.2544(8) 0.6602(4) 0.1163(4) 0.032(2) Uani 1 1 d D U . . .
H0_36 H 0.3137 0.658 0.1268 0.038 Uiso 1 1 calc R U . . .
CA_36 C 0.2259(10) 0.7011(5) 0.0758(5) 0.044(3) Uani 1 1 d D U . . .
HA_36 H 0.1563 0.701 0.0708 0.053 Uiso 1 1 calc R U . . .
CB_36 C 0.2669(13) 0.6899(8) 0.0215(5) 0.072(4) Uani 1 1 d D U . . .
HB1_36a H 0.3327 0.7028 0.0252 0.087 Uiso 0.55(2) 1 calc R U P D 1
HB2_36a H 0.268 0.6495 0.0173 0.087 Uiso 0.55(2) 1 calc R U P D 1
HB1_36b H 0.2716 0.7251 0.0016 0.087 Uiso 0.45(2) 1 calc R U P D 2
HB2_36b H 0.331 0.6765 0.0287 0.087 Uiso 0.45(2) 1 calc R U P D 2
CG_36a C 0.2278(19) 0.7115(11) -0.0303(9) 0.075(7) Uani 0.55(2) 1 d D U P D 1
HG_36a H 0.2208 0.752 -0.0262 0.089 Uiso 0.55(2) 1 calc R U P D 1
CD1_36a C 0.296(2) 0.7016(16) -0.0745(11) 0.073(10) Uani 0.55(2) 1 d D U P D 1
HD1A_36a H 0.2705 0.716 -0.1094 0.109 Uiso 0.55(2) 1 calc R U P D 1
HD1B_36a H 0.3557 0.7204 -0.0645 0.109 Uiso 0.55(2) 1 calc R U P D 1
HD1C_36a H 0.3063 0.6621 -0.0781 0.109 Uiso 0.55(2) 1 calc R U P D 1
CD2_36a C 0.132(2) 0.6860(19) -0.0441(13) 0.094(12) Uani 0.55(2) 1 d D U P D 1
HD2A_36a H 0.1064 0.7008 -0.0789 0.141 Uiso 0.55(2) 1 calc R U P D 1
HD2B_36a H 0.137 0.6461 -0.0471 0.141 Uiso 0.55(2) 1 calc R U P D 1
HD2C_36a H 0.0903 0.6948 -0.0152 0.141 Uiso 0.55(2) 1 calc R U P D 1
CG_36b C 0.214(2) 0.6496(11) -0.0148(10) 0.066(8) Uani 0.45(2) 1 d D U P D 2
HG1_36b H 0.2324 0.612 -0.0021 0.08 Uiso 0.45(2) 1 calc R U P D 2
CD1_36b C 0.108(2) 0.6516(15) -0.0170(15) 0.063(10) Uani 0.45(2) 1 d D U P D 2
HD1D_36b H 0.0818 0.6232 -0.0421 0.095 Uiso 0.45(2) 1 calc R U P D 2
HD1E_36b H 0.0863 0.645 0.0196 0.095 Uiso 0.45(2) 1 calc R U P D 2
HD1F_36b H 0.0878 0.6878 -0.0298 0.095 Uiso 0.45(2) 1 calc R U P D 2
CD2_36b C 0.250(3) 0.6571(19) -0.0718(11) 0.069(11) Uani 0.45(2) 1 d D U P D 2
HD2D_36b H 0.2172 0.6313 -0.0972 0.104 Uiso 0.45(2) 1 calc R U P D 2
HD2E_36b H 0.2388 0.6948 -0.0841 0.104 Uiso 0.45(2) 1 calc R U P D 2
HD2F_36b H 0.3171 0.6502 -0.0706 0.104 Uiso 0.45(2) 1 calc R U P D 2
C_36 C 0.2612(9) 0.7576(5) 0.0961(5) 0.037(3) Uani 1 1 d D U . . .
O_36 O 0.3456(7) 0.7680(5) 0.0957(5) 0.060(3) Uani 1 1 d D U . . .
N_37 N 0.2006(8) 0.7937(5) 0.1116(5) 0.042(3) Uani 1 1 d D U . . .
CN_37 C 0.1014(9) 0.7802(6) 0.1162(7) 0.061(5) Uani 1 1 d D U . . .
HN1_37 H 0.0692 0.8128 0.1283 0.091 Uiso 1 1 calc R U . . .
HN2_37 H 0.0738 0.7683 0.0806 0.091 Uiso 1 1 calc R U . . .
HN3_37 H 0.0948 0.7507 0.1428 0.091 Uiso 1 1 calc R U . . .
CA_37 C 0.2234(11) 0.9313(6) 0.1796(6) 0.060(3) Uani 1 1 d D U . . .
HA_37 H 0.2844 0.9494 0.1912 0.072 Uiso 1 1 calc R U . . .
CB_37 C 0.2328(10) 0.8678(6) 0.1835(5) 0.049(3) Uani 1 1 d D U . . .
HB_37 H 0.1789 0.8507 0.2016 0.059 Uiso 1 1 calc R U . . .
CG_37 C 0.2338(10) 0.8494(5) 0.1240(5) 0.044(3) Uani 1 1 d D U . . .
HG_37 H 0.2996 0.8525 0.1131 0.053 Uiso 1 1 calc R U . . .
CD_37 C 0.1792(12) 0.8935(6) 0.0942(6) 0.059(4) Uani 1 1 d D U . . .
HD1_37 H 0.1971 0.8966 0.056 0.071 Uiso 1 1 calc R U . . .
HD2_37 H 0.1114 0.8854 0.0941 0.071 Uiso 1 1 calc R U . . .
OE_37 O 0.2019(12) 0.9414(5) 0.1230(4) 0.093(4) Uani 1 1 d D U . . .
OZ_37 O 0.3183(7) 0.8527(5) 0.2100(4) 0.053(3) Uani 1 1 d D U . . .
CB1_37 C 0.3195(10) 0.8625(7) 0.2674(5) 0.047(3) Uani 1 1 d D U . . .
HB1A_37 H 0.2755 0.8368 0.2843 0.056 Uiso 1 1 calc R U . . .
HB1B_37 H 0.2999 0.9005 0.2745 0.056 Uiso 1 1 calc R U . . .
CG1_37 C 0.4170(10) 0.8542(6) 0.2919(5) 0.041(3) Uani 1 1 d D U . . .
CD1_37 C 0.4692(11) 0.8083(6) 0.2817(6) 0.045(3) Uani 1 1 d D U . . .
HD1A_37 H 0.4423 0.7801 0.2587 0.054 Uiso 1 1 calc R U . . .
CD2_37 C 0.4579(10) 0.8946(6) 0.3263(5) 0.038(3) Uani 1 1 d D U . . .
HD2A_37 H 0.4235 0.9263 0.3343 0.045 Uiso 1 1 calc R U . . .
CE1_37 C 0.5572(11) 0.8024(6) 0.3033(6) 0.049(3) Uani 1 1 d D U . . .
HE1_37 H 0.5913 0.7707 0.2949 0.059 Uiso 1 1 calc R U . . .
CE2_37 C 0.5474(10) 0.8894(6) 0.3490(6) 0.045(3) Uani 1 1 d D U . . .
HE2_37 H 0.5747 0.9175 0.372 0.053 Uiso 1 1 calc R U . . .
CZ_37 C 0.5979(12) 0.8425(6) 0.3378(6) 0.048(3) Uani 1 1 d D U . . .
HZ_37 H 0.6592 0.8381 0.3536 0.057 Uiso 1 1 calc R U . . .
C_37 C 0.1478(12) 0.9551(6) 0.2112(6) 0.059(4) Uani 1 1 d D U . . .
O_37 O 0.0680(9) 0.9396(5) 0.2033(5) 0.072(3) Uani 1 1 d D U . . .
N_38 N 0.1761(10) 0.9957(5) 0.2460(5) 0.058(3) Uani 1 1 d D U . . .
H0_38 H 0.2362 1.0032 0.2503 0.069 Uiso 1 1 calc R U . . .
CA_38 C 0.1141(11) 1.0276(6) 0.2765(5) 0.068(3) Uani 1 1 d D U . . .
HA_38a H 0.0467 1.0173 0.2697 0.082 Uiso 0.618(9) 1 calc R U P A 1
HA_38b H 0.0571 1.0035 0.2763 0.082 Uiso 0.382(9) 1 calc R U P A 2
CB_38a C 0.141(3) 1.0877(9) 0.2563(13) 0.094(7) Uani 0.618(9) 1 d D U P A 1
HB1_38a H 0.2065 1.096 0.2682 0.113 Uiso 0.618(9) 1 calc R U P A 1
HB2_38a H 0.1357 1.0882 0.2159 0.113 Uiso 0.618(9) 1 calc R U P A 1
CG_38a C 0.080(2) 1.1323(11) 0.2775(13) 0.130(10) Uani 0.618(9) 1 d D U P A 1
HG_38a H 0.0194 1.1151 0.2872 0.156 Uiso 0.618(9) 1 calc R U P A 1
CD1_38a C 0.122(4) 1.1615(11) 0.3265(15) 0.180(18) Uani 0.618(9) 1 d D U P A 1
HD1A_38a H 0.0799 1.1897 0.338 0.27 Uiso 0.618(9) 1 calc R U P A 1
HD1B_38a H 0.1339 1.1352 0.3561 0.27 Uiso 0.618(9) 1 calc R U P A 1
HD1C_38a H 0.1816 1.179 0.3175 0.27 Uiso 0.618(9) 1 calc R U P A 1
CD2_38a C 0.060(4) 1.1733(16) 0.2307(15) 0.137(14) Uani 0.618(9) 1 d D U P A 1
HD2A_38a H 0.032 1.1536 0.1987 0.205 Uiso 0.618(9) 1 calc R U P A 1
HD2B_38a H 0.0168 1.201 0.2423 0.205 Uiso 0.618(9) 1 calc R U P A 1
HD2C_38a H 0.1184 1.1912 0.2213 0.205 Uiso 0.618(9) 1 calc R U P A 1
CB_38b C 0.075(3) 1.0819(12) 0.2559(15) 0.071(8) Uani 0.382(9) 1 d D U P A 2
HB1_38b H 0.1283 1.1066 0.2485 0.085 Uiso 0.382(9) 1 calc R U P A 2
HB2_38b H 0.0419 1.0987 0.2857 0.085 Uiso 0.382(9) 1 calc R U P A 2
CG_38b C 0.008(2) 1.0805(13) 0.2041(12) 0.061(8) Uani 0.382(9) 1 d D U P A 2
HG_38b H 0.0373 1.0583 0.1757 0.073 Uiso 0.382(9) 1 calc R U P A 2
CD1_38b C -0.087(3) 1.0543(19) 0.2137(17) 0.049(10) Uani 0.382(9) 1 d D U P A 2
HD1A_38b H -0.0789 1.017 0.2279 0.074 Uiso 0.382(9) 1 calc R U P A 2
HD1B_38b H -0.1189 1.0763 0.2403 0.074 Uiso 0.382(9) 1 calc R U P A 2
HD1C_38b H -0.1254 1.0528 0.1792 0.074 Uiso 0.382(9) 1 calc R U P A 2
CD2_38b C -0.005(3) 1.1387(14) 0.1821(17) 0.062(10) Uani 0.382(9) 1 d D U P A 2
HD2A_38b H 0.0562 1.1553 0.176 0.093 Uiso 0.382(9) 1 calc R U P A 2
HD2B_38b H -0.0428 1.1372 0.1476 0.093 Uiso 0.382(9) 1 calc R U P A 2
HD2C_38b H -0.0363 1.1608 0.2086 0.093 Uiso 0.382(9) 1 calc R U P A 2
C_38 C 0.1485(12) 1.0278(6) 0.3370(5) 0.052(3) Uani 1 1 d D U . . .
O_38 O 0.2312(9) 1.0391(4) 0.3482(4) 0.056(3) Uani 1 1 d D U . . .
N_41 N 0.5303(6) 0.5881(4) 0.5346(4) 0.020(2) Uani 1 1 d D U . . .
CN_41 C 0.6315(8) 0.5827(5) 0.5459(5) 0.022(3) Uani 1 1 d D U . . .
HN1_41 H 0.6525 0.6072 0.5761 0.034 Uiso 1 1 calc R U . . .
HN2_41 H 0.6454 0.5447 0.5559 0.034 Uiso 1 1 calc R U . . .
HN3_41 H 0.664 0.5927 0.5133 0.034 Uiso 1 1 calc R U . . .
CA_41 C 0.4674(8) 0.7201(4) 0.6048(4) 0.020(2) Uani 1 1 d D U . . .
HA_41 H 0.4093 0.7246 0.5809 0.024 Uiso 1 1 calc R U . . .
CB_41 C 0.5300(8) 0.6815(4) 0.5767(5) 0.020(3) Uani 1 1 d D U . . .
HB1_41 H 0.5889 0.6771 0.5992 0.024 Uiso 1 1 calc R U . . .
HB2_41 H 0.5454 0.6968 0.541 0.024 Uiso 1 1 calc R U . . .
CG_41 C 0.4806(8) 0.6258(4) 0.5685(4) 0.020(2) Uani 1 1 d D U . . .
HG_41 H 0.4195 0.633 0.5484 0.024 Uiso 1 1 calc R U . . .
CD_41 C 0.4583(9) 0.6007(5) 0.6234(5) 0.027(3) Uani 1 1 d D U . . .
HD1_41 H 0.426 0.5647 0.6172 0.032 Uiso 1 1 calc R U . . .
HD2_41 H 0.5169 0.5944 0.6455 0.032 Uiso 1 1 calc R U . . .
CE_41 C 0.3963(9) 0.6387(5) 0.6543(5) 0.029(3) Uani 1 1 d D U . . .
HE1_41 H 0.3346 0.641 0.6344 0.034 Uiso 1 1 calc R U . . .
HE2_41 H 0.3868 0.6231 0.6908 0.034 Uiso 1 1 calc R U . . .
CZ_41 C 0.4393(9) 0.6961(5) 0.6608(5) 0.025(3) Uani 1 1 d D U . . .
HZ1_41 H 0.4952 0.6947 0.6863 0.03 Uiso 1 1 calc R U . . .
HZ2_41 H 0.394 0.7206 0.6768 0.03 Uiso 1 1 calc R U . . .
C_41 C 0.5122(8) 0.7762(4) 0.6146(4) 0.018(2) Uani 1 1 d D U . . .
O_41 O 0.5976(6) 0.7823(3) 0.6196(3) 0.025(2) Uani 1 1 d D U . . .
N_42 N 0.4542(7) 0.8183(4) 0.6182(4) 0.019(2) Uani 1 1 d D U . . .
H0_42 H 0.3941 0.8118 0.6117 0.023 Uiso 1 1 calc R U . . .
CA_42 C 0.4840(8) 0.8733(4) 0.6320(4) 0.021(2) Uani 1 1 d D U . . .
HA_42 H 0.5525 0.8775 0.6276 0.025 Uiso 1 1 calc R U . . .
CB_42 C 0.4621(10) 0.8897(5) 0.6901(4) 0.028(3) Uani 1 1 d D U . . .
HB1_42 H 0.3935 0.8913 0.6916 0.034 Uiso 1 1 calc R U . . .
HB2_42 H 0.4875 0.9272 0.6973 0.034 Uiso 1 1 calc R U . . .
CG_42 C 0.4992(10) 0.8523(5) 0.7364(5) 0.037(3) Uani 1 1 d D U . . .
HG_42 H 0.4748 0.8141 0.7286 0.044 Uiso 1 1 calc R U . . .
CD1_42 C 0.6040(10) 0.8506(6) 0.7410(6) 0.041(3) Uani 1 1 d D U . . .
HD1A_42 H 0.6268 0.8385 0.7062 0.061 Uiso 1 1 calc R U . . .
HD1B_42 H 0.6295 0.8873 0.75 0.061 Uiso 1 1 calc R U . . .
HD1C_42 H 0.624 0.8249 0.7698 0.061 Uiso 1 1 calc R U . . .
CD2_42 C 0.4624(12) 0.8709(7) 0.7900(5) 0.054(4) Uani 1 1 d D U . . .
HD2A_42 H 0.3941 0.8718 0.7864 0.081 Uiso 1 1 calc R U . . .
HD2B_42 H 0.4819 0.8453 0.819 0.081 Uiso 1 1 calc R U . . .
HD2C_42 H 0.4873 0.9078 0.7991 0.081 Uiso 1 1 calc R U . . .
C_42 C 0.4308(8) 0.9122(5) 0.5926(4) 0.022(2) Uani 1 1 d D U . . .
O_42 O 0.3449(6) 0.9102(4) 0.5923(4) 0.033(2) Uani 1 1 d D U . . .
N_43 N 0.4773(6) 0.9471(4) 0.5610(4) 0.020(2) Uani 1 1 d D U . . .
CN_43 C 0.5784(8) 0.9494(6) 0.5585(6) 0.031(3) Uani 1 1 d D U . . .
HN1_43 H 0.5958 0.9779 0.5327 0.046 Uiso 1 1 calc R U . . .
HN2_43 H 0.6071 0.958 0.5948 0.046 Uiso 1 1 calc R U . . .
HN3_43 H 0.6002 0.9137 0.5464 0.046 Uiso 1 1 calc R U . . .
CA_43 C 0.4329(10) 1.0342(5) 0.4427(5) 0.035(3) Uani 1 1 d D U . . .
HA_43 H 0.3696 1.0505 0.4379 0.042 Uiso 1 1 calc R U . . .
CB_43 C 0.4269(9) 0.9768(5) 0.4658(5) 0.029(3) Uani 1 1 d D U . . .
HB_43 H 0.4827 0.9551 0.4577 0.035 Uiso 1 1 calc R U . . .
CG_43 C 0.4227(9) 0.9871(5) 0.5275(4) 0.026(2) Uani 1 1 d D U . . .
HG_43 H 0.3562 0.9842 0.5371 0.031 Uiso 1 1 calc R U . . .
CD_43 C 0.4558(11) 1.0465(5) 0.5347(5) 0.034(3) Uani 1 1 d D U . . .
HD1_43 H 0.4037 1.0699 0.5445 0.041 Uiso 1 1 calc R U . . .
HD2_43 H 0.5061 1.0495 0.564 0.041 Uiso 1 1 calc R U . . .
OE_43 O 0.4892(7) 1.0631(4) 0.4843(3) 0.039(2) Uani 1 1 d D U . . .
OZ_43 O 0.3433(6) 0.9523(3) 0.4414(3) 0.029(2) Uani 1 1 d D U . . .
CB1_43 C 0.3366(9) 0.8937(5) 0.4503(5) 0.026(3) Uani 1 1 d D U . . .
HB1A_43 H 0.3371 0.886 0.4899 0.031 Uiso 1 1 calc R U . . .
HB1B_43 H 0.3903 0.8753 0.4353 0.031 Uiso 1 1 calc R U . . .
CG1_43 C 0.2468(8) 0.8728(5) 0.4221(5) 0.021(2) Uani 1 1 d D U . . .
CD1_43 C 0.2112(9) 0.8967(5) 0.3750(5) 0.028(3) Uani 1 1 d D U . . .
HD1A_43 H 0.2419 0.9281 0.361 0.034 Uiso 1 1 calc R U . . .
CD2_43 C 0.1998(9) 0.8274(5) 0.4432(5) 0.030(3) Uani 1 1 d D U . . .
HD2A_43 H 0.2226 0.811 0.4763 0.036 Uiso 1 1 calc R U . . .
CE1_43 C 0.1312(9) 0.8758(5) 0.3475(5) 0.028(3) Uani 1 1 d D U . . .
HE1_43 H 0.1082 0.8922 0.3144 0.034 Uiso 1 1 calc R U . . .
CE2_43 C 0.1210(9) 0.8069(5) 0.4161(5) 0.030(3) Uani 1 1 d D U . . .
HE2_43 H 0.0901 0.7755 0.43 0.036 Uiso 1 1 calc R U . . .
CZ_43 C 0.0856(9) 0.8314(5) 0.3684(5) 0.029(3) Uani 1 1 d D U . . .
HZ_43 H 0.0299 0.8174 0.3503 0.035 Uiso 1 1 calc R U . . .
C_43 C 0.4842(11) 1.0391(6) 0.3908(5) 0.046(3) Uani 1 1 d D U . . .
O_43 O 0.5678(8) 1.0305(5) 0.3909(4) 0.056(3) Uani 1 1 d D U . . .
N_44 N 0.4331(10) 1.0543(5) 0.3459(4) 0.047(3) Uani 1 1 d D U . . .
H0_44 H 0.3726 1.0584 0.3474 0.057 Uiso 1 1 calc R U . . .
CA_44 C 0.4773(12) 1.0641(5) 0.2947(5) 0.063(4) Uani 1 1 d D U . . .
HA_44 H 0.5457 1.0709 0.302 0.076 Uiso 1 1 calc R U . . .
CB_44 C 0.432(2) 1.1143(6) 0.2657(7) 0.113(7) Uani 1 1 d D U . . .
HB1_44 H 0.463 1.12 0.2311 0.136 Uiso 1 1 calc R U . . .
HB2_44 H 0.3662 1.1048 0.2561 0.136 Uiso 1 1 calc R U . . .
CG_44 C 0.436(2) 1.1698(8) 0.2968(8) 0.141(8) Uani 1 1 d D U . . .
HG_44 H 0.4147 1.1646 0.3346 0.169 Uiso 1 1 calc R U . . .
CD1_44 C 0.537(2) 1.1885(11) 0.2989(10) 0.157(9) Uani 1 1 d D U . . .
HD1A_44 H 0.5753 1.1614 0.3189 0.235 Uiso 1 1 calc R U . . .
HD1B_44 H 0.5575 1.192 0.2616 0.235 Uiso 1 1 calc R U . . .
HD1C_44 H 0.5439 1.2241 0.3174 0.235 Uiso 1 1 calc R U . . .
CD2_44 C 0.376(2) 1.2099(9) 0.2668(11) 0.171(10) Uani 1 1 d D U . . .
HD2A_44 H 0.3113 1.1971 0.2659 0.256 Uiso 1 1 calc R U . . .
HD2B_44 H 0.3825 1.2456 0.2852 0.256 Uiso 1 1 calc R U . . .
HD2C_44 H 0.3962 1.2135 0.2295 0.256 Uiso 1 1 calc R U . . .
C_44 C 0.4605(11) 1.0162(5) 0.2559(5) 0.046(3) Uani 1 1 d D U . . .
O_44 O 0.3786(8) 0.9978(4) 0.2491(4) 0.050(3) Uani 1 1 d D U . . .
N_45 N 0.5299(9) 0.9975(4) 0.2286(4) 0.042(3) Uani 1 1 d D U . . .
CN_45 C 0.6257(11) 1.0176(7) 0.2379(7) 0.061(4) Uani 1 1 d D U . . .
HN1_45 H 0.6657 0.9983 0.2135 0.091 Uiso 1 1 calc R U . . .
HN2_45 H 0.6286 1.0571 0.2304 0.091 Uiso 1 1 calc R U . . .
HN3_45 H 0.6471 1.011 0.2759 0.091 Uiso 1 1 calc R U . . .
CA_45 C 0.5344(9) 0.8610(5) 0.1526(5) 0.029(3) Uani 1 1 d D U . . .
HA_45 H 0.4682 0.8526 0.1605 0.034 Uiso 1 1 calc R U . . .
CB_45 C 0.5727(9) 0.9048(5) 0.1933(5) 0.030(3) Uani 1 1 d D U . . .
HB1_45 H 0.5711 0.8909 0.2311 0.036 Uiso 1 1 calc R U . . .
HB2_45 H 0.638 0.9147 0.1862 0.036 Uiso 1 1 calc R U . . .
CG_45 C 0.5110(9) 0.9550(5) 0.1858(5) 0.036(3) Uani 1 1 d D U . . .
HG_45 H 0.4453 0.9418 0.1891 0.043 Uiso 1 1 calc R U . . .
CD_45 C 0.5159(11) 0.9786(5) 0.1291(5) 0.037(3) Uani 1 1 d D U . . .
HD1_45 H 0.5809 0.99 0.1229 0.045 Uiso 1 1 calc R U . . .
HD2_45 H 0.4763 1.0114 0.1254 0.045 Uiso 1 1 calc R U . . .
CE_45 C 0.4820(10) 0.9348(5) 0.0867(5) 0.032(3) Uani 1 1 d D U . . .
HE1_45 H 0.4148 0.927 0.0902 0.039 Uiso 1 1 calc R U . . .
HE2_45 H 0.4898 0.9493 0.0495 0.039 Uiso 1 1 calc R U . . .
CZ_45 C 0.5359(10) 0.8818(5) 0.0942(5) 0.034(3) Uani 1 1 d D U . . .
HZ1_45 H 0.5081 0.8534 0.0689 0.041 Uiso 1 1 calc R U . . .
HZ2_45 H 0.6012 0.8884 0.0849 0.041 Uiso 1 1 calc R U . . .
C_45 C 0.5887(8) 0.8084(5) 0.1582(5) 0.023(2) Uani 1 1 d D U . . .
O_45 O 0.6721(6) 0.8081(4) 0.1733(4) 0.039(2) Uani 1 1 d D U . . .
N_46 N 0.5409(7) 0.7624(4) 0.1434(4) 0.022(2) Uani 1 1 d D U . . .
H0_46 H 0.4799 0.7638 0.1381 0.027 Uiso 1 1 calc R U . . .
CA_46 C 0.5865(8) 0.7105(5) 0.1356(5) 0.029(2) Uani 1 1 d D U . . .
HA_46 H 0.6523 0.7135 0.151 0.034 Uiso 1 1 calc R U . . .
CB_46 C 0.5864(11) 0.6945(6) 0.0756(5) 0.040(3) Uani 1 1 d D U . . .
HB1_46 H 0.6161 0.6583 0.0729 0.048 Uiso 1 1 calc R U . . .
HB2_46 H 0.5209 0.6901 0.061 0.048 Uiso 1 1 calc R U . . .
CG_46 C 0.6360(12) 0.7349(6) 0.0397(6) 0.064(4) Uani 1 1 d D U . . .
HG_46 H 0.6103 0.7722 0.0458 0.077 Uiso 1 1 calc R U . . .
CD1_46 C 0.7398(13) 0.7379(11) 0.0536(8) 0.101(7) Uani 1 1 d D U . . .
HD1A_46 H 0.7689 0.7644 0.0296 0.152 Uiso 1 1 calc R U . . .
HD1B_46 H 0.7515 0.7497 0.0917 0.152 Uiso 1 1 calc R U . . .
HD1C_46 H 0.7665 0.7016 0.0487 0.152 Uiso 1 1 calc R U . . .
CD2_46 C 0.6155(15) 0.7197(8) -0.0204(6) 0.077(6) Uani 1 1 d D U . . .
HD2A_46 H 0.5479 0.718 -0.0285 0.116 Uiso 1 1 calc R U . . .
HD2B_46 H 0.6434 0.7476 -0.0434 0.116 Uiso 1 1 calc R U . . .
HD2C_46 H 0.642 0.6839 -0.0277 0.116 Uiso 1 1 calc R U . . .
C_46 C 0.5352(8) 0.6654(5) 0.1660(4) 0.023(2) Uani 1 1 d D U . . .
O_46 O 0.4561(6) 0.6530(4) 0.1499(3) 0.031(2) Uani 1 1 d D U . . .
N_47 N 0.5793(7) 0.6402(4) 0.2093(4) 0.027(2) Uani 1 1 d D U . . .
CN_47 C 0.6688(9) 0.6608(6) 0.2351(6) 0.043(4) Uani 1 1 d D U . . .
HN1_47 H 0.6884 0.6367 0.2654 0.065 Uiso 1 1 calc R U . . .
HN2_47 H 0.7164 0.6612 0.2081 0.065 Uiso 1 1 calc R U . . .
HN3_47 H 0.6611 0.6981 0.2489 0.065 Uiso 1 1 calc R U . . .
CA_47 C 0.5004(8) 0.5337(5) 0.3070(4) 0.023(2) Uani 1 1 d D U . . .
HA_47 H 0.4348 0.5195 0.3082 0.027 Uiso 1 1 calc R U . . .
CB_47 C 0.5000(8) 0.5943(5) 0.2878(4) 0.022(2) Uani 1 1 d D U . . .
HB_47 H 0.5431 0.6176 0.312 0.026 Uiso 1 1 calc R U . . .
CG_47 C 0.5348(8) 0.5903(5) 0.2305(4) 0.026(2) Uani 1 1 d D U . . .
HG_47 H 0.4807 0.5798 0.2049 0.031 Uiso 1 1 calc R U . . .
CD_47 C 0.6000(9) 0.5414(5) 0.2352(5) 0.031(3) Uani 1 1 d D U . . .
HD1_47 H 0.6116 0.5261 0.1989 0.037 Uiso 1 1 calc R U . . .
HD2_47 H 0.6602 0.5516 0.2546 0.037 Uiso 1 1 calc R U . . .
OE_47 O 0.5477(6) 0.5038(3) 0.2663(3) 0.030(2) Uani 1 1 d D U . . .
OZ_47 O 0.4069(6) 0.6120(3) 0.2892(3) 0.0267(19) Uani 1 1 d D U . . .
CB1_47 C 0.3955(8) 0.6701(5) 0.2818(5) 0.026(3) Uani 1 1 d D U . . .
HB1A_47 H 0.4123 0.681 0.2447 0.031 Uiso 1 1 calc R U . . .
HB1B_47 H 0.4361 0.6908 0.3089 0.031 Uiso 1 1 calc R U . . .
CG1_47 C 0.2938(8) 0.6820(5) 0.2893(5) 0.025(3) Uani 1 1 d D U . . .
CD1_47 C 0.2473(8) 0.6561(5) 0.3298(5) 0.027(3) Uani 1 1 d D U . . .
HD1A_47 H 0.2793 0.6309 0.3533 0.033 Uiso 1 1 calc R U . . .
CD2_47 C 0.2458(9) 0.7185(5) 0.2541(5) 0.028(3) Uani 1 1 d D U . . .
HD2A_47 H 0.2772 0.7361 0.2258 0.034 Uiso 1 1 calc R U . . .
CE1_47 C 0.1542(9) 0.6665(6) 0.3364(5) 0.035(3) Uani 1 1 d D U . . .
HE1_47 H 0.1227 0.6488 0.3646 0.042 Uiso 1 1 calc R U . . .
CE2_47 C 0.1533(9) 0.7289(6) 0.2606(5) 0.034(3) Uani 1 1 d D U . . .
HE2_47 H 0.1208 0.7538 0.237 0.04 Uiso 1 1 calc R U . . .
CZ_47 C 0.1076(10) 0.7027(6) 0.3021(5) 0.034(3) Uani 1 1 d D U . . .
HZ_47 H 0.0437 0.7098 0.3066 0.041 Uiso 1 1 calc R U . . .
C_47 C 0.5505(8) 0.5278(5) 0.3627(4) 0.020(2) Uani 1 1 d D U . . .
O_47 O 0.6361(6) 0.5270(4) 0.3674(4) 0.039(3) Uani 1 1 d D U . . .
N_48 N 0.4953(7) 0.5234(4) 0.4040(4) 0.020(2) Uani 1 1 d D U . . .
H0_48 H 0.4345 0.5228 0.3972 0.024 Uiso 1 1 calc R U . . .
CA_48 C 0.5328(8) 0.5195(4) 0.4602(4) 0.020(2) Uani 1 1 d D U . . .
HA_48 H 0.6009 0.5291 0.4622 0.025 Uiso 1 1 calc R U . . .
CB_48 C 0.5182(10) 0.4617(5) 0.4831(5) 0.029(3) Uani 1 1 d D U . . .
HB1_48 H 0.4527 0.4499 0.4743 0.034 Uiso 1 1 calc R U . . .
HB2_48 H 0.528 0.4633 0.5233 0.034 Uiso 1 1 calc R U . . .
CG_48 C 0.5828(10) 0.4185(5) 0.4611(5) 0.041(3) Uani 1 1 d D U . . .
HG_48 H 0.5797 0.4208 0.4203 0.049 Uiso 1 1 calc R U . . .
CD1_48 C 0.6839(11) 0.4273(7) 0.4821(7) 0.055(4) Uani 1 1 d D U . . .
HD1A_48 H 0.7055 0.464 0.4717 0.083 Uiso 1 1 calc R U . . .
HD1B_48 H 0.6883 0.4241 0.522 0.083 Uiso 1 1 calc R U . . .
HD1C_48 H 0.7227 0.3995 0.4663 0.083 Uiso 1 1 calc R U . . .
CD2_48 C 0.5480(13) 0.3614(6) 0.4771(7) 0.060(4) Uani 1 1 d D U . . .
HD2A_48 H 0.483 0.3561 0.4634 0.09 Uiso 1 1 calc R U . . .
HD2B_48 H 0.5865 0.3334 0.4613 0.09 Uiso 1 1 calc R U . . .
HD2C_48 H 0.5522 0.358 0.5169 0.09 Uiso 1 1 calc R U . . .
C_48 C 0.4820(8) 0.5594(5) 0.4953(4) 0.020(2) Uani 1 1 d D U . . .
O_48 O 0.3956(6) 0.5632(3) 0.4870(3) 0.023(2) Uani 1 1 d D U . . .
C_51 C 0.8823(10) 0.3570(6) 0.7653(6) 0.060(4) Uani 1 1 d D U . . .
H0_51 H 0.8313 0.353 0.7359 0.072 Uiso 1 1 calc R U . . .
Cl1_51 Cl 0.9797(3) 0.3889(2) 0.73885(18) 0.0680(14) Uani 1 1 d D U . . .
Cl2_51 Cl 0.9122(3) 0.2921(2) 0.7906(2) 0.0731(14) Uani 1 1 d D U . . .
Cl3_51 Cl 0.8438(4) 0.3971(2) 0.8194(2) 0.0804(15) Uani 1 1 d D U . . .
C_52a C 1.033(3) 0.1486(18) 0.6223(17) 0.135(14) Uani 0.232(9) 1 d D U P E 1
H0_52a H 1.0989 0.1363 0.6263 0.162 Uiso 0.232(9) 1 calc R U P E 1
Cl1_52a Cl 1.0064(19) 0.1718(14) 0.5546(12) 0.117(11) Uani 0.232(9) 1 d D U P E
1
Cl2_52a Cl 1.014(4) 0.201(2) 0.6706(19) 0.129(19) Uani 0.232(9) 1 d D U P E 1
Cl3_52a Cl 0.956(3) 0.0918(16) 0.6284(17) 0.173(15) Uani 0.232(9) 1 d D U P E 1
C_52b C 1.0393(11) 0.1294(8) 0.6348(7) 0.052(4) Uani 0.768(9) 1 d D U P E 2
H0_52b H 1.1026 0.1235 0.6213 0.062 Uiso 0.768(9) 1 calc R U P E 2
Cl1_52b Cl 1.0413(7) 0.1899(4) 0.6739(3) 0.050(2) Uani 0.768(9) 1 d D U P E 2
Cl2_52b Cl 1.0078(4) 0.0730(3) 0.6736(3) 0.064(2) Uani 0.768(9) 1 d D U P E 2
Cl3_52b Cl 0.9576(4) 0.1356(3) 0.5784(2) 0.058(2) Uani 0.768(9) 1 d D U P E 2
C_53a C 0.942(3) 0.109(2) 0.8443(19) 0.165(16) Uani 0.232(9) 1 d D U P E 1
H0_53a H 0.8798 0.0953 0.8546 0.198 Uiso 0.232(9) 1 calc R U P E 1
Cl1_53a Cl 1.028(5) 0.095(3) 0.897(2) 0.16(2) Uani 0.232(9) 1 d D U P E 1
Cl2_53a Cl 0.939(3) 0.1809(18) 0.8321(18) 0.177(16) Uani 0.232(9) 1 d D U P E 1
Cl3_53a Cl 0.972(3) 0.078(2) 0.7832(17) 0.186(17) Uani 0.232(9) 1 d D U P E 1
C_53b C 0.9426(11) 0.1321(7) 0.8731(7) 0.053(4) Uani 0.768(9) 1 d D U P E 2
H0_53b H 0.886 0.1083 0.865 0.063 Uiso 0.768(9) 1 calc R U P E 2
Cl1_53b Cl 1.0277(8) 0.0942(4) 0.9090(3) 0.050(2) Uani 0.768(9) 1 d D U P E 2
Cl2_53b Cl 0.9122(5) 0.1900(3) 0.9127(3) 0.079(2) Uani 0.768(9) 1 d D U P E 2
Cl3_53b Cl 0.9880(4) 0.1548(2) 0.8103(2) 0.0495(18) Uani 0.768(9) 1 d D U P E 2
C_54a C 0.7497(12) 0.7086(7) 0.6792(7) 0.040(4) Uani 0.684(6) 1 d D U P F 1
H0_54a H 0.6973 0.7309 0.663 0.048 Uiso 0.684(6) 1 calc R U P F 1
Cl1_54a Cl 0.7051(8) 0.6441(4) 0.6993(3) 0.047(2) Uani 0.684(6) 1 d D U P F 1
Cl2_54a Cl 0.8027(4) 0.7438(3) 0.7354(3) 0.0531(18) Uani 0.684(6) 1 d D U P F 1
Cl3_54a Cl 0.8310(6) 0.6987(4) 0.6299(3) 0.071(3) Uani 0.684(6) 1 d D U P F 1
C_54b C 0.758(2) 0.7099(17) 0.6612(16) 0.127(11) Uani 0.316(6) 1 d D U P F 2
H0_54b H 0.7021 0.7325 0.6517 0.153 Uiso 0.316(6) 1 calc R U P F 2
Cl1_54b Cl 0.728(3) 0.6519(19) 0.6996(18) 0.149(14) Uani 0.316(6) 1 d D U P F 2
Cl2_54b Cl 0.8450(18) 0.7490(11) 0.6962(15) 0.155(9) Uani 0.316(6) 1 d D U P F
2
Cl3_54b Cl 0.8080(14) 0.6865(10) 0.6023(13) 0.113(9) Uani 0.316(6) 1 d D U P F
2
C_55a C 0.8108(12) 0.4589(8) 0.3649(7) 0.082(5) Uani 0.788(8) 1 d D U P C 1
H0_55a H 0.7462 0.4691 0.3735 0.098 Uiso 0.788(8) 1 calc R U P C 1
Cl1_55a Cl 0.8913(5) 0.4890(3) 0.4130(3) 0.088(2) Uani 0.788(8) 1 d D U P C 1
Cl2_55a Cl 0.8326(4) 0.4812(3) 0.2985(3) 0.086(3) Uani 0.788(8) 1 d D U P C 1
Cl3_55a Cl 0.8208(6) 0.3856(3) 0.3661(3) 0.102(3) Uani 0.788(8) 1 d D U P C 1
C_56 C 0.7038(12) 0.0988(7) 0.4641(7) 0.082(4) Uani 1 1 d D U . . .
H0_56 H 0.6656 0.0675 0.4478 0.098 Uiso 1 1 calc R U . . .
Cl1_56 Cl 0.7060(4) 0.0963(2) 0.5369(2) 0.0837(16) Uani 1 1 d D U . . .
Cl2_56 Cl 0.6566(6) 0.1613(3) 0.4429(3) 0.121(2) Uani 1 1 d D U . . .
Cl3_56 Cl 0.8192(6) 0.0935(5) 0.4481(5) 0.188(4) Uani 1 1 d D U . . .
C_57a C 0.8795(11) 0.6420(8) 0.4351(8) 0.047(4) Uani 0.684(6) 1 d D U P F 1
H0_57a H 0.9308 0.6164 0.4459 0.056 Uiso 0.684(6) 1 calc R U P F 1
Cl1_57a Cl 0.8343(4) 0.6716(3) 0.4951(3) 0.062(2) Uani 0.684(6) 1 d D U P F 1
Cl2_57a Cl 0.7828(4) 0.6044(3) 0.4060(4) 0.077(2) Uani 0.684(6) 1 d D U P F 1
Cl3_57a Cl 0.9210(7) 0.6929(5) 0.3960(4) 0.093(3) Uani 0.684(6) 1 d D U P F 1
C_57b C 0.891(2) 0.6492(13) 0.4164(15) 0.137(11) Uani 0.316(6) 1 d D U P F 2
H0A_57b H 0.9527 0.6316 0.4226 0.165 Uiso 0.316(6) 1 calc R U P F 2
Cl1_57b Cl 0.901(2) 0.7207(9) 0.4183(9) 0.111(9) Uani 0.316(6) 1 d D U P F 2
Cl2_57b Cl 0.813(3) 0.6274(14) 0.4641(13) 0.198(13) Uani 0.316(6) 1 d D U P F 2
Cl3_57b Cl 0.836(2) 0.6300(9) 0.3535(10) 0.169(11) Uani 0.316(6) 1 d D U P F 2
C_58a C 0.8538(19) 0.9197(13) 0.6239(12) 0.095(5) Uani 0.5 1 d D U P G 1
H0_58a H 0.9074 0.9028 0.6063 0.115 Uiso 0.5 1 calc R U P G 1
Cl1_58a Cl 0.815(3) 0.9770(13) 0.5868(14) 0.077(6) Uani 0.5 1 d D U P G 1
Cl2_58a Cl 0.8896(10) 0.9429(6) 0.6907(7) 0.112(4) Uani 0.5 1 d D U P G 1
Cl3_58a Cl 0.7630(10) 0.8712(6) 0.6281(7) 0.104(4) Uani 0.5 1 d D U P G 1
C_58b C 0.865(2) 0.9251(12) 0.6276(11) 0.097(5) Uani 0.5 1 d D U P H 2
H0A_58b H 0.8959 0.8989 0.6035 0.117 Uiso 0.5 1 calc R U P H 2
Cl1_58b Cl 0.820(3) 0.9802(12) 0.5895(12) 0.064(5) Uani 0.5 1 d D U P H 2
Cl2_58b Cl 0.9456(13) 0.9511(8) 0.6800(8) 0.140(5) Uani 0.5 1 d D U P H 2
Cl3_58b Cl 0.7824(11) 0.8905(7) 0.6648(7) 0.108(4) Uani 0.5 1 d D U P H 2
C_59a C 0.9468(12) 0.4859(8) 0.6013(7) 0.052(4) Uani 0.684(6) 1 d D U P F 1
H0_59a H 0.9931 0.4895 0.6333 0.062 Uiso 0.684(6) 1 calc R U P F 1
Cl1_59a Cl 0.9992(5) 0.4552(4) 0.5458(3) 0.086(3) Uani 0.684(6) 1 d D U P F 1
Cl2_59a Cl 0.9056(7) 0.5515(3) 0.5817(5) 0.104(3) Uani 0.684(6) 1 d D U P F 1
Cl3_59a Cl 0.8511(10) 0.4449(6) 0.6189(5) 0.045(3) Uani 0.684(6) 1 d D U P F 1
C_59b C 0.9333(18) 0.4984(13) 0.6431(12) 0.100(10) Uani 0.316(6) 1 d D U P F 2
H0_59b H 0.9858 0.4817 0.6654 0.12 Uiso 0.316(6) 1 calc R U P F 2
Cl1_59b Cl 0.975(2) 0.5371(10) 0.5885(12) 0.135(9) Uani 0.316(6) 1 d D U P F 2
Cl2_59b Cl 0.8680(15) 0.5411(9) 0.6832(11) 0.133(9) Uani 0.316(6) 1 d D U P F 2
Cl3_59b Cl 0.858(3) 0.4476(17) 0.6141(18) 0.096(13) Uani 0.316(6) 1 d D U P F 2
C_60 C 0.9150(14) 0.9630(8) 0.8441(8) 0.082(5) Uani 0.7 1 d D U P . .
H0_60 H 0.8709 0.9823 0.8672 0.099 Uiso 0.7 1 calc R U P . .
Cl1_60 Cl 0.8575(6) 0.9043(4) 0.8136(4) 0.092(2) Uani 0.7 1 d D U P . .
Cl2_60 Cl 1.0113(6) 0.9430(4) 0.8847(4) 0.107(3) Uani 0.7 1 d D U P . .
Cl3_60 Cl 0.9535(5) 1.0095(4) 0.7931(4) 0.097(3) Uani 0.7 1 d D U P . .
C_61a C 0.8284(17) 0.8978(10) 0.4616(10) 0.082(7) Uani 0.5 1 d D U P I 1
H0_61a H 0.8799 0.9129 0.4868 0.099 Uiso 0.5 1 calc R U P I 1
Cl1_61a Cl 0.7644(11) 0.8470(6) 0.4948(7) 0.100(5) Uani 0.5 1 d D U P I 1
Cl2_61a Cl 0.8747(9) 0.8693(6) 0.4026(7) 0.111(5) Uani 0.5 1 d D U P I 1
Cl3_61a Cl 0.7521(14) 0.9500(6) 0.4414(10) 0.093(6) Uani 0.5 1 d D U P I 1
C_61b C 0.8254(19) 0.8804(11) 0.4836(11) 0.104(8) Uani 0.5 1 d D U P J 2
H0A_61b H 0.8779 0.9018 0.5027 0.125 Uiso 0.5 1 calc R U P J 2
Cl1_61b Cl 0.7638(11) 0.8401(7) 0.5310(7) 0.095(5) Uani 0.5 1 d D U P J 2
Cl2_61b Cl 0.8680(11) 0.8319(9) 0.4382(7) 0.142(6) Uani 0.5 1 d D U P J 2
Cl3_61b Cl 0.7466(17) 0.9243(8) 0.4504(9) 0.110(7) Uani 0.5 1 d D U P J 2
C_62 C 0.952(2) 0.7938(11) 0.8941(11) 0.163(9) Uani 0.5 1 d D U P . .
H0_62 H 0.9576 0.8315 0.8785 0.196 Uiso 0.5 1 calc R U P . .
Cl1_62 Cl 0.9535(12) 0.7952(7) 0.9644(6) 0.136(5) Uani 0.5 1 d D U P . .
Cl2_62 Cl 1.0370(15) 0.7507(9) 0.8717(7) 0.179(7) Uani 0.5 1 d D U P . .
Cl3_62 Cl 0.8435(16) 0.7626(11) 0.8753(10) 0.211(9) Uani 0.5 1 d D U P . .
C_63a C 0.9278(15) 0.5612(10) 0.1316(9) 0.112(6) Uani 0.684(6) 1 d D U P F 1
H0_63a H 0.9865 0.5828 0.1268 0.135 Uiso 0.684(6) 1 calc R U P F 1
Cl1_63a Cl 0.8893(7) 0.5694(6) 0.1962(5) 0.121(4) Uani 0.684(6) 1 d D U P F 1
Cl2_63a Cl 0.9474(11) 0.4903(7) 0.1315(7) 0.160(5) Uani 0.684(6) 1 d D U P F 1
Cl3_63a Cl 0.8385(13) 0.5804(9) 0.0846(8) 0.218(7) Uani 0.684(6) 1 d D U P F 1
C_63b C 0.979(2) 0.4354(12) 0.1027(12) 0.112(10) Uani 0.316(6) 1 d D U P F 2
H0_63b H 1.0256 0.4258 0.0759 0.134 Uiso 0.316(6) 1 calc R U P F 2
Cl1_63b Cl 0.9624(19) 0.5084(9) 0.1016(8) 0.100(7) Uani 0.316(6) 1 d D U P F 2
Cl2_63b Cl 1.0180(17) 0.4115(10) 0.1683(10) 0.131(8) Uani 0.316(6) 1 d D U P F
2
Cl3_63b Cl 0.873(2) 0.3984(12) 0.0859(13) 0.171(11) Uani 0.316(6) 1 d D U P F 2
C_64a C 0.7803(18) 0.2142(12) 0.2081(12) 0.091(9) Uani 0.355(11) 1 d D U P K 1
H0_64a H 0.7218 0.2287 0.1898 0.109 Uiso 0.355(11) 1 calc R U P K 1
Cl1_64a Cl 0.8336(12) 0.2642(7) 0.2522(8) 0.103(7) Uani 0.355(11) 1 d D U P K 1
Cl2_64a Cl 0.8600(12) 0.1959(8) 0.1587(9) 0.093(6) Uani 0.355(11) 1 d D U P K 1
Cl3_64a Cl 0.7553(13) 0.1556(8) 0.2462(8) 0.103(6) Uani 0.355(11) 1 d D U P K 1
C_64b C 0.8163(19) 0.2280(14) 0.1660(13) 0.103(11) Uani 0.245(11) 1 d D U P K 2
H0_64b H 0.7601 0.2433 0.1459 0.124 Uiso 0.245(11) 1 calc R U P K 2
Cl1_64b Cl 0.7857(16) 0.1974(12) 0.2280(9) 0.087(8) Uani 0.245(11) 1 d D U P K
2
Cl2_64b Cl 0.899(2) 0.2804(13) 0.1826(12) 0.137(12) Uani 0.245(11) 1 d D U P K
2
Cl3_64b Cl 0.8688(17) 0.1787(12) 0.1260(10) 0.092(8) Uani 0.245(11) 1 d D U P K
2
C_65b C 0.897(3) 0.2064(17) 0.3862(16) 0.151(12) Uani 0.25 1 d D U P L 2
H0_65b H 0.848 0.2012 0.4128 0.181 Uiso 0.25 1 calc R U P L 2
Cl1_65b Cl 0.886(3) 0.2695(14) 0.3538(14) 0.163(12) Uani 0.25 1 d D U P L 2
Cl2_65b Cl 0.887(3) 0.1556(16) 0.3350(17) 0.182(12) Uani 0.25 1 d D U P L 2
Cl3_65b Cl 1.009(2) 0.2066(13) 0.4201(14) 0.150(10) Uani 0.25 1 d D U P L 2
C_66a C 0.914(3) 0.557(2) 0.9347(17) 0.139(12) Uani 0.25 1 d D U P M 1
H0_66a H 0.9818 0.5515 0.9421 0.167 Uiso 0.25 1 calc R U P M 1
Cl1_66a Cl 0.889(3) 0.5831(15) 0.8681(14) 0.122(12) Uani 0.25 1 d D U P M 1
Cl2_66a Cl 0.870(3) 0.5997(16) 0.9832(15) 0.150(12) Uani 0.25 1 d D U P M 1
Cl3_66a Cl 0.849(3) 0.4957(15) 0.9428(19) 0.132(12) Uani 0.25 1 d D U P M 1
C_66b C 0.831(2) 0.5722(16) 0.9082(15) 0.087(9) Uani 0.25 1 d D U P N 2
H0A_66b H 0.7674 0.5871 0.9119 0.104 Uiso 0.25 1 calc R U P N 2
Cl1_66b Cl 0.870(2) 0.5800(16) 0.8413(11) 0.087(8) Uani 0.25 1 d D U P N 2
Cl2_66b Cl 0.834(3) 0.4993(14) 0.9155(15) 0.127(12) Uani 0.25 1 d D U P N 2
Cl3_66b Cl 0.9171(19) 0.6110(12) 0.9434(11) 0.085(7) Uani 0.25 1 d D U P N 2
C_66c C 0.818(3) 0.5993(18) 0.9022(15) 0.141(12) Uani 0.25 1 d D U P O 3
H0A_66c H 0.7541 0.5856 0.9106 0.169 Uiso 0.25 1 calc R U P O 3
Cl1_66c Cl 0.8175(19) 0.6289(15) 0.8363(10) 0.121(8) Uani 0.25 1 d D U P O 3
Cl2_66c Cl 0.894(4) 0.5452(19) 0.8952(19) 0.205(17) Uani 0.25 1 d D U P O 3
Cl3_66c Cl 0.860(3) 0.6486(15) 0.9501(11) 0.137(10) Uani 0.25 1 d D U P O 3
C_66d C 0.829(3) 0.530(3) 0.934(2) 0.232(19) Uani 0.25 1 d D U P P 4
H0A_66d H 0.7623 0.5396 0.938 0.278 Uiso 0.25 1 calc R U P P 4
Cl1_66d Cl 0.850(4) 0.463(3) 0.960(2) 0.235(19) Uani 0.25 1 d D U P P 4
Cl2_66d Cl 0.904(3) 0.577(3) 0.9676(19) 0.222(18) Uani 0.25 1 d D U P P 4
Cl3_66d Cl 0.856(2) 0.536(3) 0.8637(17) 0.204(17) Uani 0.25 1 d D U P P 4
C_67a C 0.9230(18) 0.2911(12) 0.9972(11) 0.124(8) Uani 0.5 1 d D U P Q 1
H0_67a H 0.9701 0.3041 1.0262 0.148 Uiso 0.5 1 calc R U P Q 1
Cl1_67a Cl 0.919(2) 0.3353(11) 0.9413(9) 0.101(8) Uani 0.5 1 d D U P Q 1
Cl2_67a Cl 0.8133(10) 0.2837(6) 1.0224(5) 0.095(4) Uani 0.5 1 d D U P Q 1
Cl3_67a Cl 0.9484(15) 0.2241(8) 0.9739(9) 0.176(7) Uani 0.5 1 d D U P Q 1
C_67b C 0.8935(16) 0.3487(12) 1.0055(11) 0.121(8) Uani 0.5 1 d D U P R 2
H0_67b H 0.955 0.3497 1.0269 0.145 Uiso 0.5 1 calc R U P R 2
Cl1_67b Cl 0.8073(9) 0.3181(8) 1.0427(7) 0.130(5) Uani 0.5 1 d D U P R 2
Cl2_67b Cl 0.905(2) 0.3238(10) 0.9392(10) 0.106(8) Uani 0.5 1 d D U P R 2
Cl3_67b Cl 0.8477(9) 0.4144(7) 0.9987(8) 0.136(5) Uani 0.5 1 d D U P R 2
C_68a C 0.8624(11) 0.7899(7) 0.2235(7) 0.041(4) Uani 0.684(6) 1 d D U P F 1
H0_68a H 0.8058 0.8038 0.2027 0.049 Uiso 0.684(6) 1 calc R U P F 1
Cl1_68a Cl 0.8356(6) 0.7762(5) 0.2925(4) 0.055(2) Uani 0.684(6) 1 d D U P F 1
Cl2_68a Cl 0.9521(6) 0.8399(4) 0.2240(4) 0.053(2) Uani 0.684(6) 1 d D U P F 1
Cl3_68a Cl 0.9007(8) 0.7303(4) 0.1918(5) 0.063(3) Uani 0.684(6) 1 d D U P F 1
C_68b C 0.9086(18) 0.6392(14) 0.1657(12) 0.091(9) Uani 0.316(6) 1 d D U P F 2
H0A_68b H 0.9706 0.6314 0.1513 0.11 Uiso 0.316(6) 1 calc R U P F 2
Cl1_68b Cl 0.900(3) 0.7116(11) 0.1769(13) 0.112(9) Uani 0.316(6) 1 d D U P F 2
Cl2_68b Cl 0.9012(11) 0.6065(10) 0.2308(9) 0.094(6) Uani 0.316(6) 1 d D U P F 2
Cl3_68b Cl 0.8183(12) 0.6131(8) 0.1186(8) 0.086(6) Uani 0.316(6) 1 d D U P F 2
C_69a C 1.0057(17) 1.0341(11) 0.0307(10) 0.106(7) Uani 0.5 1 d D U P S 1
H0_69a H 1.059 1.0382 0.0065 0.127 Uiso 0.5 1 calc R U P S 1
Cl1_69a Cl 1.0397(9) 1.0009(6) 0.0903(6) 0.114(4) Uani 0.5 1 d D U P S 1
Cl2_69a Cl 0.9107(10) 1.0001(6) -0.0038(6) 0.121(4) Uani 0.5 1 d D U P S 1
Cl3_69a Cl 0.9646(11) 1.0995(6) 0.0499(8) 0.140(5) Uani 0.5 1 d D U P S 1
C_69b C 0.9091(18) 0.9490(11) 0.0971(9) 0.117(7) Uani 0.5 1 d D U P T 2
H0A_69b H 0.9423 0.952 0.1339 0.14 Uiso 0.5 1 calc R U P T 2
Cl1_69b Cl 0.7992(9) 0.9782(7) 0.0992(7) 0.118(4) Uani 0.5 1 d D U P T 2
Cl2_69b Cl 0.8966(11) 0.8773(7) 0.0777(7) 0.133(5) Uani 0.5 1 d D U P T 2
Cl3_69b Cl 0.9702(8) 0.9892(7) 0.0495(6) 0.126(5) Uani 0.5 1 d D U P T 2
C_70a C 0.8764(15) 0.9726(11) 0.1990(11) 0.113(7) Uani 0.5 1 d D U P U 1
H0_70a H 0.9424 0.9605 0.1982 0.135 Uiso 0.5 1 calc R U P U 1
Cl1_70a Cl 0.8737(11) 1.0451(8) 0.2005(9) 0.143(6) Uani 0.5 1 d D U P U 1
Cl2_70a Cl 0.8280(9) 0.9478(6) 0.2593(6) 0.111(4) Uani 0.5 1 d D U P U 1
Cl3_70a Cl 0.8117(9) 0.9494(7) 0.1381(6) 0.113(4) Uani 0.5 1 d D U P U 1
C_70b C 0.824(2) 0.8443(14) 0.2569(13) 0.204(13) Uani 0.5 1 d D U P V 2
H0A_70b H 0.7736 0.8381 0.2276 0.244 Uiso 0.5 1 calc R U P V 2
Cl1_70b Cl 0.8022(17) 0.9059(9) 0.2942(9) 0.205(9) Uani 0.5 1 d D U P V 2
Cl2_70b Cl 0.933(2) 0.8510(15) 0.2271(14) 0.210(13) Uani 0.5 1 d D U P V 2
Cl3_70b Cl 0.827(3) 0.7882(13) 0.3024(14) 0.218(14) Uani 0.5 1 d D U P V 2
O_101b O 0.783(3) 0.4362(17) 0.2307(16) 0.026(11) Uani 0.212(8) 1 d . U P C 2

loop_
_atom_site_aniso_label
_atom_site_aniso_U_11
_atom_site_aniso_U_22
_atom_site_aniso_U_33
_atom_site_aniso_U_23
_atom_site_aniso_U_13
_atom_site_aniso_U_12
N_11 0.029(4) 0.019(4) 0.032(5) 0.004(3) 0.007(4) 0.004(3)
CN_11 0.030(5) 0.026(8) 0.060(9) 0.008(7) 0.007(5) 0.002(4)
CA_11 0.027(6) 0.024(5) 0.027(4) 0.003(3) 0.002(3) -0.001(4)
CB_11 0.026(6) 0.021(5) 0.028(4) 0.002(3) 0.005(4) 0.000(4)
CG_11 0.028(6) 0.017(4) 0.030(4) 0.003(3) 0.003(4) 0.003(4)
CD_11 0.036(8) 0.019(4) 0.031(5) 0.002(4) 0.008(5) 0.000(4)
CE_11 0.044(8) 0.020(5) 0.027(5) 0.000(4) 0.008(4) -0.004(5)
CZ_11 0.035(8) 0.023(5) 0.028(4) 0.005(3) 0.007(4) -0.003(5)
C_11 0.026(5) 0.035(7) 0.029(4) 0.006(4) 0.001(3) -0.001(5)
O_11 0.029(4) 0.109(10) 0.035(5) 0.025(6) -0.003(4) -0.016(5)
N_12 0.022(5) 0.025(6) 0.024(4) 0.005(3) -0.001(3) 0.001(4)
CA_12 0.039(6) 0.031(5) 0.025(4) 0.010(3) 0.000(4) 0.004(4)
CB_12 0.063(9) 0.032(5) 0.047(7) 0.015(4) 0.012(6) 0.006(4)
CG_12 0.103(10) 0.042(6) 0.103(12) 0.012(6) 0.059(9) 0.016(6)
CD1_12 0.110(10) 0.095(14) 0.26(3) -0.031(15) 0.018(10) 0.032(8)
CD2_12 0.135(14) 0.053(7) 0.085(14) 0.009(7) 0.038(11) 0.008(7)
C_12 0.040(5) 0.027(5) 0.021(5) 0.010(4) -0.001(4) 0.001(4)
O_12 0.042(4) 0.034(6) 0.038(5) -0.003(4) 0.003(4) 0.000(4)
N_13 0.058(5) 0.034(5) 0.031(5) 0.003(4) -0.006(4) -0.007(4)
CN_13 0.059(6) 0.052(10) 0.053(9) 0.008(7) -0.005(5) -0.013(6)
CA_13 0.116(8) 0.027(5) 0.037(5) 0.001(4) -0.012(5) 0.007(5)
CB_13 0.078(7) 0.026(5) 0.040(5) 0.002(4) -0.009(4) -0.008(4)
CG_13 0.068(6) 0.025(5) 0.029(5) 0.006(4) 0.000(4) -0.007(4)
CD_13 0.126(10) 0.032(7) 0.033(5) -0.003(4) -0.020(5) 0.013(7)
OE_13 0.158(10) 0.034(5) 0.032(5) -0.001(4) -0.012(5) 0.023(6)
OZ_13 0.076(6) 0.023(5) 0.039(5) 0.008(4) -0.005(4) -0.010(4)
CB1_13 0.065(6) 0.030(6) 0.037(7) 0.008(5) 0.008(5) -0.007(4)
CG1_13 0.063(6) 0.039(6) 0.033(6) 0.009(5) 0.009(4) -0.010(4)
CD1_13 0.060(7) 0.040(7) 0.036(7) 0.008(5) 0.015(5) -0.012(5)
CD2_13 0.064(6) 0.049(7) 0.042(7) 0.004(6) 0.008(5) -0.005(5)
CE1_13 0.059(7) 0.050(8) 0.043(7) 0.005(6) 0.014(5) -0.011(5)
CE2_13 0.060(7) 0.051(8) 0.040(7) 0.007(5) 0.012(5) -0.010(5)
CZ_13 0.057(7) 0.050(8) 0.040(7) 0.007(5) 0.014(5) -0.010(5)
C_13 0.133(9) 0.030(5) 0.051(8) -0.001(5) -0.033(7) 0.005(5)
O_13 0.132(9) 0.039(7) 0.115(11) -0.012(7) -0.027(7) 0.000(6)
N_14 0.138(9) 0.028(4) 0.032(6) 0.000(4) -0.035(6) 0.006(5)
CA_14 0.154(9) 0.029(5) 0.033(5) -0.001(4) -0.032(5) 0.004(5)
CB_14a 0.168(12) 0.028(7) 0.032(5) 0.000(5) -0.026(6) 0.000(8)
CG_14a 0.179(12) 0.036(8) 0.034(6) 0.003(6) -0.032(7) 0.000(9)
CD1_14a 0.181(12) 0.060(12) 0.048(11) 0.010(10) -0.037(8) 0.000(9)
CD2_14a 0.193(15) 0.041(14) 0.042(8) -0.001(8) -0.024(9) -0.002(12)
CB_14b 0.172(12) 0.035(7) 0.031(6) 0.000(5) -0.032(6) -0.004(8)
CG_14b 0.177(13) 0.041(10) 0.027(7) -0.003(7) -0.032(8) 0.003(10)
CD1_14b 0.177(13) 0.060(18) 0.024(13) -0.013(13) -0.031(9) 0.000(10)
CD2_14b 0.180(16) 0.036(14) 0.027(8) -0.001(8) -0.030(9) 0.005(13)
C_14 0.096(7) 0.026(5) 0.016(5) -0.004(4) -0.004(5) 0.005(5)
O_14 0.097(6) 0.036(6) 0.020(5) 0.012(4) 0.002(4) -0.002(5)
N_15 0.077(6) 0.027(5) 0.025(5) -0.001(4) -0.004(4) 0.014(4)
CN_15 0.081(6) 0.047(10) 0.069(11) -0.007(8) -0.016(6) 0.014(6)
CA_15 0.034(6) 0.026(5) 0.024(4) 0.002(3) 0.006(4) -0.005(4)
CB_15 0.045(6) 0.031(6) 0.025(5) 0.001(4) 0.004(4) 0.000(5)
CG_15 0.051(6) 0.027(5) 0.024(5) 0.003(3) 0.003(4) 0.003(4)
CD_15 0.055(8) 0.027(5) 0.020(5) 0.006(4) 0.009(5) 0.003(5)
CE_15 0.058(7) 0.027(6) 0.024(5) 0.005(4) 0.010(5) 0.006(5)
CZ_15 0.060(8) 0.029(6) 0.024(5) 0.004(4) 0.010(5) 0.004(5)
C_15 0.049(5) 0.029(7) 0.027(4) 0.001(4) 0.012(3) -0.006(5)
O_15 0.050(5) 0.112(10) 0.033(6) 0.014(6) 0.009(4) -0.025(5)
N_16 0.043(6) 0.025(6) 0.025(4) 0.006(3) 0.014(3) -0.007(4)
CA_16 0.084(8) 0.024(5) 0.027(4) 0.004(3) 0.023(4) -0.018(5)
CB_16 0.197(14) 0.031(5) 0.024(7) 0.004(4) 0.024(7) 0.023(6)
CG_16 0.264(17) 0.035(6) 0.030(8) -0.002(6) 0.035(10) -0.003(7)
CD1_16 0.269(17) 0.076(13) 0.056(13) -0.012(11) 0.039(10) -0.020(9)
CD2_16 0.291(19) 0.044(8) 0.072(14) -0.007(8) 0.030(13) 0.015(10)
C_16 0.049(5) 0.021(5) 0.025(5) 0.007(4) 0.018(4) -0.003(4)
O_16 0.050(5) 0.026(5) 0.036(5) 0.000(4) 0.018(4) 0.001(4)
N_17 0.042(5) 0.019(5) 0.023(4) 0.001(3) 0.008(3) -0.005(4)
CN_17 0.046(5) 0.045(9) 0.033(7) -0.006(6) 0.003(5) -0.007(5)
CA_17 0.034(5) 0.021(4) 0.028(5) 0.005(3) 0.005(4) 0.004(3)
CB_17 0.029(5) 0.022(4) 0.028(5) 0.004(3) 0.002(4) 0.002(3)
CG_17 0.037(6) 0.022(4) 0.025(4) 0.001(3) 0.006(4) 0.000(4)
CD_17 0.046(7) 0.023(5) 0.032(5) 0.007(4) 0.012(5) 0.005(4)
OE_17 0.053(6) 0.023(4) 0.030(4) 0.007(3) 0.013(4) 0.005(4)
OZ_17 0.029(4) 0.024(4) 0.041(5) 0.011(3) 0.004(4) 0.003(3)
CB1_17 0.044(5) 0.028(5) 0.041(8) 0.012(5) -0.002(5) -0.001(4)
CG1_17 0.043(5) 0.039(5) 0.031(7) 0.019(5) -0.008(4) -0.006(4)
CD1_17 0.044(6) 0.043(6) 0.030(7) 0.015(5) -0.012(5) -0.002(4)
CD2_17 0.043(6) 0.041(6) 0.053(8) 0.010(5) -0.009(5) -0.005(4)
CE1_17 0.047(6) 0.052(7) 0.045(8) 0.016(6) -0.008(5) -0.003(5)
CE2_17 0.040(6) 0.050(7) 0.052(9) 0.012(6) -0.010(5) -0.005(5)
CZ_17 0.039(6) 0.050(7) 0.048(8) 0.016(6) -0.007(5) -0.004(5)
C_17 0.039(5) 0.022(4) 0.028(6) 0.009(4) 0.009(4) 0.006(4)
O_17 0.037(5) 0.035(5) 0.050(6) -0.001(4) 0.003(4) 0.008(4)
N_18 0.032(5) 0.021(4) 0.027(5) 0.005(3) 0.009(4) 0.007(3)
CA_18 0.035(5) 0.022(4) 0.044(6) 0.007(4) 0.012(4) 0.007(3)
CB_18 0.057(7) 0.022(6) 0.046(6) 0.009(4) 0.023(5) 0.012(5)
CG_18 0.063(7) 0.021(6) 0.058(6) 0.012(5) 0.030(5) 0.009(6)
CD1_18 0.069(7) 0.045(10) 0.069(8) 0.013(7) 0.024(6) 0.001(7)
CD2_18 0.075(10) 0.032(9) 0.060(6) 0.014(5) 0.031(6) 0.019(8)
C_18 0.034(4) 0.017(4) 0.026(6) -0.001(4) 0.006(4) 0.006(3)
O_18 0.036(4) 0.026(5) 0.034(5) 0.006(4) 0.002(4) 0.004(4)
N_21a 0.051(7) 0.027(5) 0.035(9) 0.004(5) 0.019(6) -0.007(4)
CN_21a 0.054(8) 0.030(12) 0.09(2) -0.015(12) 0.012(7) -0.004(6)
N_21b 0.092(12) 0.033(6) 0.040(12) 0.014(6) 0.038(9) 0.009(6)
CN_21b 0.092(12) 0.040(15) 0.07(3) 0.011(16) 0.035(9) 0.009(7)
CA_21 0.052(7) 0.035(5) 0.036(4) 0.012(4) 0.016(4) 0.003(5)
CB_21 0.069(8) 0.035(5) 0.043(6) 0.013(4) 0.027(5) 0.009(5)
CG_21 0.080(7) 0.035(4) 0.044(5) 0.011(4) 0.028(5) 0.008(4)
CD_21 0.094(10) 0.031(6) 0.042(6) 0.010(4) 0.026(5) 0.004(6)
CE_21 0.090(9) 0.028(6) 0.033(6) 0.011(4) 0.017(5) -0.001(6)
CZ_21 0.073(10) 0.026(6) 0.037(5) 0.009(4) 0.013(5) 0.004(6)
C_21 0.039(5) 0.035(6) 0.035(5) 0.014(4) 0.013(4) 0.005(4)
O_21 0.037(5) 0.070(8) 0.067(7) 0.000(6) 0.014(4) 0.002(5)
N_22 0.029(5) 0.040(6) 0.030(4) 0.003(4) 0.004(4) -0.004(4)
CA_22 0.045(6) 0.044(5) 0.030(4) 0.004(3) 0.009(4) -0.017(4)
CB_22 0.071(8) 0.041(5) 0.025(6) 0.005(4) 0.011(6) -0.013(5)
CG_22 0.104(9) 0.051(7) 0.022(6) 0.005(5) 0.014(6) -0.033(6)
CD1_22 0.105(9) 0.087(12) 0.046(10) 0.003(9) 0.018(7) -0.042(7)
CD2_22 0.126(11) 0.051(8) 0.050(10) 0.013(7) 0.008(8) -0.031(7)
C_22 0.029(4) 0.030(7) 0.027(4) 0.002(4) 0.003(3) -0.008(4)
O_22 0.031(4) 0.047(6) 0.034(5) 0.014(5) 0.001(3) -0.004(4)
N_23 0.027(4) 0.032(6) 0.025(4) 0.002(3) 0.005(3) -0.002(4)
CN_23 0.029(5) 0.064(11) 0.025(7) 0.002(7) 0.006(4) 0.003(5)
CA_23 0.031(5) 0.024(4) 0.019(4) -0.001(3) 0.001(3) -0.006(4)
CB_23 0.026(5) 0.027(4) 0.020(4) -0.001(3) 0.003(3) 0.000(4)
CG_23 0.023(5) 0.026(5) 0.024(4) 0.002(3) 0.005(3) 0.002(4)
CD_23 0.037(7) 0.029(5) 0.024(4) 0.002(4) 0.005(4) -0.006(5)
OE_23 0.050(6) 0.025(4) 0.024(4) -0.003(3) 0.011(4) -0.009(3)
OZ_23 0.036(5) 0.027(5) 0.028(4) 0.000(3) -0.003(3) 0.000(4)
CB1_23 0.047(6) 0.044(7) 0.029(5) -0.005(4) -0.002(4) 0.000(5)
CG1_23 0.033(5) 0.023(6) 0.035(5) -0.010(4) 0.002(4) 0.016(4)
CD1_23 0.040(6) 0.032(7) 0.035(6) -0.006(5) -0.004(4) 0.009(5)
CD2_23 0.042(6) 0.036(7) 0.039(5) -0.007(5) -0.003(4) 0.011(5)
CE1_23 0.037(6) 0.031(7) 0.046(6) -0.008(5) -0.004(4) 0.012(5)
CE2_23 0.046(7) 0.041(8) 0.045(6) -0.007(5) -0.006(5) 0.006(5)
CZ_23 0.038(6) 0.034(7) 0.046(6) -0.010(5) -0.002(5) 0.012(5)
C_23 0.039(5) 0.026(5) 0.017(5) -0.007(4) -0.005(4) 0.000(4)
O_23 0.041(5) 0.070(7) 0.046(6) 0.018(5) -0.012(4) -0.007(4)
N_24 0.053(6) 0.038(5) 0.033(5) 0.009(4) -0.017(4) -0.009(4)
CA_24a 0.090(11) 0.036(5) 0.035(6) 0.007(4) -0.026(6) -0.008(5)
CB_24a 0.099(15) 0.049(12) 0.038(6) 0.001(6) -0.020(7) -0.017(10)
CG_24a 0.114(17) 0.083(18) 0.043(8) 0.015(9) -0.023(8) -0.006(12)
CD1_24a 0.122(18) 0.05(2) 0.048(10) 0.001(10) -0.018(10) -0.025(15)
CD2_24a 0.122(17) 0.17(4) 0.056(15) 0.024(17) -0.030(10) -0.035(14)
CA_24b 0.075(9) 0.035(5) 0.042(8) 0.007(4) -0.030(7) -0.007(5)
CB_24b 0.080(15) 0.037(12) 0.040(7) 0.006(6) -0.029(7) -0.003(9)
CG_24b 0.089(15) 0.052(18) 0.050(10) 0.016(9) -0.019(9) -0.003(11)
CD1_24b 0.088(16) 0.04(2) 0.054(16) 0.007(14) -0.021(10) -0.008(11)
CD2_24b 0.10(2) 0.14(4) 0.050(10) 0.003(9) -0.020(10) -0.007(18)
C_24 0.072(6) 0.038(4) 0.034(7) 0.008(4) -0.027(5) -0.007(4)
O_24 0.070(6) 0.027(5) 0.064(7) -0.006(5) -0.028(5) 0.003(4)
N_25 0.067(5) 0.032(4) 0.032(6) 0.018(4) -0.017(4) -0.012(3)
CN_25 0.068(6) 0.056(9) 0.070(12) 0.014(8) -0.024(6) -0.020(5)
CA_25 0.028(6) 0.037(5) 0.039(5) 0.017(4) 0.005(4) -0.008(4)
CB_25 0.040(7) 0.035(5) 0.035(6) 0.019(4) -0.002(5) -0.011(4)
CG_25 0.041(6) 0.032(4) 0.030(5) 0.017(3) -0.005(4) -0.010(4)
CD_25 0.047(8) 0.031(5) 0.031(5) 0.021(4) -0.003(5) -0.005(5)
CE_25 0.035(7) 0.029(5) 0.040(6) 0.019(4) 0.009(5) -0.005(5)
CZ_25 0.030(7) 0.033(5) 0.043(5) 0.017(4) 0.008(5) -0.007(5)
C_25 0.038(5) 0.042(7) 0.042(5) 0.022(4) 0.013(4) -0.003(5)
O_25 0.036(5) 0.073(8) 0.063(7) 0.024(6) 0.012(4) -0.003(4)
N_26 0.038(6) 0.047(6) 0.044(5) 0.015(4) 0.012(4) 0.005(5)
CA_26 0.066(7) 0.087(7) 0.043(5) 0.014(4) 0.008(4) 0.047(6)
CB_26 0.210(17) 0.082(7) 0.068(9) 0.016(6) 0.010(9) 0.059(7)
CG_26 0.226(18) 0.123(11) 0.076(10) 0.035(9) 0.015(11) 0.083(11)
CD1_26 0.222(17) 0.18(2) 0.095(18) 0.037(15) 0.017(12) 0.076(12)
CD2_26 0.23(2) 0.118(11) 0.110(18) 0.034(10) 0.036(15) 0.087(12)
C_26 0.043(6) 0.065(8) 0.044(5) 0.013(4) 0.013(4) 0.028(5)
O_26 0.049(5) 0.087(8) 0.060(7) 0.034(6) 0.010(4) 0.017(5)
N_27 0.039(5) 0.049(6) 0.032(4) 0.000(4) 0.004(3) 0.021(4)
CN_27 0.050(6) 0.089(11) 0.045(8) 0.002(7) -0.004(6) 0.001(7)
CA_27 0.040(6) 0.049(5) 0.038(5) -0.001(4) 0.009(4) 0.008(4)
CB_27 0.031(5) 0.036(5) 0.036(5) -0.001(4) 0.005(4) 0.005(4)
CG_27 0.038(6) 0.035(6) 0.034(4) -0.002(4) 0.005(3) 0.008(4)
CD_27 0.051(7) 0.053(8) 0.039(5) 0.003(5) 0.013(5) 0.020(6)
OE_27 0.085(8) 0.077(6) 0.041(5) 0.008(4) 0.017(4) 0.043(5)
OZ_27 0.034(4) 0.045(6) 0.040(5) -0.008(4) 0.003(3) 0.006(4)
CB1_27 0.041(5) 0.041(8) 0.038(5) -0.002(5) 0.005(4) 0.004(5)
CG1_27 0.038(5) 0.018(7) 0.039(5) -0.012(4) 0.002(4) -0.005(4)
CD1_27 0.040(5) 0.027(7) 0.040(6) -0.007(5) 0.006(4) 0.000(5)
CD2_27 0.042(5) 0.040(8) 0.047(6) -0.004(6) 0.007(4) 0.002(5)
CE1_27 0.041(5) 0.033(8) 0.049(7) -0.007(5) 0.006(4) -0.001(5)
CE2_27 0.039(5) 0.030(8) 0.051(7) -0.006(5) 0.009(4) -0.002(5)
CZ_27 0.039(6) 0.033(8) 0.052(7) -0.007(5) 0.009(5) 0.003(5)
C_27 0.063(7) 0.051(6) 0.044(6) -0.002(5) 0.026(5) 0.001(5)
O_27 0.070(7) 0.127(11) 0.107(10) 0.000(8) 0.009(6) -0.026(6)
N_28 0.075(7) 0.034(5) 0.043(6) -0.003(4) 0.025(5) -0.006(4)
CA_28a 0.045(8) 0.033(5) 0.030(7) -0.003(4) 0.010(5) 0.000(5)
CB_28a 0.052(10) 0.029(9) 0.031(7) -0.005(5) 0.015(6) -0.006(7)
CG_28a 0.064(10) 0.041(11) 0.034(8) -0.003(7) 0.018(7) 0.008(8)
CD1_28a 0.064(10) 0.10(2) 0.049(12) -0.029(12) 0.017(8) 0.014(10)
CD2_28a 0.078(14) 0.041(14) 0.037(8) -0.006(7) 0.022(7) -0.002(12)
C_28a 0.041(7) 0.029(5) 0.029(10) 0.003(5) 0.017(6) -0.004(5)
O_28a 0.042(7) 0.022(8) 0.047(12) 0.000(7) 0.012(6) -0.004(5)
CA_28b 0.109(15) 0.043(7) 0.048(7) 0.006(5) 0.035(7) 0.008(7)
CB_28b 0.17(3) 0.054(14) 0.054(8) -0.002(7) 0.016(9) 0.019(13)
CG_28b 0.19(3) 0.12(3) 0.056(10) 0.016(10) 0.019(10) 0.00(2)
CD1_28b 0.21(3) 0.22(6) 0.063(13) -0.006(14) 0.020(13) -0.03(3)
CD2_28b 0.19(3) 0.09(4) 0.067(18) -0.01(2) 0.025(12) -0.01(2)
C_28b 0.099(13) 0.039(6) 0.047(14) 0.009(7) 0.040(10) 0.002(7)
O_28b 0.100(13) 0.040(13) 0.08(3) 0.001(13) 0.036(9) 0.004(8)
N_31 0.068(6) 0.039(7) 0.031(4) 0.003(4) -0.001(3) 0.009(5)
CN_31 0.068(6) 0.096(15) 0.044(9) 0.005(9) -0.005(5) 0.002(6)
CA_31 0.023(6) 0.027(4) 0.028(4) -0.005(3) 0.005(4) 0.004(4)
CB_31 0.043(7) 0.033(6) 0.031(4) -0.002(4) -0.003(4) 0.001(5)
CG_31 0.045(7) 0.030(5) 0.033(4) -0.001(3) 0.005(4) 0.009(5)
CD_31 0.048(9) 0.031(5) 0.033(5) 0.000(4) 0.001(5) 0.009(5)
CE_31 0.040(7) 0.026(5) 0.032(5) -0.003(4) 0.003(5) 0.006(5)
CZ_31 0.034(8) 0.027(5) 0.033(5) -0.004(4) 0.001(5) 0.008(4)
C_31 0.025(4) 0.029(5) 0.028(5) -0.006(4) 0.007(4) 0.003(4)
O_31 0.024(4) 0.043(6) 0.058(6) 0.010(5) 0.006(4) 0.000(4)
N_32 0.022(5) 0.030(5) 0.037(5) 0.001(4) 0.007(4) -0.004(4)
CA_32 0.028(6) 0.028(4) 0.034(4) 0.000(3) 0.007(4) -0.002(4)
CB_32 0.047(8) 0.042(7) 0.034(4) -0.005(4) 0.008(4) -0.005(6)
CG_32 0.059(8) 0.076(9) 0.042(5) 0.016(5) 0.008(5) -0.008(7)
CD1_32 0.119(15) 0.140(16) 0.046(7) -0.001(7) 0.015(7) -0.051(13)
CD2_32 0.063(8) 0.064(11) 0.060(10) 0.010(8) 0.014(6) -0.007(7)
C_32 0.028(5) 0.030(4) 0.028(6) 0.003(4) 0.007(4) 0.000(3)
O_32 0.027(4) 0.029(5) 0.043(5) 0.012(4) 0.004(4) -0.003(3)
N_33 0.020(4) 0.028(4) 0.032(5) 0.002(3) 0.007(4) 0.003(3)
CN_33 0.025(5) 0.034(8) 0.044(8) -0.003(6) 0.000(5) 0.006(5)
CA_33 0.026(5) 0.028(4) 0.034(4) 0.006(3) 0.009(4) 0.003(3)
CB_33 0.025(5) 0.028(4) 0.027(5) 0.005(3) 0.010(4) 0.002(3)
CG_33 0.030(5) 0.028(4) 0.024(5) 0.007(3) 0.012(4) 0.006(3)
CD_33 0.042(6) 0.027(4) 0.039(7) 0.005(4) 0.020(5) 0.003(4)
OE_33 0.055(6) 0.027(4) 0.039(4) 0.009(3) 0.024(4) 0.006(4)
OZ_33 0.027(4) 0.031(5) 0.020(4) 0.000(3) 0.007(3) 0.000(3)
CB1_33 0.029(5) 0.022(6) 0.020(5) 0.004(4) 0.006(4) 0.002(4)
CG1_33 0.030(4) 0.025(5) 0.019(6) 0.008(4) 0.005(4) 0.002(4)
CD1_33 0.029(5) 0.026(5) 0.029(7) 0.005(4) 0.003(4) 0.003(4)
CD2_33 0.036(5) 0.026(5) 0.016(6) 0.012(4) 0.008(4) 0.005(4)
CE1_33 0.030(5) 0.032(6) 0.026(7) 0.019(5) 0.001(4) 0.002(4)
CE2_33 0.035(5) 0.040(6) 0.027(7) 0.013(5) 0.009(5) 0.003(4)
CZ_33 0.033(5) 0.038(6) 0.024(7) 0.018(5) 0.002(5) 0.004(4)
C_33 0.025(5) 0.029(5) 0.031(5) 0.011(4) 0.013(4) -0.006(4)
O_33 0.027(4) 0.049(6) 0.062(6) 0.005(5) 0.005(4) 0.004(4)
N_34 0.021(5) 0.033(5) 0.027(5) 0.003(3) 0.002(4) -0.009(4)
CA_34 0.046(6) 0.041(5) 0.028(4) 0.000(3) 0.004(4) -0.021(4)
CB_34a 0.089(13) 0.040(5) 0.041(8) 0.007(4) 0.003(8) -0.015(5)
CG_34a 0.121(14) 0.046(7) 0.066(12) -0.008(7) -0.024(11) -0.009(7)
CD1_34a 0.147(17) 0.064(10) 0.16(3) -0.014(11) -0.030(16) 0.009(10)
CD2_34a 0.125(13) 0.078(14) 0.20(3) -0.038(16) -0.017(12) -0.017(9)
CB_34b 0.07(2) 0.044(7) 0.036(13) 0.004(7) 0.004(12) -0.029(8)
CG_34b 0.06(2) 0.061(15) 0.033(17) 0.012(13) 0.001(14) -0.030(12)
CD1_34b 0.07(2) 0.07(2) 0.03(3) 0.02(2) 0.004(16) -0.026(14)
CD2_34b 0.06(2) 0.062(15) 0.04(3) 0.016(16) -0.01(2) -0.034(13)
C_34 0.032(4) 0.031(7) 0.025(4) 0.002(4) -0.004(3) -0.013(4)
O_34 0.033(4) 0.052(7) 0.030(5) 0.014(4) -0.006(3) -0.014(4)
N_35 0.029(4) 0.036(6) 0.021(3) -0.002(3) -0.001(3) -0.009(4)
CN_35 0.029(5) 0.076(12) 0.022(7) 0.007(7) -0.002(4) -0.011(5)
CA_35 0.036(6) 0.042(5) 0.022(5) -0.003(3) 0.004(4) -0.008(4)
CB_35 0.032(6) 0.032(6) 0.019(4) -0.007(4) -0.002(4) -0.012(5)
CG_35 0.031(6) 0.032(5) 0.022(4) -0.004(3) 0.001(4) -0.010(4)
CD_35 0.049(8) 0.036(5) 0.027(5) -0.006(4) 0.003(5) -0.003(5)
CE_35 0.053(8) 0.049(7) 0.031(5) -0.006(5) 0.005(5) 0.000(5)
CZ_35 0.047(8) 0.047(5) 0.025(5) -0.009(4) 0.003(5) -0.004(5)
C_35 0.037(5) 0.040(5) 0.021(5) -0.004(4) 0.001(4) -0.010(4)
O_35 0.038(5) 0.070(7) 0.045(6) 0.021(5) -0.006(4) -0.013(4)
N_36 0.037(5) 0.040(5) 0.017(5) -0.005(4) 0.000(4) -0.013(4)
CA_36 0.049(7) 0.054(5) 0.028(5) 0.007(3) -0.007(4) -0.019(4)
CB_36 0.097(9) 0.089(9) 0.030(5) -0.002(5) 0.006(5) -0.027(7)
CG_36a 0.095(13) 0.097(18) 0.031(6) 0.004(7) 0.005(6) -0.019(11)
CD1_36a 0.099(15) 0.09(3) 0.031(9) 0.004(10) 0.008(9) -0.023(15)
CD2_36a 0.103(13) 0.14(3) 0.034(13) 0.005(14) 0.002(8) -0.036(13)
CG_36b 0.096(13) 0.067(14) 0.035(9) 0.002(9) -0.011(8) -0.005(11)
CD1_36b 0.097(13) 0.04(2) 0.049(16) -0.005(15) -0.008(9) -0.007(11)
CD2_36b 0.097(18) 0.08(3) 0.035(9) 0.003(10) -0.010(9) 0.001(16)
C_36 0.043(5) 0.053(5) 0.014(6) 0.011(4) -0.007(4) -0.018(4)
O_36 0.042(5) 0.048(6) 0.088(8) 0.022(6) -0.009(5) -0.015(4)
N_37 0.038(5) 0.055(5) 0.032(6) 0.001(4) -0.004(4) -0.023(4)
CN_37 0.043(6) 0.083(11) 0.056(11) -0.025(9) 0.007(5) -0.032(5)
CA_37 0.082(7) 0.059(5) 0.039(5) -0.002(4) 0.014(5) -0.028(5)
CB_37 0.058(7) 0.056(5) 0.032(5) -0.004(4) 0.007(4) -0.033(4)
CG_37 0.041(7) 0.058(5) 0.032(5) -0.004(4) 0.004(4) -0.028(4)
CD_37 0.076(10) 0.066(6) 0.036(6) -0.005(4) 0.011(6) -0.005(5)
OE_37 0.180(12) 0.059(5) 0.040(5) 0.002(4) 0.009(5) -0.019(5)
OZ_37 0.057(5) 0.076(7) 0.025(4) -0.009(4) 0.008(3) -0.030(5)
CB1_37 0.066(6) 0.047(8) 0.027(5) -0.006(5) 0.006(4) -0.026(5)
CG1_37 0.066(6) 0.033(6) 0.022(6) 0.004(4) 0.006(4) -0.027(4)
CD1_37 0.075(7) 0.035(6) 0.026(7) 0.006(5) 0.008(5) -0.023(5)
CD2_37 0.061(6) 0.031(6) 0.021(6) 0.006(5) 0.006(5) -0.022(5)
CE1_37 0.077(7) 0.042(7) 0.027(7) 0.002(5) 0.007(5) -0.018(5)
CE2_37 0.061(7) 0.038(7) 0.034(7) -0.001(5) 0.000(5) -0.017(5)
CZ_37 0.071(7) 0.043(7) 0.028(7) 0.001(5) 0.000(5) -0.010(5)
C_37 0.088(7) 0.046(7) 0.042(6) 0.012(5) 0.015(5) -0.022(5)
O_37 0.085(7) 0.038(7) 0.093(8) 0.006(6) 0.015(5) -0.019(5)
N_38 0.086(7) 0.046(6) 0.041(6) 0.009(4) 0.015(5) -0.016(5)
CA_38 0.102(8) 0.062(6) 0.041(5) 0.012(4) 0.005(5) 0.010(6)
CB_38a 0.15(2) 0.061(7) 0.073(11) 0.023(6) 0.009(11) 0.000(7)
CG_38a 0.22(3) 0.078(10) 0.099(15) 0.031(9) 0.045(15) 0.035(12)
CD1_38a 0.32(4) 0.095(17) 0.122(17) 0.015(13) 0.00(2) 0.05(2)
CD2_38a 0.21(3) 0.092(15) 0.116(17) 0.044(12) 0.036(19) 0.028(19)
CB_38b 0.105(16) 0.055(9) 0.051(11) 0.008(7) -0.010(10) 0.006(10)
CG_38b 0.092(16) 0.048(14) 0.042(12) 0.008(9) 0.002(11) 0.008(11)
CD1_38b 0.092(16) 0.044(19) 0.010(17) 0.003(13) -0.003(13) 0.010(13)
CD2_38b 0.09(2) 0.051(14) 0.049(18) 0.012(12) 0.006(15) 0.011(13)
C_38 0.080(6) 0.035(8) 0.041(5) 0.006(4) 0.010(4) 0.012(5)
O_38 0.082(6) 0.044(7) 0.042(6) 0.013(5) 0.013(4) 0.009(5)
N_41 0.023(4) 0.017(4) 0.020(4) 0.003(3) 0.003(3) 0.000(3)
CN_41 0.024(4) 0.024(7) 0.019(7) -0.002(5) 0.002(4) 0.002(4)
CA_41 0.021(5) 0.019(4) 0.020(5) 0.004(3) 0.001(4) 0.002(3)
CB_41 0.023(6) 0.017(4) 0.019(5) 0.004(3) 0.003(4) 0.001(3)
CG_41 0.023(5) 0.017(4) 0.020(4) 0.004(3) 0.001(4) 0.001(3)
CD_41 0.032(7) 0.025(5) 0.025(5) 0.007(4) 0.007(4) -0.001(4)
CE_41 0.034(6) 0.024(5) 0.028(6) 0.008(4) 0.008(5) -0.002(4)
CZ_41 0.029(7) 0.023(5) 0.023(5) 0.007(4) 0.005(4) 0.001(4)
C_41 0.024(4) 0.020(4) 0.009(6) 0.004(3) 0.001(4) -0.001(3)
O_41 0.022(4) 0.022(5) 0.032(5) 0.002(4) -0.001(3) 0.001(3)
N_42 0.021(5) 0.015(3) 0.022(5) 0.000(3) -0.003(4) -0.004(3)
CA_42 0.027(5) 0.014(4) 0.021(4) -0.003(3) 0.000(4) -0.007(3)
CB_42 0.047(7) 0.016(6) 0.022(4) -0.001(3) 0.003(4) -0.003(5)
CG_42 0.060(7) 0.027(7) 0.024(5) 0.006(4) -0.002(4) 0.001(5)
CD1_42 0.061(6) 0.026(8) 0.034(7) -0.003(6) -0.005(5) 0.003(5)
CD2_42 0.073(9) 0.059(11) 0.028(5) -0.003(6) 0.003(5) 0.002(8)
C_42 0.029(4) 0.017(5) 0.021(5) -0.002(4) 0.003(3) -0.003(3)
O_42 0.029(4) 0.035(6) 0.036(5) 0.014(4) 0.004(3) -0.005(4)
N_43 0.025(4) 0.016(4) 0.020(4) 0.000(3) 0.001(3) -0.003(3)
CN_43 0.028(5) 0.030(8) 0.034(8) 0.007(6) 0.005(4) -0.003(4)
CA_43 0.060(6) 0.020(5) 0.024(4) 0.000(3) 0.000(3) -0.010(4)
CB_43 0.039(6) 0.023(4) 0.025(4) 0.000(3) 0.002(4) -0.006(4)
CG_43 0.034(6) 0.019(4) 0.025(4) 0.002(3) -0.001(3) -0.001(4)
CD_43 0.060(9) 0.019(5) 0.024(4) 0.003(3) 0.003(4) -0.006(4)
OE_43 0.065(6) 0.030(5) 0.022(4) 0.001(3) 0.002(4) -0.019(4)
OZ_43 0.039(5) 0.014(4) 0.032(5) 0.004(3) -0.007(4) -0.001(3)
CB1_43 0.039(5) 0.014(4) 0.025(6) 0.002(4) -0.001(5) -0.001(4)
CG1_43 0.031(5) 0.014(5) 0.020(5) -0.010(4) 0.008(4) 0.003(4)
CD1_43 0.036(6) 0.024(6) 0.026(5) -0.002(4) 0.004(4) 0.001(4)
CD2_43 0.038(6) 0.022(6) 0.029(6) 0.003(4) 0.001(4) -0.004(4)
CE1_43 0.035(6) 0.023(6) 0.027(6) -0.004(4) 0.002(4) 0.003(4)
CE2_43 0.035(6) 0.020(6) 0.037(6) -0.004(4) 0.004(4) -0.001(5)
CZ_43 0.035(6) 0.020(6) 0.033(6) -0.007(4) 0.005(4) 0.003(5)
C_43 0.078(6) 0.033(7) 0.027(4) 0.000(4) 0.010(4) -0.020(5)
O_43 0.079(6) 0.055(7) 0.035(6) -0.005(5) 0.013(4) -0.017(5)
N_44 0.085(7) 0.030(6) 0.026(4) 0.001(4) 0.006(4) -0.021(5)
CA_44 0.128(9) 0.032(5) 0.030(5) 0.001(4) 0.023(5) -0.033(5)
CB_44 0.258(19) 0.043(6) 0.042(8) 0.007(5) 0.023(9) 0.012(8)
CG_44 0.31(2) 0.046(7) 0.065(11) 0.002(7) 0.032(13) 0.005(9)
CD1_44 0.32(2) 0.091(14) 0.062(14) -0.007(11) 0.029(13) -0.016(10)
CD2_44 0.34(2) 0.058(11) 0.110(18) 0.003(10) 0.011(16) 0.020(12)
C_44 0.084(6) 0.027(6) 0.027(6) 0.009(4) 0.006(4) -0.014(4)
O_44 0.083(6) 0.023(6) 0.045(6) 0.001(5) 0.012(5) -0.010(4)
N_45 0.073(6) 0.027(5) 0.024(5) 0.008(4) -0.001(4) -0.015(4)
CN_45 0.076(7) 0.054(10) 0.050(9) 0.007(8) -0.005(5) -0.026(6)
CA_45 0.033(6) 0.027(4) 0.025(5) 0.007(3) -0.004(4) -0.006(4)
CB_45 0.036(7) 0.029(4) 0.024(5) 0.008(4) -0.001(4) -0.012(4)
CG_45 0.044(7) 0.031(5) 0.031(4) 0.005(3) -0.002(4) -0.007(4)
CD_45 0.054(9) 0.029(5) 0.029(5) 0.008(4) -0.001(4) -0.002(5)
CE_45 0.043(7) 0.029(5) 0.025(5) 0.011(4) 0.002(5) -0.004(5)
CZ_45 0.046(8) 0.032(5) 0.025(5) 0.009(4) -0.003(4) -0.002(5)
C_45 0.026(5) 0.027(4) 0.016(6) 0.006(3) 0.000(4) -0.006(3)
O_45 0.030(4) 0.034(5) 0.050(6) 0.007(4) -0.011(4) -0.008(4)
N_46 0.020(5) 0.026(4) 0.022(5) 0.004(3) 0.003(4) -0.004(3)
CA_46 0.029(6) 0.027(4) 0.030(5) 0.005(3) 0.011(4) -0.001(4)
CB_46 0.061(8) 0.031(6) 0.029(4) 0.003(4) 0.021(5) -0.003(6)
CG_46 0.105(9) 0.053(9) 0.036(6) 0.002(5) 0.031(6) -0.033(8)
CD1_46 0.103(9) 0.141(19) 0.061(10) 0.007(11) 0.031(7) -0.044(9)
CD2_46 0.125(13) 0.072(12) 0.036(6) 0.005(6) 0.032(6) -0.041(11)
C_46 0.028(5) 0.022(5) 0.018(4) -0.001(4) 0.011(3) 0.001(4)
O_46 0.032(4) 0.030(5) 0.033(5) 0.009(4) 0.004(3) -0.002(4)
N_47 0.028(4) 0.029(4) 0.023(4) 0.005(3) 0.009(3) -0.002(3)
CN_47 0.039(6) 0.050(9) 0.038(7) 0.008(6) -0.003(5) -0.013(6)
CA_47 0.029(5) 0.020(4) 0.019(4) 0.000(3) 0.002(3) -0.002(4)
CB_47 0.032(5) 0.019(4) 0.014(4) -0.002(3) 0.003(4) -0.003(3)
CG_47 0.035(5) 0.025(4) 0.018(4) 0.000(3) 0.006(4) -0.003(3)
CD_47 0.042(6) 0.027(5) 0.025(6) 0.002(4) 0.012(5) 0.003(4)
OE_47 0.046(5) 0.023(4) 0.022(4) -0.002(3) 0.008(3) 0.000(3)
OZ_47 0.035(4) 0.022(4) 0.024(5) 0.003(3) 0.007(3) 0.000(3)
CB1_47 0.035(5) 0.021(5) 0.022(7) 0.004(4) 0.007(4) -0.002(4)
CG1_47 0.034(4) 0.016(5) 0.024(5) -0.009(4) 0.003(4) -0.004(4)
CD1_47 0.031(5) 0.028(6) 0.024(6) -0.005(5) 0.002(4) -0.006(4)
CD2_47 0.035(5) 0.022(6) 0.028(6) -0.004(5) 0.005(4) -0.001(4)
CE1_47 0.032(5) 0.046(8) 0.027(6) -0.001(5) 0.003(4) -0.003(5)
CE2_47 0.037(5) 0.034(7) 0.030(6) -0.005(5) 0.003(4) 0.003(5)
CZ_47 0.033(6) 0.043(7) 0.026(6) -0.008(5) 0.001(4) 0.000(5)
C_47 0.027(4) 0.015(6) 0.019(4) 0.000(3) 0.002(3) -0.005(4)
O_47 0.027(4) 0.063(7) 0.027(5) 0.013(5) 0.001(3) -0.005(4)
N_48 0.026(5) 0.015(5) 0.019(3) 0.004(3) 0.002(3) 0.000(4)
CA_48 0.026(5) 0.018(4) 0.018(4) 0.005(3) 0.001(3) 0.002(4)
CB_48 0.051(7) 0.017(4) 0.018(6) 0.005(4) 0.007(5) 0.004(4)
CG_48 0.070(7) 0.021(5) 0.033(7) 0.010(4) 0.018(6) 0.017(5)
CD1_48 0.068(7) 0.040(9) 0.060(10) 0.013(7) 0.014(6) 0.018(5)
CD2_48 0.086(10) 0.025(5) 0.072(11) 0.015(5) 0.025(8) 0.014(6)
C_48 0.026(4) 0.016(5) 0.018(4) 0.006(4) 0.003(3) -0.002(3)
O_48 0.026(4) 0.019(5) 0.025(5) -0.003(4) 0.002(3) -0.001(3)
C_51 0.043(7) 0.056(6) 0.081(8) 0.001(5) 0.012(6) -0.006(5)
Cl1_51 0.053(3) 0.093(4) 0.056(3) 0.025(2) -0.006(2) -0.019(3)
Cl2_51 0.062(3) 0.055(3) 0.104(4) 0.004(3) 0.021(3) -0.008(2)
Cl3_51 0.070(3) 0.083(4) 0.090(4) -0.001(3) 0.010(3) 0.017(3)
C_52a 0.12(3) 0.14(2) 0.14(2) -0.080(18) -0.022(16) 0.035(18)
Cl1_52a 0.066(17) 0.14(2) 0.138(19) -0.085(17) -0.020(13) 0.031(15)
Cl2_52a 0.08(4) 0.15(3) 0.15(2) -0.092(19) -0.009(17) 0.01(2)
Cl3_52a 0.19(3) 0.16(2) 0.17(2) -0.102(19) 0.02(2) -0.004(18)
C_52b 0.035(9) 0.070(7) 0.049(6) -0.011(5) -0.012(6) 0.005(5)
Cl1_52b 0.025(5) 0.068(4) 0.056(4) -0.014(3) 0.002(3) -0.010(4)
Cl2_52b 0.061(4) 0.071(4) 0.062(4) -0.004(3) 0.011(3) 0.015(3)
Cl3_52b 0.052(4) 0.068(4) 0.053(4) -0.021(3) -0.017(3) 0.023(3)
C_53a 0.12(3) 0.21(3) 0.16(3) -0.08(2) -0.05(2) 0.01(2)
Cl1_53a 0.10(4) 0.21(4) 0.16(3) -0.06(2) -0.04(2) -0.02(3)
Cl2_53a 0.15(3) 0.21(3) 0.17(3) -0.07(2) -0.03(2) 0.01(2)
Cl3_53a 0.14(3) 0.24(3) 0.17(2) -0.09(2) -0.06(2) 0.04(3)
C_53b 0.039(8) 0.055(8) 0.063(7) 0.029(5) -0.005(5) 0.001(6)
Cl1_53b 0.045(5) 0.048(4) 0.055(4) 0.010(3) -0.018(3) 0.002(3)
Cl2_53b 0.059(4) 0.069(4) 0.109(5) 0.007(4) 0.004(4) 0.011(3)
Cl3_53b 0.041(3) 0.051(4) 0.054(3) 0.017(3) -0.011(3) -0.011(3)
C_54a 0.030(8) 0.039(7) 0.050(7) 0.010(5) -0.007(5) -0.003(6)
Cl1_54a 0.057(5) 0.047(5) 0.033(4) 0.014(3) -0.020(3) -0.010(4)
Cl2_54a 0.033(4) 0.059(4) 0.066(4) -0.005(3) -0.009(3) -0.008(3)
Cl3_54a 0.050(5) 0.102(7) 0.063(5) 0.008(4) 0.015(4) 0.003(5)
C_54b 0.059(17) 0.13(2) 0.19(2) -0.058(15) -0.028(13) 0.012(13)
Cl1_54b 0.10(2) 0.15(2) 0.19(2) -0.048(16) -0.040(15) -0.015(16)
Cl2_54b 0.092(15) 0.125(17) 0.24(2) -0.061(16) -0.067(14) 0.014(12)
Cl3_54b 0.036(11) 0.094(14) 0.20(2) -0.056(14) -0.023(12) -0.015(9)
C_55a 0.071(11) 0.112(8) 0.063(7) 0.023(5) 0.008(6) -0.008(7)
Cl1_55a 0.072(5) 0.127(6) 0.066(4) 0.016(4) 0.010(3) -0.007(4)
Cl2_55a 0.039(4) 0.155(7) 0.065(4) 0.043(4) 0.004(3) -0.001(4)
Cl3_55a 0.089(6) 0.113(6) 0.103(6) 0.010(4) 0.001(4) -0.010(4)
C_56 0.092(8) 0.077(8) 0.075(7) 0.011(6) 0.000(6) -0.046(6)
Cl1_56 0.099(4) 0.068(3) 0.081(3) 0.003(3) -0.015(3) -0.020(3)
Cl2_56 0.169(6) 0.089(4) 0.098(4) 0.028(3) -0.039(4) -0.042(4)
Cl3_56 0.108(5) 0.251(11) 0.210(9) -0.047(8) 0.053(5) -0.033(6)
C_57a 0.021(8) 0.070(8) 0.049(7) 0.013(6) 0.002(5) -0.010(6)
Cl1_57a 0.035(4) 0.088(5) 0.064(4) 0.000(4) 0.006(3) -0.024(3)
Cl2_57a 0.029(4) 0.086(5) 0.114(6) -0.036(5) -0.004(3) 0.000(3)
Cl3_57a 0.083(6) 0.101(7) 0.100(7) 0.042(6) 0.034(5) -0.009(5)
C_57b 0.21(3) 0.068(15) 0.122(17) -0.002(11) -0.084(16) 0.001(14)
Cl1_57b 0.17(2) 0.073(12) 0.080(14) -0.009(9) -0.047(13) 0.006(12)
Cl2_57b 0.27(3) 0.140(19) 0.175(18) 0.019(14) -0.038(19) -0.021(19)
Cl3_57b 0.28(3) 0.074(13) 0.138(15) -0.006(10) -0.113(16) 0.004(15)
C_58a 0.071(8) 0.069(7) 0.149(8) 0.061(7) 0.030(7) 0.013(7)
Cl1_58a 0.061(9) 0.047(8) 0.126(10) 0.037(7) 0.024(8) 0.006(7)
Cl2_58a 0.089(8) 0.096(8) 0.153(8) 0.064(6) 0.026(7) 0.015(7)
Cl3_58a 0.081(7) 0.070(7) 0.165(11) 0.060(7) 0.029(8) 0.000(6)
C_58b 0.069(8) 0.080(8) 0.147(9) 0.053(7) 0.029(7) 0.032(7)
Cl1_58b 0.061(10) 0.044(7) 0.092(7) 0.003(6) 0.030(7) 0.033(7)
Cl2_58b 0.115(9) 0.136(10) 0.166(10) 0.078(8) -0.009(8) -0.001(9)
Cl3_58b 0.090(8) 0.106(9) 0.132(9) 0.040(8) 0.033(8) 0.009(7)
C_59a 0.032(8) 0.053(7) 0.068(9) 0.024(6) -0.003(6) -0.014(6)
Cl1_59a 0.054(5) 0.130(7) 0.073(5) 0.014(4) 0.004(4) 0.002(4)
Cl2_59a 0.062(6) 0.056(5) 0.195(10) 0.049(5) 0.008(6) -0.003(4)
Cl3_59a 0.036(6) 0.043(6) 0.054(5) 0.003(4) -0.002(4) -0.009(4)
C_59b 0.084(18) 0.052(14) 0.17(2) -0.002(12) 0.063(15) -0.021(11)
Cl1_59b 0.123(19) 0.082(13) 0.21(2) 0.026(12) 0.087(16) -0.023(13)
Cl2_59b 0.102(15) 0.090(13) 0.22(2) -0.042(13) 0.077(14) -0.024(11)
Cl3_59b 0.09(2) 0.053(15) 0.15(2) 0.009(13) 0.060(17) -0.021(13)
C_60 0.072(9) 0.096(9) 0.079(9) -0.001(7) 0.011(7) 0.002(7)
Cl1_60 0.080(5) 0.097(6) 0.101(6) -0.003(4) 0.008(4) 0.000(4)
Cl2_60 0.093(6) 0.103(7) 0.124(7) 0.002(5) -0.017(5) 0.008(5)
Cl3_60 0.061(5) 0.136(7) 0.095(5) 0.017(5) 0.008(4) -0.013(5)
C_61a 0.037(12) 0.068(10) 0.142(14) -0.059(9) 0.006(9) -0.002(8)
Cl1_61a 0.073(8) 0.077(8) 0.150(12) -0.061(9) 0.009(9) -0.018(6)
Cl2_61a 0.072(8) 0.097(9) 0.167(12) -0.078(8) 0.034(8) -0.004(7)
Cl3_61a 0.058(8) 0.080(9) 0.139(13) -0.067(8) -0.007(7) 0.006(7)
C_61b 0.065(13) 0.127(14) 0.121(12) -0.038(10) 0.005(10) 0.010(10)
Cl1_61b 0.072(8) 0.093(9) 0.119(10) -0.056(9) -0.003(8) 0.005(6)
Cl2_61b 0.097(10) 0.191(15) 0.137(11) -0.069(10) -0.002(8) 0.052(11)
Cl3_61b 0.103(13) 0.140(14) 0.088(9) -0.055(10) -0.002(7) 0.033(12)
C_62 0.193(16) 0.19(2) 0.107(12) -0.006(11) -0.006(10) 0.058(14)
Cl1_62 0.160(13) 0.134(12) 0.115(9) -0.004(8) 0.009(8) 0.023(10)
Cl2_62 0.239(16) 0.192(17) 0.114(11) 0.044(10) 0.042(10) 0.080(13)
Cl3_62 0.207(14) 0.22(2) 0.200(16) -0.068(15) -0.027(10) 0.055(13)
C_63a 0.090(13) 0.146(13) 0.100(10) -0.023(8) 0.003(8) -0.045(10)
Cl1_63a 0.078(7) 0.170(10) 0.116(7) 0.004(7) 0.002(5) 0.034(7)
Cl2_63a 0.158(11) 0.156(10) 0.163(12) -0.041(8) 0.010(10) -0.032(8)
Cl3_63a 0.184(13) 0.266(17) 0.190(12) 0.052(11) -0.076(10) -0.052(11)
C_63b 0.12(2) 0.094(14) 0.123(18) -0.007(10) -0.007(14) 0.026(11)
Cl1_63b 0.149(18) 0.097(12) 0.058(12) 0.000(9) 0.036(11) 0.031(10)
Cl2_63b 0.130(17) 0.120(15) 0.140(16) 0.021(11) -0.021(13) -0.015(12)
Cl3_63b 0.153(19) 0.165(18) 0.19(2) 0.011(14) -0.037(16) -0.019(14)
C_64a 0.079(15) 0.090(13) 0.104(14) -0.020(9) 0.000(10) -0.002(10)
Cl1_64a 0.077(11) 0.104(12) 0.127(13) -0.042(9) 0.009(9) -0.009(8)
Cl2_64a 0.083(11) 0.090(12) 0.105(12) -0.013(8) -0.001(9) 0.011(8)
Cl3_64a 0.085(12) 0.110(12) 0.112(12) -0.003(9) -0.015(9) -0.017(9)
C_64b 0.11(2) 0.110(18) 0.085(16) -0.013(12) 0.005(12) -0.014(13)
Cl1_64b 0.070(14) 0.108(18) 0.080(13) -0.012(11) -0.009(10) -0.006(12)
Cl2_64b 0.16(2) 0.143(18) 0.111(18) -0.036(13) 0.021(16) -0.054(15)
Cl3_64b 0.076(15) 0.127(18) 0.069(13) -0.018(11) -0.021(10) -0.009(12)
C_65b 0.14(2) 0.15(2) 0.17(2) 0.009(16) 0.044(18) 0.046(17)
Cl1_65b 0.21(3) 0.15(2) 0.14(2) -0.002(16) 0.01(2) 0.042(17)
Cl2_65b 0.17(3) 0.18(2) 0.20(3) -0.022(18) 0.05(2) 0.037(18)
Cl3_65b 0.14(2) 0.12(2) 0.19(2) 0.054(17) 0.041(17) 0.018(16)
C_66a 0.14(2) 0.15(2) 0.13(2) -0.035(17) -0.028(18) 0.071(17)
Cl1_66a 0.12(3) 0.113(19) 0.13(2) -0.046(16) -0.034(16) 0.054(17)
Cl2_66a 0.16(3) 0.15(2) 0.14(2) -0.041(17) -0.021(17) 0.072(18)
Cl3_66a 0.10(2) 0.145(18) 0.15(3) -0.027(17) -0.023(19) 0.088(15)
C_66b 0.055(17) 0.125(18) 0.078(15) -0.025(13) -0.003(12) -0.019(14)
Cl1_66b 0.048(15) 0.13(2) 0.078(13) -0.019(12) -0.006(11) -0.012(15)
Cl2_66b 0.15(3) 0.128(17) 0.102(19) -0.023(13) 0.009(17) -0.017(14)
Cl3_66b 0.063(15) 0.111(17) 0.078(14) -0.015(12) -0.014(11) -0.013(13)
C_66c 0.16(3) 0.17(2) 0.093(15) 0.025(15) 0.003(14) -0.039(18)
Cl1_66c 0.075(16) 0.19(2) 0.095(14) 0.027(14) 0.003(11) -0.039(16)
Cl2_66c 0.24(4) 0.23(2) 0.14(2) 0.004(18) -0.02(2) 0.03(2)
Cl3_66c 0.14(3) 0.17(2) 0.096(15) 0.025(15) -0.011(14) -0.018(19)
C_66d 0.12(3) 0.43(5) 0.15(2) -0.04(3) -0.012(18) 0.08(3)
Cl1_66d 0.11(3) 0.44(5) 0.16(3) -0.03(3) -0.02(2) 0.08(3)
Cl2_66d 0.10(3) 0.43(5) 0.14(3) -0.04(3) -0.01(2) 0.09(3)
Cl3_66d 0.06(2) 0.41(5) 0.14(2) -0.04(3) -0.023(16) 0.10(3)
C_67a 0.112(13) 0.150(13) 0.109(14) 0.033(11) 0.011(10) -0.006(10)
Cl1_67a 0.074(12) 0.132(14) 0.094(11) 0.015(10) -0.005(9) -0.023(9)
Cl2_67a 0.110(9) 0.094(9) 0.079(8) 0.005(7) 0.000(6) -0.026(7)
Cl3_67a 0.195(16) 0.158(12) 0.182(16) 0.018(10) 0.060(14) 0.013(10)
C_67b 0.065(13) 0.150(12) 0.146(13) -0.104(10) -0.006(10) 0.008(9)
Cl1_67b 0.052(7) 0.190(13) 0.144(11) -0.067(10) -0.029(6) 0.014(8)
Cl2_67b 0.067(13) 0.114(12) 0.136(12) -0.078(9) -0.014(8) 0.021(10)
Cl3_67b 0.061(8) 0.146(10) 0.199(13) -0.112(9) -0.002(8) 0.003(7)
C_68a 0.032(8) 0.045(7) 0.044(7) 0.007(5) -0.004(6) -0.007(6)
Cl1_68a 0.033(4) 0.085(6) 0.046(4) 0.014(4) -0.010(3) -0.025(4)
Cl2_68a 0.046(4) 0.054(5) 0.056(5) 0.008(4) -0.006(4) -0.020(4)
Cl3_68a 0.041(5) 0.056(5) 0.091(6) -0.013(4) 0.014(4) -0.012(4)
C_68b 0.062(16) 0.120(15) 0.093(13) 0.049(11) 0.008(10) 0.007(12)
Cl1_68b 0.090(18) 0.123(14) 0.125(18) 0.039(11) 0.005(14) 0.005(11)
Cl2_68b 0.042(9) 0.138(15) 0.101(12) 0.063(10) 0.006(8) 0.012(10)
Cl3_68b 0.061(10) 0.086(12) 0.112(12) 0.040(9) -0.006(9) 0.039(9)
C_69a 0.095(13) 0.110(11) 0.112(12) 0.018(8) -0.002(10) -0.007(9)
Cl1_69a 0.085(8) 0.139(10) 0.118(9) 0.029(7) 0.005(7) -0.009(7)
Cl2_69a 0.096(8) 0.138(11) 0.128(10) -0.004(8) 0.008(7) -0.011(7)
Cl3_69a 0.112(11) 0.121(9) 0.186(14) -0.001(8) -0.009(10) 0.001(7)
C_69b 0.094(11) 0.138(11) 0.115(16) 0.027(10) -0.012(10) 0.019(8)
Cl1_69b 0.086(8) 0.123(10) 0.143(12) 0.005(9) -0.013(8) 0.010(7)
Cl2_69b 0.111(10) 0.142(10) 0.143(12) 0.022(8) -0.026(9) 0.016(7)
Cl3_69b 0.062(7) 0.196(12) 0.114(9) 0.066(8) -0.053(6) 0.008(7)
C_70a 0.079(15) 0.125(12) 0.134(11) 0.003(9) 0.005(9) 0.035(10)
Cl1_70a 0.089(10) 0.122(10) 0.221(16) 0.008(8) 0.026(10) 0.036(7)
Cl2_70a 0.089(9) 0.118(10) 0.129(9) -0.010(7) 0.011(7) 0.033(7)
Cl3_70a 0.064(8) 0.151(11) 0.125(9) 0.010(8) 0.018(7) 0.006(7)
C_70b 0.24(3) 0.168(18) 0.19(2) 0.060(14) -0.036(18) -0.092(17)
Cl1_70b 0.26(2) 0.167(15) 0.182(17) 0.066(12) -0.048(15) -0.083(14)
Cl2_70b 0.24(2) 0.21(2) 0.18(2) 0.083(16) -0.047(16) -0.078(17)
Cl3_70b 0.28(3) 0.172(18) 0.19(2) 0.060(15) -0.02(2) -0.075(16)
O_101b 0.027(12) 0.027(13) 0.025(12) -0.003(7) 0.002(7) 0.005(7)


#----------------------------------------------------------------------------#
#                   MOLECULAR GEOMETRY                                       #
#----------------------------------------------------------------------------#

_geom_special_details            
;
 All esds (except the esd in the dihedral angle between two l.s. planes)
 are estimated using the full covariance matrix.  The cell esds are taken
 into account individually in the estimation of esds in distances, angles
 and torsion angles; correlations between esds in cell parameters are only
 used when they are defined by crystal symmetry.  An approximate (isotropic)
 treatment of cell esds is used for estimating esds involving l.s. planes.
;
loop_
_geom_bond_atom_site_label_1
_geom_bond_atom_site_label_2
_geom_bond_distance
_geom_bond_site_symmetry_2
_geom_bond_publ_flag
N_11 C_18 1.345(14) . ?
N_11 CG_11 1.460(14) . ?
N_11 CN_11 1.479(15) . ?
CN_11 HN1_11 0.98 . ?
CN_11 HN2_11 0.98 . ?
CN_11 HN3_11 0.98 . ?
CA_11 CB_11 1.507(15) . ?
CA_11 CZ_11 1.534(15) . ?
CA_11 C_11 1.535(15) . ?
CA_11 HA_11 1 . ?
CB_11 CG_11 1.549(15) . ?
CB_11 HB1_11 0.99 . ?
CB_11 HB2_11 0.99 . ?
CG_11 CD_11 1.512(15) . ?
CG_11 HG_11 1 . ?
CD_11 CE_11 1.529(15) . ?
CD_11 HD1_11 0.99 . ?
CD_11 HD2_11 0.99 . ?
CE_11 CZ_11 1.523(16) . ?
CE_11 HE1_11 0.99 . ?
CE_11 HE2_11 0.99 . ?
CZ_11 HZ1_11 0.99 . ?
CZ_11 HZ2_11 0.99 . ?
C_11 O_11 1.214(14) . ?
C_11 N_12 1.325(14) . ?
N_12 CA_12 1.459(14) . ?
N_12 H0_12 0.88 . ?
CA_12 C_12 1.519(16) . ?
CA_12 CB_12 1.541(16) . ?
CA_12 HA_12 1 . ?
CB_12 CG_12 1.525(18) . ?
CB_12 HB1_12 0.99 . ?
CB_12 HB2_12 0.99 . ?
CG_12 CD2_12 1.50(2) . ?
CG_12 CD1_12 1.55(2) . ?
CG_12 HG_12 1 . ?
CD1_12 HD1A_12 0.98 . ?
CD1_12 HD1B_12 0.98 . ?
CD1_12 HD1C_12 0.98 . ?
CD2_12 HD2A_12 0.98 . ?
CD2_12 HD2B_12 0.98 . ?
CD2_12 HD2C_12 0.98 . ?
C_12 O_12 1.249(14) . ?
C_12 N_13 1.342(15) . ?
N_13 CG_13 1.454(15) . ?
N_13 CN_13 1.464(16) . ?
CN_13 HN1_13 0.98 . ?
CN_13 HN2_13 0.98 . ?
CN_13 HN3_13 0.98 . ?
CA_13 OE_13 1.443(16) . ?
CA_13 C_13 1.517(18) . ?
CA_13 CB_13 1.566(17) . ?
CA_13 HA_13 1 . ?
CB_13 OZ_13 1.405(15) . ?
CB_13 CG_13 1.526(16) . ?
CB_13 HB_13 1 . ?
CG_13 CD_13 1.545(17) . ?
CG_13 HG_13 1 . ?
CD_13 OE_13 1.399(17) . ?
CD_13 HD1_13 0.99 . ?
CD_13 HD2_13 0.99 . ?
OZ_13 CB1_13 1.423(14) . ?
CB1_13 CG1_13 1.534(17) . ?
CB1_13 HB1A_13 0.99 . ?
CB1_13 HB1B_13 0.99 . ?
CG1_13 CD2_13 1.358(17) . ?
CG1_13 CD1_13 1.384(17) . ?
CD1_13 CE1_13 1.414(18) . ?
CD1_13 HD1A_13 0.95 . ?
CD2_13 CE2_13 1.367(18) . ?
CD2_13 HD2A_13 0.95 . ?
CE1_13 CZ_13 1.369(18) . ?
CE1_13 HE1_13 0.95 . ?
CE2_13 CZ_13 1.389(18) . ?
CE2_13 HE2_13 0.95 . ?
CZ_13 HZ_13 0.95 . ?
C_13 O_13 1.224(19) . ?
C_13 N_14 1.340(19) . ?
N_14 CA_14 1.437(16) . ?
N_14 H0_14 0.88 . ?
CA_14 CB_14b 1.49(2) . ?
CA_14 C_14 1.529(17) . ?
CA_14 CB_14a 1.61(2) . ?
CA_14 HA_14a 1 . ?
CA_14 HA_14b 1 . ?
CB_14a CG_14a 1.54(2) . ?
CB_14a HB1_14a 0.99 . ?
CB_14a HB2_14a 0.99 . ?
CG_14a CD2_14a 1.52(2) . ?
CG_14a CD1_14a 1.53(3) . ?
CG_14a HG_14a 1 . ?
CD1_14a HD1A_14a 0.98 . ?
CD1_14a HD1B_14a 0.98 . ?
CD1_14a HD1C_14a 0.98 . ?
CD2_14a HD2A_14a 0.98 . ?
CD2_14a HD2B_14a 0.98 . ?
CD2_14a HD2C_14a 0.98 . ?
CB_14b CG_14b 1.55(3) . ?
CB_14b HB1_14b 0.99 . ?
CB_14b HB2_14b 0.99 . ?
CG_14b CD1_14b 1.48(3) . ?
CG_14b CD2_14b 1.54(3) . ?
CG_14b HG_14b 1 . ?
CD1_14b HD1A_14b 0.98 . ?
CD1_14b HD1B_14b 0.98 . ?
CD1_14b HD1C_14b 0.98 . ?
CD2_14b HD2A_14b 0.98 . ?
CD2_14b HD2B_14b 0.98 . ?
CD2_14b HD2C_14b 0.98 . ?
C_14 O_14 1.221(16) . ?
C_14 N_15 1.347(16) . ?
N_15 CG_15 1.463(15) . ?
N_15 CN_15 1.474(17) . ?
CN_15 HN1_15 0.98 . ?
CN_15 HN2_15 0.98 . ?
CN_15 HN3_15 0.98 . ?
CA_15 C_15 1.521(15) . ?
CA_15 CB_15 1.530(16) . ?
CA_15 CZ_15 1.546(16) . ?
CA_15 HA_15 1 . ?
CB_15 CG_15 1.526(16) . ?
CB_15 HB1_15 0.99 . ?
CB_15 HB2_15 0.99 . ?
CG_15 CD_15 1.526(16) . ?
CG_15 HG_15 1 . ?
CD_15 CE_15 1.503(16) . ?
CD_15 HD1_15 0.99 . ?
CD_15 HD2_15 0.99 . ?
CE_15 CZ_15 1.529(16) . ?
CE_15 HE1_15 0.99 . ?
CE_15 HE2_15 0.99 . ?
CZ_15 HZ1_15 0.99 . ?
CZ_15 HZ2_15 0.99 . ?
C_15 O_15 1.230(15) . ?
C_15 N_16 1.320(15) . ?
N_16 CA_16 1.457(14) . ?
N_16 H0_16 0.88 . ?
CA_16 CB_16 1.517(17) . ?
CA_16 C_16 1.523(16) . ?
CA_16 HA_16 1 . ?
CB_16 CG_16 1.513(19) . ?
CB_16 HB1_16 0.99 . ?
CB_16 HB2_16 0.99 . ?
CG_16 CD2_16 1.50(2) . ?
CG_16 CD1_16 1.53(2) . ?
CG_16 HG_16 1 . ?
CD1_16 HD1A_16 0.98 . ?
CD1_16 HD1B_16 0.98 . ?
CD1_16 HD1C_16 0.98 . ?
CD2_16 HD2A_16 0.98 . ?
CD2_16 HD2B_16 0.98 . ?
CD2_16 HD2C_16 0.98 . ?
C_16 O_16 1.234(14) . ?
C_16 N_17 1.349(15) . ?
N_17 CG_17 1.466(14) . ?
N_17 CN_17 1.471(15) . ?
CN_17 HN1_17 0.98 . ?
CN_17 HN2_17 0.98 . ?
CN_17 HN3_17 0.98 . ?
CA_17 OE_17 1.440(13) . ?
CA_17 C_17 1.516(15) . ?
CA_17 CB_17 1.544(15) . ?
CA_17 HA_17 1 . ?
CB_17 OZ_17 1.414(13) . ?
CB_17 CG_17 1.531(15) . ?
CB_17 HB_17 1 . ?
CG_17 CD_17 1.538(15) . ?
CG_17 HG_17 1 . ?
CD_17 OE_17 1.438(14) . ?
CD_17 HD1_17 0.99 . ?
CD_17 HD2_17 0.99 . ?
OZ_17 CB1_17 1.425(14) . ?
CB1_17 CG1_17 1.525(16) . ?
CB1_17 HB1A_17 0.99 . ?
CB1_17 HB1B_17 0.99 . ?
CG1_17 CD2_17 1.374(17) . ?
CG1_17 CD1_17 1.379(17) . ?
CD1_17 CE1_17 1.402(17) . ?
CD1_17 HD1A_17 0.95 . ?
CD2_17 CE2_17 1.372(17) . ?
CD2_17 HD2A_17 0.95 . ?
CE1_17 CZ_17 1.363(18) . ?
CE1_17 HE1_17 0.95 . ?
CE2_17 CZ_17 1.370(18) . ?
CE2_17 HE2_17 0.95 . ?
CZ_17 HZ_17 0.95 . ?
C_17 O_17 1.242(14) . ?
C_17 N_18 1.319(14) . ?
N_18 CA_18 1.468(14) . ?
N_18 H0_18 0.88 . ?
CA_18 CB_18 1.526(16) . ?
CA_18 C_18 1.533(15) . ?
CA_18 HA_18 1 . ?
CB_18 CG_18 1.538(16) . ?
CB_18 HB1_18 0.99 . ?
CB_18 HB2_18 0.99 . ?
CG_18 CD2_18 1.507(17) . ?
CG_18 CD1_18 1.533(18) . ?
CG_18 HG_18 1 . ?
CD1_18 HD1A_18 0.98 . ?
CD1_18 HD1B_18 0.98 . ?
CD1_18 HD1C_18 0.98 . ?
CD2_18 HD2A_18 0.98 . ?
CD2_18 HD2B_18 0.98 . ?
CD2_18 HD2C_18 0.98 . ?
C_18 O_18 1.249(13) . ?
N_21a C_28a 1.35(2) . ?
N_21a CN_21a 1.49(2) . ?
N_21a CG_21 1.504(19) . ?
CN_21a HN1_21a 0.98 . ?
CN_21a HN2_21a 0.98 . ?
CN_21a HN3_21a 0.98 . ?
N_21b C_28b 1.34(2) . ?
N_21b CN_21b 1.44(3) . ?
N_21b CG_21 1.50(2) . ?
CN_21b HN1_21b 0.98 . ?
CN_21b HN2_21b 0.98 . ?
CN_21b HN3_21b 0.98 . ?
CA_21 C_21 1.511(16) . ?
CA_21 CZ_21 1.532(16) . ?
CA_21 CB_21 1.534(16) . ?
CA_21 HA_21 1 . ?
CB_21 CG_21 1.511(17) . ?
CB_21 HB1_21 0.99 . ?
CB_21 HB2_21 0.99 . ?
CG_21 CD_21 1.540(17) . ?
CG_21 HG_21a 1 . ?
CG_21 HG_21b 1 . ?
CD_21 CE_21 1.528(18) . ?
CD_21 HD1_21 0.99 . ?
CD_21 HD2_21 0.99 . ?
CE_21 CZ_21 1.522(18) . ?
CE_21 HE1_21 0.99 . ?
CE_21 HE2_21 0.99 . ?
CZ_21 HZ1_21 0.99 . ?
CZ_21 HZ2_21 0.99 . ?
C_21 O_21 1.223(14) . ?
C_21 N_22 1.326(15) . ?
N_22 CA_22 1.457(15) . ?
N_22 H0_22 0.88 . ?
CA_22 C_22 1.512(15) . ?
CA_22 CB_22 1.539(17) . ?
CA_22 HA_22 1 . ?
CB_22 CG_22 1.535(16) . ?
CB_22 HB1_22 0.99 . ?
CB_22 HB2_22 0.99 . ?
CG_22 CD1_22 1.513(19) . ?
CG_22 CD2_22 1.532(19) . ?
CG_22 HG_22 1 . ?
CD1_22 HD1A_22 0.98 . ?
CD1_22 HD1B_22 0.98 . ?
CD1_22 HD1C_22 0.98 . ?
CD2_22 HD2A_22 0.98 . ?
CD2_22 HD2B_22 0.98 . ?
CD2_22 HD2C_22 0.98 . ?
C_22 O_22 1.249(13) . ?
C_22 N_23 1.351(14) . ?
N_23 CG_23 1.452(13) . ?
N_23 CN_23 1.457(14) . ?
CN_23 HN1_23 0.98 . ?
CN_23 HN2_23 0.98 . ?
CN_23 HN3_23 0.98 . ?
CA_23 OE_23 1.429(13) . ?
CA_23 C_23 1.500(15) . ?
CA_23 CB_23 1.552(14) . ?
CA_23 HA_23 1 . ?
CB_23 OZ_23 1.421(13) . ?
CB_23 CG_23 1.517(15) . ?
CB_23 HB_23 1 . ?
CG_23 CD_23 1.545(15) . ?
CG_23 HG_23 1 . ?
CD_23 OE_23 1.435(14) . ?
CD_23 HD1_23 0.99 . ?
CD_23 HD2_23 0.99 . ?
OZ_23 CB1_23 1.414(14) . ?
CB1_23 CG1_23 1.540(16) . ?
CB1_23 HB1A_23 0.99 . ?
CB1_23 HB1B_23 0.99 . ?
CG1_23 CD2_23 1.352(16) . ?
CG1_23 CD1_23 1.389(16) . ?
CD1_23 CE1_23 1.425(17) . ?
CD1_23 HD1A_23 0.95 . ?
CD2_23 CE2_23 1.389(17) . ?
CD2_23 HD2A_23 0.95 . ?
CE1_23 CZ_23 1.358(17) . ?
CE1_23 HE1_23 0.95 . ?
CE2_23 CZ_23 1.375(17) . ?
CE2_23 HE2_23 0.95 . ?
CZ_23 HZ_23 0.95 . ?
C_23 O_23 1.212(14) . ?
C_23 N_24 1.319(15) . ?
N_24 CA_24b 1.45(2) . ?
N_24 CA_24a 1.48(2) . ?
N_24 H0_24a 0.88 . ?
N_24 H0_24b 0.88 . ?
CA_24a CB_24a 1.54(2) . ?
CA_24a C_24 1.54(2) . ?
CA_24a HA_24a 1 . ?
CB_24a CG_24a 1.52(2) . ?
CB_24a HB1_24a 0.99 . ?
CB_24a HB2_24a 0.99 . ?
CG_24a CD2_24a 1.51(3) . ?
CG_24a CD1_24a 1.54(3) . ?
CG_24a HG_24a 1 . ?
CD1_24a HD1A_24a 0.98 . ?
CD1_24a HD1B_24a 0.98 . ?
CD1_24a HD1C_24a 0.98 . ?
CD2_24a HD2A_24a 0.98 . ?
CD2_24a HD2B_24a 0.98 . ?
CD2_24a HD2C_24a 0.98 . ?
CA_24b CB_24b 1.47(2) . ?
CA_24b C_24 1.56(2) . ?
CA_24b HA_24b 1 . ?
CB_24b CG_24b 1.52(3) . ?
CB_24b HB1_24b 0.99 . ?
CB_24b HB2_24b 0.99 . ?
CG_24b CD1_24b 1.50(3) . ?
CG_24b CD2_24b 1.55(3) . ?
CG_24b HG_24b 1 . ?
CD1_24b HD1A_24b 0.98 . ?
CD1_24b HD1B_24b 0.98 . ?
CD1_24b HD1C_24b 0.98 . ?
CD2_24b HD2A_24b 0.98 . ?
CD2_24b HD2B_24b 0.98 . ?
CD2_24b HD2C_24b 0.98 . ?
C_24 O_24 1.223(15) . ?
C_24 N_25 1.348(16) . ?
N_25 CN_25 1.482(16) . ?
N_25 CG_25 1.505(15) . ?
CN_25 HN1_25 0.98 . ?
CN_25 HN2_25 0.98 . ?
CN_25 HN3_25 0.98 . ?
CA_25 C_25 1.499(16) . ?
CA_25 CB_25 1.514(16) . ?
CA_25 CZ_25 1.548(16) . ?
CA_25 HA_25 1 . ?
CB_25 CG_25 1.529(16) . ?
CB_25 HB1_25 0.99 . ?
CB_25 HB2_25 0.99 . ?
CG_25 CD_25 1.533(15) . ?
CG_25 HG_25 1 . ?
CD_25 CE_25 1.516(17) . ?
CD_25 HD1_25 0.99 . ?
CD_25 HD2_25 0.99 . ?
CE_25 CZ_25 1.538(17) . ?
CE_25 HE1_25 0.99 . ?
CE_25 HE2_25 0.99 . ?
CZ_25 HZ1_25 0.99 . ?
CZ_25 HZ2_25 0.99 . ?
C_25 O_25 1.247(15) . ?
C_25 N_26 1.331(16) . ?
N_26 CA_26 1.433(16) . ?
N_26 H0_26 0.88 . ?
CA_26 CB_26 1.53(2) . ?
CA_26 C_26 1.534(17) . ?
CA_26 HA_26 1 . ?
CB_26 CG_26 1.48(2) . ?
CB_26 HB1_26 0.99 . ?
CB_26 HB2_26 0.99 . ?
CG_26 CD1_26 1.53(2) . ?
CG_26 CD2_26 1.56(2) . ?
CG_26 HG_26 1 . ?
CD1_26 HD1A_26 0.98 . ?
CD1_26 HD1B_26 0.98 . ?
CD1_26 HD1C_26 0.98 . ?
CD2_26 HD2A_26 0.98 . ?
CD2_26 HD2B_26 0.98 . ?
CD2_26 HD2C_26 0.98 . ?
C_26 O_26 1.245(16) . ?
C_26 N_27 1.345(16) . ?
N_27 CG_27 1.449(15) . ?
N_27 CN_27 1.478(17) . ?
CN_27 HN1_27 0.98 . ?
CN_27 HN2_27 0.98 . ?
CN_27 HN3_27 0.98 . ?
CA_27 OE_27 1.425(15) . ?
CA_27 C_27 1.524(17) . ?
CA_27 CB_27 1.535(16) . ?
CA_27 HA_27 1 . ?
CB_27 OZ_27 1.406(14) . ?
CB_27 CG_27 1.525(16) . ?
CB_27 HB_27 1 . ?
CG_27 CD_27 1.518(16) . ?
CG_27 HG_27 1 . ?
CD_27 OE_27 1.368(15) . ?
CD_27 HD1_27 0.99 . ?
CD_27 HD2_27 0.99 . ?
OZ_27 CB1_27 1.394(14) . ?
CB1_27 CG1_27 1.542(16) . ?
CB1_27 HB1A_27 0.99 . ?
CB1_27 HB1B_27 0.99 . ?
CG1_27 CD2_27 1.360(16) . ?
CG1_27 CD1_27 1.379(16) . ?
CD1_27 CE1_27 1.410(17) . ?
CD1_27 HD1A_27 0.95 . ?
CD2_27 CE2_27 1.367(17) . ?
CD2_27 HD2A_27 0.95 . ?
CE1_27 CZ_27 1.377(17) . ?
CE1_27 HE1_27 0.95 . ?
CE2_27 CZ_27 1.394(17) . ?
CE2_27 HE2_27 0.95 . ?
CZ_27 HZ_27 0.95 . ?
C_27 O_27 1.232(17) . ?
C_27 N_28 1.306(16) . ?
N_28 CA_28b 1.47(2) . ?
N_28 CA_28a 1.510(19) . ?
N_28 H0_28a 0.88 . ?
N_28 H0_28b 0.88 . ?
CA_28a CB_28a 1.51(2) . ?
CA_28a C_28a 1.54(2) . ?
CA_28a HA_28a 1 . ?
CB_28a CG_28a 1.51(2) . ?
CB_28a HB1_28a 0.99 . ?
CB_28a HB2_28a 0.99 . ?
CG_28a CD1_28a 1.52(2) . ?
CG_28a CD2_28a 1.53(2) . ?
CG_28a HG_28a 1 . ?
CD1_28a HD1A_28a 0.98 . ?
CD1_28a HD1B_28a 0.98 . ?
CD1_28a HD1C_28a 0.98 . ?
CD2_28a HD2A_28a 0.98 . ?
CD2_28a HD2B_28a 0.98 . ?
CD2_28a HD2C_28a 0.98 . ?
C_28a O_28a 1.24(2) . ?
CA_28b C_28b 1.54(2) . ?
CA_28b CB_28b 1.54(3) . ?
CA_28b HA_28b 1 . ?
CB_28b CG_28b 1.51(3) . ?
CB_28b HB1_28b 0.99 . ?
CB_28b HB2_28b 0.99 . ?
CG_28b CD2_28b 1.51(3) . ?
CG_28b CD1_28b 1.56(3) . ?
CG_28b HG_28b 1 . ?
CD1_28b HD1A_28b 0.98 . ?
CD1_28b HD1B_28b 0.98 . ?
CD1_28b HD1C_28b 0.98 . ?
CD2_28b HD2A_28b 0.98 . ?
CD2_28b HD2B_28b 0.98 . ?
CD2_28b HD2C_28b 0.98 . ?
C_28b O_28b 1.24(3) . ?
N_31 C_38 1.330(16) . ?
N_31 CG_31 1.473(15) . ?
N_31 CN_31 1.491(17) . ?
CN_31 HN1_31 0.98 . ?
CN_31 HN2_31 0.98 . ?
CN_31 HN3_31 0.98 . ?
CA_31 C_31 1.514(15) . ?
CA_31 CB_31 1.524(15) . ?
CA_31 CZ_31 1.526(15) . ?
CA_31 HA_31 1 . ?
CB_31 CG_31 1.518(16) . ?
CB_31 HB1_31 0.99 . ?
CB_31 HB2_31 0.99 . ?
CG_31 CD_31 1.525(16) . ?
CG_31 HG_31 1 . ?
CD_31 CE_31 1.530(16) . ?
CD_31 HD1_31 0.99 . ?
CD_31 HD2_31 0.99 . ?
CE_31 CZ_31 1.523(16) . ?
CE_31 HE1_31 0.99 . ?
CE_31 HE2_31 0.99 . ?
CZ_31 HZ1_31 0.99 . ?
CZ_31 HZ2_31 0.99 . ?
C_31 O_31 1.225(13) . ?
C_31 N_32 1.330(14) . ?
N_32 CA_32 1.459(14) . ?
N_32 H0_32 0.88 . ?
CA_32 C_32 1.522(15) . ?
CA_32 CB_32 1.528(16) . ?
CA_32 HA_32 1 . ?
CB_32 CG_32 1.511(17) . ?
CB_32 HB1_32 0.99 . ?
CB_32 HB2_32 0.99 . ?
CG_32 CD2_32 1.516(18) . ?
CG_32 CD1_32 1.552(19) . ?
CG_32 HG_32 1 . ?
CD1_32 HD1A_32 0.98 . ?
CD1_32 HD1B_32 0.98 . ?
CD1_32 HD1C_32 0.98 . ?
CD2_32 HD2A_32 0.98 . ?
CD2_32 HD2B_32 0.98 . ?
CD2_32 HD2C_32 0.98 . ?
C_32 O_32 1.231(13) . ?
C_32 N_33 1.338(14) . ?
N_33 CN_33 1.453(14) . ?
N_33 CG_33 1.470(14) . ?
CN_33 HN1_33 0.98 . ?
CN_33 HN2_33 0.98 . ?
CN_33 HN3_33 0.98 . ?
CA_33 OE_33 1.456(13) . ?
CA_33 C_33 1.535(16) . ?
CA_33 CB_33 1.546(15) . ?
CA_33 HA_33 1 . ?
CB_33 OZ_33 1.418(13) . ?
CB_33 CG_33 1.526(15) . ?
CB_33 HB_33 1 . ?
CG_33 CD_33 1.521(15) . ?
CG_33 HG_33 1 . ?
CD_33 OE_33 1.421(14) . ?
CD_33 HD1_33 0.99 . ?
CD_33 HD2_33 0.99 . ?
OZ_33 CB1_33 1.440(13) . ?
CB1_33 CG1_33 1.502(15) . ?
CB1_33 HB1A_33 0.99 . ?
CB1_33 HB1B_33 0.99 . ?
CG1_33 CD2_33 1.372(15) . ?
CG1_33 CD1_33 1.413(16) . ?
CD1_33 CE1_33 1.379(16) . ?
CD1_33 HD1A_33 0.95 . ?
CD2_33 CE2_33 1.373(16) . ?
CD2_33 HD2A_33 0.95 . ?
CE1_33 CZ_33 1.387(16) . ?
CE1_33 HE1_33 0.95 . ?
CE2_33 CZ_33 1.383(16) . ?
CE2_33 HE2_33 0.95 . ?
CZ_33 HZ_33 0.95 . ?
C_33 O_33 1.232(14) . ?
C_33 N_34 1.344(14) . ?
N_34 CA_34 1.451(14) . ?
N_34 H0_34 0.88 . ?
CA_34 CB_34b 1.50(3) . ?
CA_34 C_34 1.504(15) . ?
CA_34 CB_34a 1.570(19) . ?
CA_34 HA_34a 1 . ?
CA_34 HA_34b 1 . ?
CB_34a CG_34a 1.56(2) . ?
CB_34a HB1_34a 0.99 . ?
CB_34a HB2_34a 0.99 . ?
CG_34a CD2_34a 1.47(2) . ?
CG_34a CD1_34a 1.51(2) . ?
CG_34a HG_34a 1 . ?
CD1_34a HD1A_34a 0.98 . ?
CD1_34a HD1B_34a 0.98 . ?
CD1_34a HD1C_34a 0.98 . ?
CD2_34a HD2A_34a 0.98 . ?
CD2_34a HD2B_34a 0.98 . ?
CD2_34a HD2C_34a 0.98 . ?
CB_34b CG_34b 1.53(3) . ?
CB_34b HB1_34b 0.99 . ?
CB_34b HB2_34b 0.99 . ?
CG_34b CD1_34b 1.52(3) . ?
CG_34b CD2_34b 1.54(3) . ?
CG_34b HG_34b 1 . ?
CD1_34b HD2A_34b 0.98 . ?
CD1_34b HD2B_34b 0.98 . ?
CD1_34b HD2C_34b 0.98 . ?
CD2_34b HD1A_34b 0.98 . ?
CD2_34b HD1B_34b 0.98 . ?
CD2_34b HD1C_34b 0.98 . ?
C_34 O_34 1.246(13) . ?
C_34 N_35 1.345(14) . ?
N_35 CG_35 1.478(14) . ?
N_35 CN_35 1.490(15) . ?
CN_35 HN1_35 0.98 . ?
CN_35 HN2_35 0.98 . ?
CN_35 HN3_35 0.98 . ?
CA_35 C_35 1.516(16) . ?
CA_35 CB_35 1.520(15) . ?
CA_35 CZ_35 1.537(16) . ?
CA_35 HA_35 1 . ?
CB_35 CG_35 1.532(16) . ?
CB_35 HB1_35 0.99 . ?
CB_35 HB2_35 0.99 . ?
CG_35 CD_35 1.538(16) . ?
CG_35 HG_35 1 . ?
CD_35 CE_35 1.531(17) . ?
CD_35 HD1_35 0.99 . ?
CD_35 HD2_35 0.99 . ?
CE_35 CZ_35 1.504(17) . ?
CE_35 HE1_35 0.99 . ?
CE_35 HE2_35 0.99 . ?
CZ_35 HZ1_35 0.99 . ?
CZ_35 HZ2_35 0.99 . ?
C_35 O_35 1.234(14) . ?
C_35 N_36 1.332(15) . ?
N_36 CA_36 1.455(15) . ?
N_36 H0_36 0.88 . ?
CA_36 CB_36 1.516(17) . ?
CA_36 C_36 1.529(16) . ?
CA_36 HA_36 1 . ?
CB_36 CG_36a 1.46(2) . ?
CB_36 CG_36b 1.49(2) . ?
CB_36 HB1_36a 0.99 . ?
CB_36 HB2_36a 0.99 . ?
CB_36 HB1_36b 0.99 . ?
CB_36 HB2_36b 0.99 . ?
CG_36a CD2_36a 1.52(2) . ?
CG_36a CD1_36a 1.53(2) . ?
CG_36a HG_36a 1 . ?
CD1_36a HD1A_36a 0.98 . ?
CD1_36a HD1B_36a 0.98 . ?
CD1_36a HD1C_36a 0.98 . ?
CD2_36a HD2A_36a 0.98 . ?
CD2_36a HD2B_36a 0.98 . ?
CD2_36a HD2C_36a 0.98 . ?
CG_36b CD1_36b 1.53(3) . ?
CG_36b CD2_36b 1.53(3) . ?
CG_36b HG1_36b 1 . ?
CD1_36b HD1D_36b 0.98 . ?
CD1_36b HD1E_36b 0.98 . ?
CD1_36b HD1F_36b 0.98 . ?
CD2_36b HD2D_36b 0.98 . ?
CD2_36b HD2E_36b 0.98 . ?
CD2_36b HD2F_36b 0.98 . ?
C_36 O_36 1.236(14) . ?
C_36 N_37 1.321(15) . ?
N_37 CG_37 1.454(15) . ?
N_37 CN_37 1.469(16) . ?
CN_37 HN1_37 0.98 . ?
CN_37 HN2_37 0.98 . ?
CN_37 HN3_37 0.98 . ?
CA_37 OE_37 1.430(16) . ?
CA_37 C_37 1.498(18) . ?
CA_37 CB_37 1.557(18) . ?
CA_37 HA_37 1 . ?
CB_37 OZ_37 1.412(16) . ?
CB_37 CG_37 1.530(16) . ?
CB_37 HB_37 1 . ?
CG_37 CD_37 1.506(18) . ?
CG_37 HG_37 1 . ?
CD_37 OE_37 1.386(17) . ?
CD_37 HD1_37 0.99 . ?
CD_37 HD2_37 0.99 . ?
OZ_37 CB1_37 1.428(14) . ?
CB1_37 CG1_37 1.509(17) . ?
CB1_37 HB1A_37 0.99 . ?
CB1_37 HB1B_37 0.99 . ?
CG1_37 CD1_37 1.389(17) . ?
CG1_37 CD2_37 1.394(16) . ?
CD1_37 CE1_37 1.353(18) . ?
CD1_37 HD1A_37 0.95 . ?
CD2_37 CE2_37 1.380(17) . ?
CD2_37 HD2A_37 0.95 . ?
CE1_37 CZ_37 1.388(17) . ?
CE1_37 HE1_37 0.95 . ?
CE2_37 CZ_37 1.400(18) . ?
CE2_37 HE2_37 0.95 . ?
CZ_37 HZ_37 0.95 . ?
C_37 O_37 1.206(16) . ?
C_37 N_38 1.345(17) . ?
N_38 CA_38 1.437(16) . ?
N_38 H0_38 0.88 . ?
CA_38 CB_38b 1.52(2) . ?
CA_38 C_38 1.538(17) . ?
CA_38 CB_38a 1.59(2) . ?
CA_38 HA_38a 1 . ?
CA_38 HA_38b 1 . ?
CB_38a CG_38a 1.52(2) . ?
CB_38a HB1_38a 0.99 . ?
CB_38a HB2_38a 0.99 . ?
CG_38a CD1_38a 1.49(3) . ?
CG_38a CD2_38a 1.54(3) . ?
CG_38a HG_38a 1 . ?
CD1_38a HD1A_38a 0.98 . ?
CD1_38a HD1B_38a 0.98 . ?
CD1_38a HD1C_38a 0.98 . ?
CD2_38a HD2A_38a 0.98 . ?
CD2_38a HD2B_38a 0.98 . ?
CD2_38a HD2C_38a 0.98 . ?
CB_38b CG_38b 1.55(3) . ?
CB_38b HB1_38b 0.99 . ?
CB_38b HB2_38b 0.99 . ?
CG_38b CD2_38b 1.53(3) . ?
CG_38b CD1_38b 1.53(3) . ?
CG_38b HG_38b 1 . ?
CD1_38b HD1A_38b 0.98 . ?
CD1_38b HD1B_38b 0.98 . ?
CD1_38b HD1C_38b 0.98 . ?
CD2_38b HD2A_38b 0.98 . ?
CD2_38b HD2B_38b 0.98 . ?
CD2_38b HD2C_38b 0.98 . ?
C_38 O_38 1.230(16) . ?
N_41 C_48 1.342(13) . ?
N_41 CG_41 1.462(13) . ?
N_41 CN_41 1.473(14) . ?
CN_41 HN1_41 0.98 . ?
CN_41 HN2_41 0.98 . ?
CN_41 HN3_41 0.98 . ?
CA_41 CB_41 1.508(14) . ?
CA_41 C_41 1.512(15) . ?
CA_41 CZ_41 1.568(15) . ?
CA_41 HA_41 1 . ?
CB_41 CG_41 1.525(15) . ?
CB_41 HB1_41 0.99 . ?
CB_41 HB2_41 0.99 . ?
CG_41 CD_41 1.531(15) . ?
CG_41 HG_41 1 . ?
CD_41 CE_41 1.529(16) . ?
CD_41 HD1_41 0.99 . ?
CD_41 HD2_41 0.99 . ?
CE_41 CZ_41 1.520(16) . ?
CE_41 HE1_41 0.99 . ?
CE_41 HE2_41 0.99 . ?
CZ_41 HZ1_41 0.99 . ?
CZ_41 HZ2_41 0.99 . ?
C_41 O_41 1.233(12) . ?
C_41 N_42 1.340(13) . ?
N_42 CA_42 1.432(13) . ?
N_42 H0_42 0.88 . ?
CA_42 CB_42 1.533(15) . ?
CA_42 C_42 1.536(15) . ?
CA_42 HA_42 1 . ?
CB_42 CG_42 1.536(16) . ?
CB_42 HB1_42 0.99 . ?
CB_42 HB2_42 0.99 . ?
CG_42 CD1_42 1.506(17) . ?
CG_42 CD2_42 1.519(17) . ?
CG_42 HG_42 1 . ?
CD1_42 HD1A_42 0.98 . ?
CD1_42 HD1B_42 0.98 . ?
CD1_42 HD1C_42 0.98 . ?
CD2_42 HD2A_42 0.98 . ?
CD2_42 HD2B_42 0.98 . ?
CD2_42 HD2C_42 0.98 . ?
C_42 O_42 1.235(13) . ?
C_42 N_43 1.348(13) . ?
N_43 CN_43 1.458(14) . ?
N_43 CG_43 1.480(14) . ?
CN_43 HN1_43 0.98 . ?
CN_43 HN2_43 0.98 . ?
CN_43 HN3_43 0.98 . ?
CA_43 OE_43 1.439(14) . ?
CA_43 CB_43 1.512(15) . ?
CA_43 C_43 1.513(16) . ?
CA_43 HA_43 1 . ?
CB_43 OZ_43 1.431(13) . ?
CB_43 CG_43 1.538(15) . ?
CB_43 HB_43 1 . ?
CG_43 CD_43 1.522(15) . ?
CG_43 HG_43 1 . ?
CD_43 OE_43 1.412(14) . ?
CD_43 HD1_43 0.99 . ?
CD_43 HD2_43 0.99 . ?
OZ_43 CB1_43 1.444(13) . ?
CB1_43 CG1_43 1.508(15) . ?
CB1_43 HB1A_43 0.99 . ?
CB1_43 HB1B_43 0.99 . ?
CG1_43 CD1_43 1.372(15) . ?
CG1_43 CD2_43 1.401(15) . ?
CD1_43 CE1_43 1.386(16) . ?
CD1_43 HD1A_43 0.95 . ?
CD2_43 CE2_43 1.365(16) . ?
CD2_43 HD2A_43 0.95 . ?
CE1_43 CZ_43 1.370(16) . ?
CE1_43 HE1_43 0.95 . ?
CE2_43 CZ_43 1.390(16) . ?
CE2_43 HE2_43 0.95 . ?
CZ_43 HZ_43 0.95 . ?
C_43 O_43 1.224(16) . ?
C_43 N_44 1.345(16) . ?
N_44 CA_44 1.461(16) . ?
N_44 H0_44 0.88 . ?
CA_44 C_44 1.510(17) . ?
CA_44 CB_44 1.549(19) . ?
CA_44 HA_44 1 . ?
CB_44 CG_44 1.55(2) . ?
CB_44 HB1_44 0.99 . ?
CB_44 HB2_44 0.99 . ?
CG_44 CD2_44 1.48(2) . ?
CG_44 CD1_44 1.51(2) . ?
CG_44 HG_44 1 . ?
CD1_44 HD1A_44 0.98 . ?
CD1_44 HD1B_44 0.98 . ?
CD1_44 HD1C_44 0.98 . ?
CD2_44 HD2A_44 0.98 . ?
CD2_44 HD2B_44 0.98 . ?
CD2_44 HD2C_44 0.98 . ?
C_44 O_44 1.252(16) . ?
C_44 N_45 1.322(16) . ?
N_45 CN_45 1.457(17) . ?
N_45 CG_45 1.483(15) . ?
CN_45 HN1_45 0.98 . ?
CN_45 HN2_45 0.98 . ?
CN_45 HN3_45 0.98 . ?
CA_45 C_45 1.516(15) . ?
CA_45 CZ_45 1.523(15) . ?
CA_45 CB_45 1.532(15) . ?
CA_45 HA_45 1 . ?
CB_45 CG_45 1.529(16) . ?
CB_45 HB1_45 0.99 . ?
CB_45 HB2_45 0.99 . ?
CG_45 CD_45 1.513(16) . ?
CG_45 HG_45 1 . ?
CD_45 CE_45 1.542(16) . ?
CD_45 HD1_45 0.99 . ?
CD_45 HD2_45 0.99 . ?
CE_45 CZ_45 1.523(16) . ?
CE_45 HE1_45 0.99 . ?
CE_45 HE2_45 0.99 . ?
CZ_45 HZ1_45 0.99 . ?
CZ_45 HZ2_45 0.99 . ?
C_45 O_45 1.235(13) . ?
C_45 N_46 1.339(14) . ?
N_46 CA_46 1.453(14) . ?
N_46 H0_46 0.88 . ?
CA_46 CB_46 1.523(15) . ?
CA_46 C_46 1.532(15) . ?
CA_46 HA_46 1 . ?
CB_46 CG_46 1.518(16) . ?
CB_46 HB1_46 0.99 . ?
CB_46 HB2_46 0.99 . ?
CG_46 CD1_46 1.51(2) . ?
CG_46 CD2_46 1.531(18) . ?
CG_46 HG_46 1 . ?
CD1_46 HD1A_46 0.98 . ?
CD1_46 HD1B_46 0.98 . ?
CD1_46 HD1C_46 0.98 . ?
CD2_46 HD2A_46 0.98 . ?
CD2_46 HD2B_46 0.98 . ?
CD2_46 HD2C_46 0.98 . ?
C_46 O_46 1.213(13) . ?
C_46 N_47 1.359(14) . ?
N_47 CG_47 1.473(14) . ?
N_47 CN_47 1.478(15) . ?
CN_47 HN1_47 0.98 . ?
CN_47 HN2_47 0.98 . ?
CN_47 HN3_47 0.98 . ?
CA_47 OE_47 1.446(13) . ?
CA_47 C_47 1.517(15) . ?
CA_47 CB_47 1.548(15) . ?
CA_47 HA_47 1 . ?
CB_47 OZ_47 1.416(13) . ?
CB_47 CG_47 1.526(14) . ?
CB_47 HB_47 1 . ?
CG_47 CD_47 1.529(16) . ?
CG_47 HG_47 1 . ?
CD_47 OE_47 1.425(14) . ?
CD_47 HD1_47 0.99 . ?
CD_47 HD2_47 0.99 . ?
OZ_47 CB1_47 1.437(13) . ?
CB1_47 CG1_47 1.517(15) . ?
CB1_47 HB1A_47 0.99 . ?
CB1_47 HB1B_47 0.99 . ?
CG1_47 CD1_47 1.377(15) . ?
CG1_47 CD2_47 1.405(16) . ?
CD1_47 CE1_47 1.386(16) . ?
CD1_47 HD1A_47 0.95 . ?
CD2_47 CE2_47 1.377(16) . ?
CD2_47 HD2A_47 0.95 . ?
CE1_47 CZ_47 1.375(16) . ?
CE1_47 HE1_47 0.95 . ?
CE2_47 CZ_47 1.393(16) . ?
CE2_47 HE2_47 0.95 . ?
CZ_47 HZ_47 0.95 . ?
C_47 O_47 1.229(13) . ?
C_47 N_48 1.327(13) . ?
N_48 CA_48 1.456(13) . ?
N_48 H0_48 0.88 . ?
CA_48 C_48 1.523(15) . ?
CA_48 CB_48 1.531(15) . ?
CA_48 HA_48 1 . ?
CB_48 CG_48 1.536(16) . ?
CB_48 HB1_48 0.99 . ?
CB_48 HB2_48 0.99 . ?
CG_48 CD1_48 1.524(18) . ?
CG_48 CD2_48 1.529(17) . ?
CG_48 HG_48 1 . ?
CD1_48 HD1A_48 0.98 . ?
CD1_48 HD1B_48 0.98 . ?
CD1_48 HD1C_48 0.98 . ?
CD2_48 HD2A_48 0.98 . ?
CD2_48 HD2B_48 0.98 . ?
CD2_48 HD2C_48 0.98 . ?
C_48 O_48 1.252(13) . ?
C_51 Cl1_51 1.748(14) . ?
C_51 Cl2_51 1.750(15) . ?
C_51 Cl3_51 1.770(15) . ?
C_51 H0_51 1 . ?
C_52a Cl3_52a 1.77(3) . ?
C_52a Cl2_52a 1.77(3) . ?
C_52a Cl1_52a 1.78(3) . ?
C_52a H0_52a 1 . ?
C_52b Cl2_52b 1.742(18) . ?
C_52b Cl1_52b 1.756(18) . ?
C_52b Cl3_52b 1.770(17) . ?
C_52b H0_52b 1 . ?
C_53a Cl3_53a 1.76(3) . ?
C_53a Cl1_53a 1.77(3) . ?
C_53a Cl2_53a 1.77(3) . ?
C_53a H0_53a 1 . ?
Cl3_53a Cl3_60 1.71(5) 1_545 ?
C_53b Cl1_53b 1.743(17) . ?
C_53b Cl2_53b 1.786(18) . ?
C_53b Cl3_53b 1.794(17) . ?
C_53b H0_53b 1 . ?
C_54a Cl3_54a 1.750(18) . ?
C_54a Cl2_54a 1.751(18) . ?
C_54a Cl1_54a 1.768(18) . ?
C_54a H0_54a 1 . ?
C_54b Cl2_54b 1.74(3) . ?
C_54b Cl3_54b 1.75(3) . ?
C_54b Cl1_54b 1.76(3) . ?
C_54b H0_54b 1 . ?
C_55a Cl1_55a 1.752(19) . ?
C_55a Cl2_55a 1.763(18) . ?
C_55a Cl3_55a 1.79(2) . ?
C_55a H0_55a 1 . ?
C_56 Cl3_56 1.734(18) . ?
C_56 Cl2_56 1.746(18) . ?
C_56 Cl1_56 1.787(17) . ?
C_56 H0_56 1 . ?
C_57a Cl3_57a 1.689(18) . ?
C_57a Cl2_57a 1.765(18) . ?
C_57a Cl1_57a 1.801(19) . ?
C_57a H0_57a 1 . ?
C_57b Cl2_57b 1.74(3) . ?
C_57b Cl1_57b 1.75(3) . ?
C_57b Cl3_57b 1.75(3) . ?
C_57b H0A_57b 1 . ?
C_58a Cl1_58a 1.75(2) . ?
C_58a Cl3_58a 1.75(2) . ?
C_58a Cl2_58a 1.78(3) . ?
C_58a H0_58a 1 . ?
C_58b Cl3_58b 1.74(2) . ?
C_58b Cl1_58b 1.75(2) . ?
C_58b Cl2_58b 1.79(3) . ?
C_58b H0A_58b 1 . ?
C_59a Cl3_59a 1.76(2) . ?
C_59a Cl1_59a 1.768(19) . ?
C_59a Cl2_59a 1.773(19) . ?
C_59a H0_59a 1 . ?
C_59b Cl2_59b 1.75(3) . ?
C_59b Cl3_59b 1.75(3) . ?
C_59b Cl1_59b 1.77(3) . ?
C_59b H0_59b 1 . ?
C_60 Cl2_60 1.73(2) . ?
C_60 Cl1_60 1.78(2) . ?
C_60 Cl3_60 1.79(2) . ?
C_60 H0_60 1 . ?
Cl3_60 Cl3_53a 1.71(5) 1_565 ?
C_61a Cl3_61a 1.75(2) . ?
C_61a Cl1_61a 1.76(2) . ?
C_61a Cl2_61a 1.77(2) . ?
C_61a H0_61a 1 . ?
C_61b Cl3_61b 1.74(2) . ?
C_61b Cl2_61b 1.77(2) . ?
C_61b Cl1_61b 1.79(3) . ?
C_61b H0A_61b 1 . ?
C_62 Cl1_62 1.73(3) . ?
C_62 Cl2_62 1.74(3) . ?
C_62 Cl3_62 1.76(3) . ?
C_62 H0_62 1 . ?
C_63a Cl1_63a 1.72(2) . ?
C_63a Cl3_63a 1.75(2) . ?
C_63a Cl2_63a 1.75(2) . ?
C_63a H0_63a 1 . ?
C_63b Cl3_63b 1.77(3) . ?
C_63b Cl2_63b 1.78(3) . ?
C_63b Cl1_63b 1.80(3) . ?
C_63b H0_63b 1 . ?
Cl3_63b Cl3_67b 2.19(4) 1_554 ?
Cl3_63b Cl1_67b 2.38(3) 1_554 ?
C_64a Cl3_64a 1.75(3) . ?
C_64a Cl1_64a 1.76(3) . ?
C_64a Cl2_64a 1.78(3) . ?
C_64a H0_64a 1 . ?
C_64b Cl2_64b 1.75(3) . ?
C_64b Cl3_64b 1.76(3) . ?
C_64b Cl1_64b 1.77(3) . ?
C_64b H0_64b 1 . ?
C_65b Cl1_65b 1.74(3) . ?
C_65b Cl2_65b 1.76(3) . ?
C_65b Cl3_65b 1.76(3) . ?
C_65b H0_65b 1 . ?
C_66a Cl2_66a 1.73(3) . ?
C_66a Cl3_66a 1.76(3) . ?
C_66a Cl1_66a 1.77(3) . ?
C_66a H0_66a 1 . ?
C_66b Cl3_66b 1.73(3) . ?
C_66b Cl1_66b 1.77(3) . ?
C_66b Cl2_66b 1.79(3) . ?
C_66b H0A_66b 1 . ?
C_66c Cl2_66c 1.74(3) . ?
C_66c Cl3_66c 1.76(3) . ?
C_66c Cl1_66c 1.77(3) . ?
C_66c H0A_66c 1 . ?
C_66d Cl2_66d 1.75(3) . ?
C_66d Cl1_66d 1.78(3) . ?
C_66d Cl3_66d 1.79(3) . ?
C_66d H0A_66d 1 . ?
C_67a Cl2_67a 1.74(2) . ?
C_67a Cl1_67a 1.74(3) . ?
C_67a Cl3_67a 1.78(3) . ?
C_67a H0_67a 1 . ?
C_67b Cl1_67b 1.74(3) . ?
C_67b Cl3_67b 1.75(3) . ?
C_67b Cl2_67b 1.75(2) . ?
C_67b H0_67b 1 . ?
Cl1_67b Cl3_63b 2.38(3) 1_556 ?
Cl3_67b Cl3_63b 2.19(4) 1_556 ?
C_68a Cl2_68a 1.756(18) . ?
C_68a Cl3_68a 1.759(18) . ?
C_68a Cl1_68a 1.791(18) . ?
C_68a H0_68a 1 . ?
C_68b Cl1_68b 1.79(3) . ?
C_68b Cl3_68b 1.79(3) . ?
C_68b Cl2_68b 1.79(3) . ?
C_68b H0A_68b 1 . ?
C_69a Cl1_69a 1.72(2) . ?
C_69a Cl2_69a 1.76(2) . ?
C_69a Cl3_69a 1.78(3) . ?
C_69a H0_69a 1 . ?
C_69b Cl1_69b 1.75(2) . ?
C_69b Cl3_69b 1.79(2) . ?
C_69b Cl2_69b 1.81(2) . ?
C_69b H0A_69b 1 . ?
C_70a Cl1_70a 1.77(3) . ?
C_70a Cl2_70a 1.78(2) . ?
C_70a Cl3_70a 1.80(2) . ?
C_70a H0_70a 1 . ?
C_70b Cl3_70b 1.77(3) . ?
C_70b Cl2_70b 1.77(3) . ?
C_70b Cl1_70b 1.80(3) . ?
C_70b H0A_70b 1 . ?

loop_
_geom_angle_atom_site_label_1
_geom_angle_atom_site_label_2
_geom_angle_atom_site_label_3
_geom_angle
_geom_angle_site_symmetry_1
_geom_angle_site_symmetry_3
_geom_angle_publ_flag
C_18 N_11 CG_11 120.4(10) . . ?
C_18 N_11 CN_11 121.6(10) . . ?
CG_11 N_11 CN_11 118.0(9) . . ?
N_11 CN_11 HN1_11 109.5 . . ?
N_11 CN_11 HN2_11 109.5 . . ?
HN1_11 CN_11 HN2_11 109.5 . . ?
N_11 CN_11 HN3_11 109.5 . . ?
HN1_11 CN_11 HN3_11 109.5 . . ?
HN2_11 CN_11 HN3_11 109.5 . . ?
CB_11 CA_11 CZ_11 110.8(10) . . ?
CB_11 CA_11 C_11 111.4(10) . . ?
CZ_11 CA_11 C_11 109.4(9) . . ?
CB_11 CA_11 HA_11 108.4 . . ?
CZ_11 CA_11 HA_11 108.4 . . ?
C_11 CA_11 HA_11 108.4 . . ?
CA_11 CB_11 CG_11 109.1(9) . . ?
CA_11 CB_11 HB1_11 109.9 . . ?
CG_11 CB_11 HB1_11 109.9 . . ?
CA_11 CB_11 HB2_11 109.9 . . ?
CG_11 CB_11 HB2_11 109.9 . . ?
HB1_11 CB_11 HB2_11 108.3 . . ?
N_11 CG_11 CD_11 112.6(9) . . ?
N_11 CG_11 CB_11 111.8(9) . . ?
CD_11 CG_11 CB_11 111.0(10) . . ?
N_11 CG_11 HG_11 107 . . ?
CD_11 CG_11 HG_11 107 . . ?
CB_11 CG_11 HG_11 107 . . ?
CG_11 CD_11 CE_11 110.7(10) . . ?
CG_11 CD_11 HD1_11 109.5 . . ?
CE_11 CD_11 HD1_11 109.5 . . ?
CG_11 CD_11 HD2_11 109.5 . . ?
CE_11 CD_11 HD2_11 109.5 . . ?
HD1_11 CD_11 HD2_11 108.1 . . ?
CZ_11 CE_11 CD_11 111.5(11) . . ?
CZ_11 CE_11 HE1_11 109.3 . . ?
CD_11 CE_11 HE1_11 109.3 . . ?
CZ_11 CE_11 HE2_11 109.3 . . ?
CD_11 CE_11 HE2_11 109.3 . . ?
HE1_11 CE_11 HE2_11 108 . . ?
CE_11 CZ_11 CA_11 111.6(10) . . ?
CE_11 CZ_11 HZ1_11 109.3 . . ?
CA_11 CZ_11 HZ1_11 109.3 . . ?
CE_11 CZ_11 HZ2_11 109.3 . . ?
CA_11 CZ_11 HZ2_11 109.3 . . ?
HZ1_11 CZ_11 HZ2_11 108 . . ?
O_11 C_11 N_12 123.5(11) . . ?
O_11 C_11 CA_11 120.9(11) . . ?
N_12 C_11 CA_11 115.6(10) . . ?
C_11 N_12 CA_12 121.5(10) . . ?
C_11 N_12 H0_12 119.3 . . ?
CA_12 N_12 H0_12 119.3 . . ?
N_12 CA_12 C_12 108.3(9) . . ?
N_12 CA_12 CB_12 110.2(10) . . ?
C_12 CA_12 CB_12 108.8(10) . . ?
N_12 CA_12 HA_12 109.9 . . ?
C_12 CA_12 HA_12 109.9 . . ?
CB_12 CA_12 HA_12 109.9 . . ?
CG_12 CB_12 CA_12 116.3(11) . . ?
CG_12 CB_12 HB1_12 108.2 . . ?
CA_12 CB_12 HB1_12 108.2 . . ?
CG_12 CB_12 HB2_12 108.2 . . ?
CA_12 CB_12 HB2_12 108.2 . . ?
HB1_12 CB_12 HB2_12 107.4 . . ?
CD2_12 CG_12 CB_12 113.5(14) . . ?
CD2_12 CG_12 CD1_12 107.8(17) . . ?
CB_12 CG_12 CD1_12 107.7(16) . . ?
CD2_12 CG_12 HG_12 109.2 . . ?
CB_12 CG_12 HG_12 109.2 . . ?
CD1_12 CG_12 HG_12 109.2 . . ?
CG_12 CD1_12 HD1A_12 109.5 . . ?
CG_12 CD1_12 HD1B_12 109.5 . . ?
HD1A_12 CD1_12 HD1B_12 109.5 . . ?
CG_12 CD1_12 HD1C_12 109.5 . . ?
HD1A_12 CD1_12 HD1C_12 109.5 . . ?
HD1B_12 CD1_12 HD1C_12 109.5 . . ?
CG_12 CD2_12 HD2A_12 109.5 . . ?
CG_12 CD2_12 HD2B_12 109.5 . . ?
HD2A_12 CD2_12 HD2B_12 109.5 . . ?
CG_12 CD2_12 HD2C_12 109.5 . . ?
HD2A_12 CD2_12 HD2C_12 109.5 . . ?
HD2B_12 CD2_12 HD2C_12 109.5 . . ?
O_12 C_12 N_13 120.2(11) . . ?
O_12 C_12 CA_12 118.8(11) . . ?
N_13 C_12 CA_12 121.0(11) . . ?
C_12 N_13 CG_13 118.2(11) . . ?
C_12 N_13 CN_13 122.0(11) . . ?
CG_13 N_13 CN_13 119.8(11) . . ?
N_13 CN_13 HN1_13 109.5 . . ?
N_13 CN_13 HN2_13 109.5 . . ?
HN1_13 CN_13 HN2_13 109.5 . . ?
N_13 CN_13 HN3_13 109.5 . . ?
HN1_13 CN_13 HN3_13 109.5 . . ?
HN2_13 CN_13 HN3_13 109.5 . . ?
OE_13 CA_13 C_13 107.9(11) . . ?
OE_13 CA_13 CB_13 105.8(10) . . ?
C_13 CA_13 CB_13 112.2(12) . . ?
OE_13 CA_13 HA_13 110.3 . . ?
C_13 CA_13 HA_13 110.3 . . ?
CB_13 CA_13 HA_13 110.3 . . ?
OZ_13 CB_13 CG_13 108.8(10) . . ?
OZ_13 CB_13 CA_13 110.8(11) . . ?
CG_13 CB_13 CA_13 102.5(10) . . ?
OZ_13 CB_13 HB_13 111.4 . . ?
CG_13 CB_13 HB_13 111.4 . . ?
CA_13 CB_13 HB_13 111.4 . . ?
N_13 CG_13 CB_13 116.4(10) . . ?
N_13 CG_13 CD_13 114.9(11) . . ?
CB_13 CG_13 CD_13 101.0(10) . . ?
N_13 CG_13 HG_13 108 . . ?
CB_13 CG_13 HG_13 108 . . ?
CD_13 CG_13 HG_13 108 . . ?
OE_13 CD_13 CG_13 104.3(12) . . ?
OE_13 CD_13 HD1_13 110.9 . . ?
CG_13 CD_13 HD1_13 110.9 . . ?
OE_13 CD_13 HD2_13 110.9 . . ?
CG_13 CD_13 HD2_13 110.9 . . ?
HD1_13 CD_13 HD2_13 108.9 . . ?
CD_13 OE_13 CA_13 110.0(11) . . ?
CB_13 OZ_13 CB1_13 112.2(10) . . ?
OZ_13 CB1_13 CG1_13 109.3(11) . . ?
OZ_13 CB1_13 HB1A_13 109.8 . . ?
CG1_13 CB1_13 HB1A_13 109.8 . . ?
OZ_13 CB1_13 HB1B_13 109.8 . . ?
CG1_13 CB1_13 HB1B_13 109.8 . . ?
HB1A_13 CB1_13 HB1B_13 108.3 . . ?
CD2_13 CG1_13 CD1_13 120.9(14) . . ?
CD2_13 CG1_13 CB1_13 120.5(13) . . ?
CD1_13 CG1_13 CB1_13 118.6(13) . . ?
CG1_13 CD1_13 CE1_13 119.9(14) . . ?
CG1_13 CD1_13 HD1A_13 120 . . ?
CE1_13 CD1_13 HD1A_13 120 . . ?
CG1_13 CD2_13 CE2_13 119.3(15) . . ?
CG1_13 CD2_13 HD2A_13 120.4 . . ?
CE2_13 CD2_13 HD2A_13 120.4 . . ?
CZ_13 CE1_13 CD1_13 118.3(15) . . ?
CZ_13 CE1_13 HE1_13 120.9 . . ?
CD1_13 CE1_13 HE1_13 120.9 . . ?
CD2_13 CE2_13 CZ_13 121.3(15) . . ?
CD2_13 CE2_13 HE2_13 119.3 . . ?
CZ_13 CE2_13 HE2_13 119.3 . . ?
CE1_13 CZ_13 CE2_13 120.2(15) . . ?
CE1_13 CZ_13 HZ_13 119.9 . . ?
CE2_13 CZ_13 HZ_13 119.9 . . ?
O_13 C_13 N_14 124.1(16) . . ?
O_13 C_13 CA_13 119.3(15) . . ?
N_14 C_13 CA_13 116.5(16) . . ?
C_13 N_14 CA_14 121.6(15) . . ?
C_13 N_14 H0_14 119.2 . . ?
CA_14 N_14 H0_14 119.2 . . ?
N_14 CA_14 CB_14b 120.8(19) . . ?
N_14 CA_14 C_14 109.1(11) . . ?
CB_14b CA_14 C_14 116.5(16) . . ?
N_14 CA_14 CB_14a 106.0(14) . . ?
C_14 CA_14 CB_14a 99.6(12) . . ?
N_14 CA_14 HA_14a 113.7 . . ?
C_14 CA_14 HA_14a 113.7 . . ?
CB_14a CA_14 HA_14a 113.7 . . ?
N_14 CA_14 HA_14b 102.4 . . ?
CB_14b CA_14 HA_14b 102.4 . . ?
C_14 CA_14 HA_14b 102.4 . . ?
CG_14a CB_14a CA_14 118.5(18) . . ?
CG_14a CB_14a HB1_14a 107.7 . . ?
CA_14 CB_14a HB1_14a 107.7 . . ?
CG_14a CB_14a HB2_14a 107.7 . . ?
CA_14 CB_14a HB2_14a 107.7 . . ?
HB1_14a CB_14a HB2_14a 107.1 . . ?
CD2_14a CG_14a CD1_14a 111(2) . . ?
CD2_14a CG_14a CB_14a 113(2) . . ?
CD1_14a CG_14a CB_14a 107(2) . . ?
CD2_14a CG_14a HG_14a 108.4 . . ?
CD1_14a CG_14a HG_14a 108.4 . . ?
CB_14a CG_14a HG_14a 108.4 . . ?
CG_14a CD1_14a HD1A_14a 109.5 . . ?
CG_14a CD1_14a HD1B_14a 109.5 . . ?
HD1A_14a CD1_14a HD1B_14a 109.5 . . ?
CG_14a CD1_14a HD1C_14a 109.5 . . ?
HD1A_14a CD1_14a HD1C_14a 109.5 . . ?
HD1B_14a CD1_14a HD1C_14a 109.5 . . ?
CG_14a CD2_14a HD2A_14a 109.5 . . ?
CG_14a CD2_14a HD2B_14a 109.5 . . ?
HD2A_14a CD2_14a HD2B_14a 109.5 . . ?
CG_14a CD2_14a HD2C_14a 109.5 . . ?
HD2A_14a CD2_14a HD2C_14a 109.5 . . ?
HD2B_14a CD2_14a HD2C_14a 109.5 . . ?
CA_14 CB_14b CG_14b 115(2) . . ?
CA_14 CB_14b HB1_14b 108.5 . . ?
CG_14b CB_14b HB1_14b 108.5 . . ?
CA_14 CB_14b HB2_14b 108.5 . . ?
CG_14b CB_14b HB2_14b 108.5 . . ?
HB1_14b CB_14b HB2_14b 107.5 . . ?
CD1_14b CG_14b CD2_14b 111(3) . . ?
CD1_14b CG_14b CB_14b 115(3) . . ?
CD2_14b CG_14b CB_14b 101(2) . . ?
CD1_14b CG_14b HG_14b 109.8 . . ?
CD2_14b CG_14b HG_14b 109.8 . . ?
CB_14b CG_14b HG_14b 109.8 . . ?
CG_14b CD1_14b HD1A_14b 109.5 . . ?
CG_14b CD1_14b HD1B_14b 109.5 . . ?
HD1A_14b CD1_14b HD1B_14b 109.5 . . ?
CG_14b CD1_14b HD1C_14b 109.5 . . ?
HD1A_14b CD1_14b HD1C_14b 109.5 . . ?
HD1B_14b CD1_14b HD1C_14b 109.5 . . ?
CG_14b CD2_14b HD2A_14b 109.5 . . ?
CG_14b CD2_14b HD2B_14b 109.5 . . ?
HD2A_14b CD2_14b HD2B_14b 109.5 . . ?
CG_14b CD2_14b HD2C_14b 109.5 . . ?
HD2A_14b CD2_14b HD2C_14b 109.5 . . ?
HD2B_14b CD2_14b HD2C_14b 109.5 . . ?
O_14 C_14 N_15 123.4(13) . . ?
O_14 C_14 CA_14 119.0(13) . . ?
N_15 C_14 CA_14 117.6(13) . . ?
C_14 N_15 CG_15 117.9(12) . . ?
C_14 N_15 CN_15 124.7(12) . . ?
CG_15 N_15 CN_15 117.1(11) . . ?
N_15 CN_15 HN1_15 109.5 . . ?
N_15 CN_15 HN2_15 109.5 . . ?
HN1_15 CN_15 HN2_15 109.5 . . ?
N_15 CN_15 HN3_15 109.5 . . ?
HN1_15 CN_15 HN3_15 109.5 . . ?
HN2_15 CN_15 HN3_15 109.5 . . ?
C_15 CA_15 CB_15 113.2(10) . . ?
C_15 CA_15 CZ_15 108.0(10) . . ?
CB_15 CA_15 CZ_15 109.5(10) . . ?
C_15 CA_15 HA_15 108.7 . . ?
CB_15 CA_15 HA_15 108.7 . . ?
CZ_15 CA_15 HA_15 108.7 . . ?
CG_15 CB_15 CA_15 108.9(10) . . ?
CG_15 CB_15 HB1_15 109.9 . . ?
CA_15 CB_15 HB1_15 109.9 . . ?
CG_15 CB_15 HB2_15 109.9 . . ?
CA_15 CB_15 HB2_15 109.9 . . ?
HB1_15 CB_15 HB2_15 108.3 . . ?
N_15 CG_15 CD_15 111.9(10) . . ?
N_15 CG_15 CB_15 114.9(10) . . ?
CD_15 CG_15 CB_15 109.6(10) . . ?
N_15 CG_15 HG_15 106.6 . . ?
CD_15 CG_15 HG_15 106.6 . . ?
CB_15 CG_15 HG_15 106.6 . . ?
CE_15 CD_15 CG_15 110.2(10) . . ?
CE_15 CD_15 HD1_15 109.6 . . ?
CG_15 CD_15 HD1_15 109.6 . . ?
CE_15 CD_15 HD2_15 109.6 . . ?
CG_15 CD_15 HD2_15 109.6 . . ?
HD1_15 CD_15 HD2_15 108.1 . . ?
CD_15 CE_15 CZ_15 112.5(12) . . ?
CD_15 CE_15 HE1_15 109.1 . . ?
CZ_15 CE_15 HE1_15 109.1 . . ?
CD_15 CE_15 HE2_15 109.1 . . ?
CZ_15 CE_15 HE2_15 109.1 . . ?
HE1_15 CE_15 HE2_15 107.8 . . ?
CE_15 CZ_15 CA_15 110.7(10) . . ?
CE_15 CZ_15 HZ1_15 109.5 . . ?
CA_15 CZ_15 HZ1_15 109.5 . . ?
CE_15 CZ_15 HZ2_15 109.5 . . ?
CA_15 CZ_15 HZ2_15 109.5 . . ?
HZ1_15 CZ_15 HZ2_15 108.1 . . ?
O_15 C_15 N_16 123.5(12) . . ?
O_15 C_15 CA_15 121.4(12) . . ?
N_16 C_15 CA_15 115.1(11) . . ?
C_15 N_16 CA_16 123.3(11) . . ?
C_15 N_16 H0_16 118.4 . . ?
CA_16 N_16 H0_16 118.4 . . ?
N_16 CA_16 CB_16 111.1(11) . . ?
N_16 CA_16 C_16 108.5(9) . . ?
CB_16 CA_16 C_16 110.3(11) . . ?
N_16 CA_16 HA_16 109 . . ?
CB_16 CA_16 HA_16 109 . . ?
C_16 CA_16 HA_16 109 . . ?
CG_16 CB_16 CA_16 115.6(14) . . ?
CG_16 CB_16 HB1_16 108.4 . . ?
CA_16 CB_16 HB1_16 108.4 . . ?
CG_16 CB_16 HB2_16 108.4 . . ?
CA_16 CB_16 HB2_16 108.4 . . ?
HB1_16 CB_16 HB2_16 107.4 . . ?
CD2_16 CG_16 CB_16 110.3(17) . . ?
CD2_16 CG_16 CD1_16 107.6(18) . . ?
CB_16 CG_16 CD1_16 112.7(17) . . ?
CD2_16 CG_16 HG_16 108.7 . . ?
CB_16 CG_16 HG_16 108.7 . . ?
CD1_16 CG_16 HG_16 108.7 . . ?
CG_16 CD1_16 HD1A_16 109.5 . . ?
CG_16 CD1_16 HD1B_16 109.5 . . ?
HD1A_16 CD1_16 HD1B_16 109.5 . . ?
CG_16 CD1_16 HD1C_16 109.5 . . ?
HD1A_16 CD1_16 HD1C_16 109.5 . . ?
HD1B_16 CD1_16 HD1C_16 109.5 . . ?
CG_16 CD2_16 HD2A_16 109.5 . . ?
CG_16 CD2_16 HD2B_16 109.5 . . ?
HD2A_16 CD2_16 HD2B_16 109.5 . . ?
CG_16 CD2_16 HD2C_16 109.5 . . ?
HD2A_16 CD2_16 HD2C_16 109.5 . . ?
HD2B_16 CD2_16 HD2C_16 109.5 . . ?
O_16 C_16 N_17 122.2(11) . . ?
O_16 C_16 CA_16 118.6(11) . . ?
N_17 C_16 CA_16 119.3(12) . . ?
C_16 N_17 CG_17 117.8(10) . . ?
C_16 N_17 CN_17 123.4(10) . . ?
CG_17 N_17 CN_17 118.7(10) . . ?
N_17 CN_17 HN1_17 109.5 . . ?
N_17 CN_17 HN2_17 109.5 . . ?
HN1_17 CN_17 HN2_17 109.5 . . ?
N_17 CN_17 HN3_17 109.5 . . ?
HN1_17 CN_17 HN3_17 109.5 . . ?
HN2_17 CN_17 HN3_17 109.5 . . ?
OE_17 CA_17 C_17 108.0(9) . . ?
OE_17 CA_17 CB_17 106.9(9) . . ?
C_17 CA_17 CB_17 112.1(9) . . ?
OE_17 CA_17 HA_17 109.9 . . ?
C_17 CA_17 HA_17 109.9 . . ?
CB_17 CA_17 HA_17 109.9 . . ?
OZ_17 CB_17 CG_17 109.7(9) . . ?
OZ_17 CB_17 CA_17 112.6(9) . . ?
CG_17 CB_17 CA_17 102.4(9) . . ?
OZ_17 CB_17 HB_17 110.6 . . ?
CG_17 CB_17 HB_17 110.6 . . ?
CA_17 CB_17 HB_17 110.6 . . ?
N_17 CG_17 CB_17 115.2(9) . . ?
N_17 CG_17 CD_17 113.7(10) . . ?
CB_17 CG_17 CD_17 102.8(9) . . ?
N_17 CG_17 HG_17 108.3 . . ?
CB_17 CG_17 HG_17 108.3 . . ?
CD_17 CG_17 HG_17 108.3 . . ?
OE_17 CD_17 CG_17 101.8(9) . . ?
OE_17 CD_17 HD1_17 111.4 . . ?
CG_17 CD_17 HD1_17 111.4 . . ?
OE_17 CD_17 HD2_17 111.4 . . ?
CG_17 CD_17 HD2_17 111.4 . . ?
HD1_17 CD_17 HD2_17 109.3 . . ?
CD_17 OE_17 CA_17 109.1(9) . . ?
CB_17 OZ_17 CB1_17 110.2(9) . . ?
OZ_17 CB1_17 CG1_17 107.8(10) . . ?
OZ_17 CB1_17 HB1A_17 110.2 . . ?
CG1_17 CB1_17 HB1A_17 110.2 . . ?
OZ_17 CB1_17 HB1B_17 110.2 . . ?
CG1_17 CB1_17 HB1B_17 110.2 . . ?
HB1A_17 CB1_17 HB1B_17 108.5 . . ?
CD2_17 CG1_17 CD1_17 119.5(13) . . ?
CD2_17 CG1_17 CB1_17 118.1(13) . . ?
CD1_17 CG1_17 CB1_17 122.3(12) . . ?
CG1_17 CD1_17 CE1_17 120.7(14) . . ?
CG1_17 CD1_17 HD1A_17 119.7 . . ?
CE1_17 CD1_17 HD1A_17 119.7 . . ?
CE2_17 CD2_17 CG1_17 119.7(14) . . ?
CE2_17 CD2_17 HD2A_17 120.2 . . ?
CG1_17 CD2_17 HD2A_17 120.2 . . ?
CZ_17 CE1_17 CD1_17 118.6(15) . . ?
CZ_17 CE1_17 HE1_17 120.7 . . ?
CD1_17 CE1_17 HE1_17 120.7 . . ?
CZ_17 CE2_17 CD2_17 120.9(15) . . ?
CZ_17 CE2_17 HE2_17 119.5 . . ?
CD2_17 CE2_17 HE2_17 119.5 . . ?
CE1_17 CZ_17 CE2_17 120.6(14) . . ?
CE1_17 CZ_17 HZ_17 119.7 . . ?
CE2_17 CZ_17 HZ_17 119.7 . . ?
O_17 C_17 N_18 125.2(11) . . ?
O_17 C_17 CA_17 119.2(11) . . ?
N_18 C_17 CA_17 115.6(11) . . ?
C_17 N_18 CA_18 120.5(11) . . ?
C_17 N_18 H0_18 119.8 . . ?
CA_18 N_18 H0_18 119.8 . . ?
N_18 CA_18 CB_18 112.1(10) . . ?
N_18 CA_18 C_18 108.0(9) . . ?
CB_18 CA_18 C_18 110.8(10) . . ?
N_18 CA_18 HA_18 108.6 . . ?
CB_18 CA_18 HA_18 108.6 . . ?
C_18 CA_18 HA_18 108.6 . . ?
CA_18 CB_18 CG_18 113.6(11) . . ?
CA_18 CB_18 HB1_18 108.8 . . ?
CG_18 CB_18 HB1_18 108.8 . . ?
CA_18 CB_18 HB2_18 108.8 . . ?
CG_18 CB_18 HB2_18 108.8 . . ?
HB1_18 CB_18 HB2_18 107.7 . . ?
CD2_18 CG_18 CD1_18 110.8(12) . . ?
CD2_18 CG_18 CB_18 110.8(12) . . ?
CD1_18 CG_18 CB_18 111.9(12) . . ?
CD2_18 CG_18 HG_18 107.7 . . ?
CD1_18 CG_18 HG_18 107.7 . . ?
CB_18 CG_18 HG_18 107.7 . . ?
CG_18 CD1_18 HD1A_18 109.5 . . ?
CG_18 CD1_18 HD1B_18 109.5 . . ?
HD1A_18 CD1_18 HD1B_18 109.5 . . ?
CG_18 CD1_18 HD1C_18 109.5 . . ?
HD1A_18 CD1_18 HD1C_18 109.5 . . ?
HD1B_18 CD1_18 HD1C_18 109.5 . . ?
CG_18 CD2_18 HD2A_18 109.5 . . ?
CG_18 CD2_18 HD2B_18 109.5 . . ?
HD2A_18 CD2_18 HD2B_18 109.5 . . ?
CG_18 CD2_18 HD2C_18 109.5 . . ?
HD2A_18 CD2_18 HD2C_18 109.5 . . ?
HD2B_18 CD2_18 HD2C_18 109.5 . . ?
O_18 C_18 N_11 121.4(11) . . ?
O_18 C_18 CA_18 119.6(10) . . ?
N_11 C_18 CA_18 119.0(10) . . ?
C_28a N_21a CN_21a 122.3(16) . . ?
C_28a N_21a CG_21 112.5(15) . . ?
CN_21a N_21a CG_21 125.2(15) . . ?
N_21a CN_21a HN1_21a 109.5 . . ?
N_21a CN_21a HN2_21a 109.5 . . ?
HN1_21a CN_21a HN2_21a 109.5 . . ?
N_21a CN_21a HN3_21a 109.5 . . ?
HN1_21a CN_21a HN3_21a 109.5 . . ?
HN2_21a CN_21a HN3_21a 109.5 . . ?
C_28b N_21b CN_21b 125(3) . . ?
C_28b N_21b CG_21 126(2) . . ?
CN_21b N_21b CG_21 109(2) . . ?
N_21b CN_21b HN1_21b 109.5 . . ?
N_21b CN_21b HN2_21b 109.5 . . ?
HN1_21b CN_21b HN2_21b 109.5 . . ?
N_21b CN_21b HN3_21b 109.5 . . ?
HN1_21b CN_21b HN3_21b 109.5 . . ?
HN2_21b CN_21b HN3_21b 109.5 . . ?
C_21 CA_21 CZ_21 109.9(10) . . ?
C_21 CA_21 CB_21 111.3(11) . . ?
CZ_21 CA_21 CB_21 109.1(11) . . ?
C_21 CA_21 HA_21 108.8 . . ?
CZ_21 CA_21 HA_21 108.8 . . ?
CB_21 CA_21 HA_21 108.8 . . ?
CG_21 CB_21 CA_21 109.1(11) . . ?
CG_21 CB_21 HB1_21 109.9 . . ?
CA_21 CB_21 HB1_21 109.9 . . ?
CG_21 CB_21 HB2_21 109.9 . . ?
CA_21 CB_21 HB2_21 109.9 . . ?
HB1_21 CB_21 HB2_21 108.3 . . ?
N_21b CG_21 CB_21 127.3(16) . . ?
N_21a CG_21 CB_21 106.9(12) . . ?
N_21b CG_21 CD_21 106.7(16) . . ?
N_21a CG_21 CD_21 111.6(12) . . ?
CB_21 CG_21 CD_21 109.1(11) . . ?
N_21a CG_21 HG_21a 109.7 . . ?
CB_21 CG_21 HG_21a 109.7 . . ?
CD_21 CG_21 HG_21a 109.7 . . ?
N_21b CG_21 HG_21b 103.8 . . ?
CB_21 CG_21 HG_21b 103.8 . . ?
CD_21 CG_21 HG_21b 103.8 . . ?
CE_21 CD_21 CG_21 109.4(11) . . ?
CE_21 CD_21 HD1_21 109.8 . . ?
CG_21 CD_21 HD1_21 109.8 . . ?
CE_21 CD_21 HD2_21 109.8 . . ?
CG_21 CD_21 HD2_21 109.8 . . ?
HD1_21 CD_21 HD2_21 108.2 . . ?
CZ_21 CE_21 CD_21 111.8(13) . . ?
CZ_21 CE_21 HE1_21 109.3 . . ?
CD_21 CE_21 HE1_21 109.3 . . ?
CZ_21 CE_21 HE2_21 109.3 . . ?
CD_21 CE_21 HE2_21 109.3 . . ?
HE1_21 CE_21 HE2_21 107.9 . . ?
CE_21 CZ_21 CA_21 112.0(11) . . ?
CE_21 CZ_21 HZ1_21 109.2 . . ?
CA_21 CZ_21 HZ1_21 109.2 . . ?
CE_21 CZ_21 HZ2_21 109.2 . . ?
CA_21 CZ_21 HZ2_21 109.2 . . ?
HZ1_21 CZ_21 HZ2_21 107.9 . . ?
O_21 C_21 N_22 122.3(12) . . ?
O_21 C_21 CA_21 121.6(12) . . ?
N_22 C_21 CA_21 116.0(12) . . ?
C_21 N_22 CA_22 123.1(11) . . ?
C_21 N_22 H0_22 118.5 . . ?
CA_22 N_22 H0_22 118.5 . . ?
N_22 CA_22 C_22 110.5(10) . . ?
N_22 CA_22 CB_22 110.5(11) . . ?
C_22 CA_22 CB_22 107.8(10) . . ?
N_22 CA_22 HA_22 109.3 . . ?
C_22 CA_22 HA_22 109.3 . . ?
CB_22 CA_22 HA_22 109.3 . . ?
CG_22 CB_22 CA_22 117.2(12) . . ?
CG_22 CB_22 HB1_22 108 . . ?
CA_22 CB_22 HB1_22 108 . . ?
CG_22 CB_22 HB2_22 108 . . ?
CA_22 CB_22 HB2_22 108 . . ?
HB1_22 CB_22 HB2_22 107.2 . . ?
CD1_22 CG_22 CD2_22 113.3(14) . . ?
CD1_22 CG_22 CB_22 111.4(13) . . ?
CD2_22 CG_22 CB_22 109.5(13) . . ?
CD1_22 CG_22 HG_22 107.5 . . ?
CD2_22 CG_22 HG_22 107.5 . . ?
CB_22 CG_22 HG_22 107.5 . . ?
CG_22 CD1_22 HD1A_22 109.5 . . ?
CG_22 CD1_22 HD1B_22 109.5 . . ?
HD1A_22 CD1_22 HD1B_22 109.5 . . ?
CG_22 CD1_22 HD1C_22 109.5 . . ?
HD1A_22 CD1_22 HD1C_22 109.5 . . ?
HD1B_22 CD1_22 HD1C_22 109.5 . . ?
CG_22 CD2_22 HD2A_22 109.5 . . ?
CG_22 CD2_22 HD2B_22 109.5 . . ?
HD2A_22 CD2_22 HD2B_22 109.5 . . ?
CG_22 CD2_22 HD2C_22 109.5 . . ?
HD2A_22 CD2_22 HD2C_22 109.5 . . ?
HD2B_22 CD2_22 HD2C_22 109.5 . . ?
O_22 C_22 N_23 121.0(10) . . ?
O_22 C_22 CA_22 118.1(11) . . ?
N_23 C_22 CA_22 120.9(11) . . ?
C_22 N_23 CG_23 117.2(10) . . ?
C_22 N_23 CN_23 122.6(10) . . ?
CG_23 N_23 CN_23 120.2(9) . . ?
N_23 CN_23 HN1_23 109.5 . . ?
N_23 CN_23 HN2_23 109.5 . . ?
HN1_23 CN_23 HN2_23 109.5 . . ?
N_23 CN_23 HN3_23 109.5 . . ?
HN1_23 CN_23 HN3_23 109.5 . . ?
HN2_23 CN_23 HN3_23 109.5 . . ?
OE_23 CA_23 C_23 108.7(9) . . ?
OE_23 CA_23 CB_23 106.1(9) . . ?
C_23 CA_23 CB_23 112.9(9) . . ?
OE_23 CA_23 HA_23 109.7 . . ?
C_23 CA_23 HA_23 109.7 . . ?
CB_23 CA_23 HA_23 109.7 . . ?
OZ_23 CB_23 CG_23 115.1(9) . . ?
OZ_23 CB_23 CA_23 105.3(9) . . ?
CG_23 CB_23 CA_23 103.6(9) . . ?
OZ_23 CB_23 HB_23 110.8 . . ?
CG_23 CB_23 HB_23 110.8 . . ?
CA_23 CB_23 HB_23 110.8 . . ?
N_23 CG_23 CB_23 117.2(9) . . ?
N_23 CG_23 CD_23 114.7(9) . . ?
CB_23 CG_23 CD_23 101.0(9) . . ?
N_23 CG_23 HG_23 107.8 . . ?
CB_23 CG_23 HG_23 107.8 . . ?
CD_23 CG_23 HG_23 107.8 . . ?
OE_23 CD_23 CG_23 102.5(9) . . ?
OE_23 CD_23 HD1_23 111.3 . . ?
CG_23 CD_23 HD1_23 111.3 . . ?
OE_23 CD_23 HD2_23 111.3 . . ?
CG_23 CD_23 HD2_23 111.3 . . ?
HD1_23 CD_23 HD2_23 109.2 . . ?
CA_23 OE_23 CD_23 108.8(8) . . ?
CB1_23 OZ_23 CB_23 115.7(9) . . ?
OZ_23 CB1_23 CG1_23 107.7(10) . . ?
OZ_23 CB1_23 HB1A_23 110.2 . . ?
CG1_23 CB1_23 HB1A_23 110.2 . . ?
OZ_23 CB1_23 HB1B_23 110.2 . . ?
CG1_23 CB1_23 HB1B_23 110.2 . . ?
HB1A_23 CB1_23 HB1B_23 108.5 . . ?
CD2_23 CG1_23 CD1_23 121.3(12) . . ?
CD2_23 CG1_23 CB1_23 120.1(12) . . ?
CD1_23 CG1_23 CB1_23 118.7(11) . . ?
CG1_23 CD1_23 CE1_23 119.3(12) . . ?
CG1_23 CD1_23 HD1A_23 120.3 . . ?
CE1_23 CD1_23 HD1A_23 120.3 . . ?
CG1_23 CD2_23 CE2_23 119.1(14) . . ?
CG1_23 CD2_23 HD2A_23 120.5 . . ?
CE2_23 CD2_23 HD2A_23 120.5 . . ?
CZ_23 CE1_23 CD1_23 118.4(14) . . ?
CZ_23 CE1_23 HE1_23 120.8 . . ?
CD1_23 CE1_23 HE1_23 120.8 . . ?
CZ_23 CE2_23 CD2_23 120.9(14) . . ?
CZ_23 CE2_23 HE2_23 119.6 . . ?
CD2_23 CE2_23 HE2_23 119.6 . . ?
CE1_23 CZ_23 CE2_23 121.1(14) . . ?
CE1_23 CZ_23 HZ_23 119.4 . . ?
CE2_23 CZ_23 HZ_23 119.4 . . ?
O_23 C_23 N_24 122.7(12) . . ?
O_23 C_23 CA_23 120.2(11) . . ?
N_24 C_23 CA_23 117.0(11) . . ?
C_23 N_24 CA_24b 114.6(13) . . ?
C_23 N_24 CA_24a 129.8(13) . . ?
C_23 N_24 H0_24a 115.1 . . ?
CA_24a N_24 H0_24a 115.1 . . ?
C_23 N_24 H0_24b 122.7 . . ?
CA_24b N_24 H0_24b 122.7 . . ?
N_24 CA_24a CB_24a 111.7(17) . . ?
N_24 CA_24a C_24 108.0(13) . . ?
CB_24a CA_24a C_24 114.2(17) . . ?
N_24 CA_24a HA_24a 107.6 . . ?
CB_24a CA_24a HA_24a 107.6 . . ?
C_24 CA_24a HA_24a 107.6 . . ?
CG_24a CB_24a CA_24a 117(2) . . ?
CG_24a CB_24a HB1_24a 107.9 . . ?
CA_24a CB_24a HB1_24a 107.9 . . ?
CG_24a CB_24a HB2_24a 107.9 . . ?
CA_24a CB_24a HB2_24a 107.9 . . ?
HB1_24a CB_24a HB2_24a 107.2 . . ?
CD2_24a CG_24a CB_24a 112(2) . . ?
CD2_24a CG_24a CD1_24a 113(2) . . ?
CB_24a CG_24a CD1_24a 106(2) . . ?
CD2_24a CG_24a HG_24a 108.7 . . ?
CB_24a CG_24a HG_24a 108.7 . . ?
CD1_24a CG_24a HG_24a 108.7 . . ?
CG_24a CD1_24a HD1A_24a 109.5 . . ?
CG_24a CD1_24a HD1B_24a 109.5 . . ?
HD1A_24a CD1_24a HD1B_24a 109.5 . . ?
CG_24a CD1_24a HD1C_24a 109.5 . . ?
HD1A_24a CD1_24a HD1C_24a 109.5 . . ?
HD1B_24a CD1_24a HD1C_24a 109.5 . . ?
CG_24a CD2_24a HD2A_24a 109.5 . . ?
CG_24a CD2_24a HD2B_24a 109.5 . . ?
HD2A_24a CD2_24a HD2B_24a 109.5 . . ?
CG_24a CD2_24a HD2C_24a 109.5 . . ?
HD2A_24a CD2_24a HD2C_24a 109.5 . . ?
HD2B_24a CD2_24a HD2C_24a 109.5 . . ?
N_24 CA_24b CB_24b 116.3(17) . . ?
N_24 CA_24b C_24 108.5(15) . . ?
CB_24b CA_24b C_24 109.9(17) . . ?
N_24 CA_24b HA_24b 107.2 . . ?
CB_24b CA_24b HA_24b 107.2 . . ?
C_24 CA_24b HA_24b 107.2 . . ?
CA_24b CB_24b CG_24b 117(2) . . ?
CA_24b CB_24b HB1_24b 108 . . ?
CG_24b CB_24b HB1_24b 108 . . ?
CA_24b CB_24b HB2_24b 108 . . ?
CG_24b CB_24b HB2_24b 108 . . ?
HB1_24b CB_24b HB2_24b 107.3 . . ?
CD1_24b CG_24b CB_24b 112(2) . . ?
CD1_24b CG_24b CD2_24b 116(3) . . ?
CB_24b CG_24b CD2_24b 105(2) . . ?
CD1_24b CG_24b HG_24b 107.9 . . ?
CB_24b CG_24b HG_24b 107.9 . . ?
CD2_24b CG_24b HG_24b 107.9 . . ?
CG_24b CD1_24b HD1A_24b 109.5 . . ?
CG_24b CD1_24b HD1B_24b 109.5 . . ?
HD1A_24b CD1_24b HD1B_24b 109.5 . . ?
CG_24b CD1_24b HD1C_24b 109.5 . . ?
HD1A_24b CD1_24b HD1C_24b 109.5 . . ?
HD1B_24b CD1_24b HD1C_24b 109.5 . . ?
CG_24b CD2_24b HD2A_24b 109.5 . . ?
CG_24b CD2_24b HD2B_24b 109.5 . . ?
HD2A_24b CD2_24b HD2B_24b 109.5 . . ?
CG_24b CD2_24b HD2C_24b 109.5 . . ?
HD2A_24b CD2_24b HD2C_24b 109.5 . . ?
HD2B_24b CD2_24b HD2C_24b 109.5 . . ?
O_24 C_24 N_25 123.7(12) . . ?
O_24 C_24 CA_24a 111.4(14) . . ?
N_25 C_24 CA_24a 124.6(14) . . ?
O_24 C_24 CA_24b 123.9(14) . . ?
N_25 C_24 CA_24b 111.7(13) . . ?
C_24 N_25 CN_25 126.5(11) . . ?
C_24 N_25 CG_25 117.4(11) . . ?
CN_25 N_25 CG_25 116.1(11) . . ?
N_25 CN_25 HN1_25 109.5 . . ?
N_25 CN_25 HN2_25 109.5 . . ?
HN1_25 CN_25 HN2_25 109.5 . . ?
N_25 CN_25 HN3_25 109.5 . . ?
HN1_25 CN_25 HN3_25 109.5 . . ?
HN2_25 CN_25 HN3_25 109.5 . . ?
C_25 CA_25 CB_25 110.8(10) . . ?
C_25 CA_25 CZ_25 110.1(10) . . ?
CB_25 CA_25 CZ_25 109.1(11) . . ?
C_25 CA_25 HA_25 109 . . ?
CB_25 CA_25 HA_25 109 . . ?
CZ_25 CA_25 HA_25 109 . . ?
CA_25 CB_25 CG_25 109.8(10) . . ?
CA_25 CB_25 HB1_25 109.7 . . ?
CG_25 CB_25 HB1_25 109.7 . . ?
CA_25 CB_25 HB2_25 109.7 . . ?
CG_25 CB_25 HB2_25 109.7 . . ?
HB1_25 CB_25 HB2_25 108.2 . . ?
N_25 CG_25 CB_25 115.1(10) . . ?
N_25 CG_25 CD_25 110.4(10) . . ?
CB_25 CG_25 CD_25 111.2(11) . . ?
N_25 CG_25 HG_25 106.5 . . ?
CB_25 CG_25 HG_25 106.5 . . ?
CD_25 CG_25 HG_25 106.5 . . ?
CE_25 CD_25 CG_25 111.4(10) . . ?
CE_25 CD_25 HD1_25 109.4 . . ?
CG_25 CD_25 HD1_25 109.4 . . ?
CE_25 CD_25 HD2_25 109.4 . . ?
CG_25 CD_25 HD2_25 109.4 . . ?
HD1_25 CD_25 HD2_25 108 . . ?
CD_25 CE_25 CZ_25 111.4(11) . . ?
CD_25 CE_25 HE1_25 109.4 . . ?
CZ_25 CE_25 HE1_25 109.4 . . ?
CD_25 CE_25 HE2_25 109.4 . . ?
CZ_25 CE_25 HE2_25 109.4 . . ?
HE1_25 CE_25 HE2_25 108 . . ?
CE_25 CZ_25 CA_25 110.4(10) . . ?
CE_25 CZ_25 HZ1_25 109.6 . . ?
CA_25 CZ_25 HZ1_25 109.6 . . ?
CE_25 CZ_25 HZ2_25 109.6 . . ?
CA_25 CZ_25 HZ2_25 109.6 . . ?
HZ1_25 CZ_25 HZ2_25 108.1 . . ?
O_25 C_25 N_26 121.9(13) . . ?
O_25 C_25 CA_25 121.4(13) . . ?
N_26 C_25 CA_25 116.7(12) . . ?
C_25 N_26 CA_26 123.5(12) . . ?
C_25 N_26 H0_26 118.3 . . ?
CA_26 N_26 H0_26 118.3 . . ?
N_26 CA_26 CB_26 111.5(14) . . ?
N_26 CA_26 C_26 109.0(11) . . ?
CB_26 CA_26 C_26 105.9(13) . . ?
N_26 CA_26 HA_26 110.1 . . ?
CB_26 CA_26 HA_26 110.1 . . ?
C_26 CA_26 HA_26 110.1 . . ?
CG_26 CB_26 CA_26 118.2(18) . . ?
CG_26 CB_26 HB1_26 107.8 . . ?
CA_26 CB_26 HB1_26 107.8 . . ?
CG_26 CB_26 HB2_26 107.8 . . ?
CA_26 CB_26 HB2_26 107.8 . . ?
HB1_26 CB_26 HB2_26 107.1 . . ?
CB_26 CG_26 CD1_26 111(2) . . ?
CB_26 CG_26 CD2_26 109(2) . . ?
CD1_26 CG_26 CD2_26 109(2) . . ?
CB_26 CG_26 HG_26 109.1 . . ?
CD1_26 CG_26 HG_26 109.1 . . ?
CD2_26 CG_26 HG_26 109.1 . . ?
CG_26 CD1_26 HD1A_26 109.5 . . ?
CG_26 CD1_26 HD1B_26 109.5 . . ?
HD1A_26 CD1_26 HD1B_26 109.5 . . ?
CG_26 CD1_26 HD1C_26 109.5 . . ?
HD1A_26 CD1_26 HD1C_26 109.5 . . ?
HD1B_26 CD1_26 HD1C_26 109.5 . . ?
CG_26 CD2_26 HD2A_26 109.5 . . ?
CG_26 CD2_26 HD2B_26 109.5 . . ?
HD2A_26 CD2_26 HD2B_26 109.5 . . ?
CG_26 CD2_26 HD2C_26 109.5 . . ?
HD2A_26 CD2_26 HD2C_26 109.5 . . ?
HD2B_26 CD2_26 HD2C_26 109.5 . . ?
O_26 C_26 N_27 121.2(13) . . ?
O_26 C_26 CA_26 118.8(13) . . ?
N_27 C_26 CA_26 119.9(13) . . ?
C_26 N_27 CG_27 119.3(12) . . ?
C_26 N_27 CN_27 122.8(12) . . ?
CG_27 N_27 CN_27 117.9(11) . . ?
N_27 CN_27 HN1_27 109.5 . . ?
N_27 CN_27 HN2_27 109.5 . . ?
HN1_27 CN_27 HN2_27 109.5 . . ?
N_27 CN_27 HN3_27 109.5 . . ?
HN1_27 CN_27 HN3_27 109.5 . . ?
HN2_27 CN_27 HN3_27 109.5 . . ?
OE_27 CA_27 C_27 109.4(11) . . ?
OE_27 CA_27 CB_27 106.3(10) . . ?
C_27 CA_27 CB_27 113.3(11) . . ?
OE_27 CA_27 HA_27 109.3 . . ?
C_27 CA_27 HA_27 109.3 . . ?
CB_27 CA_27 HA_27 109.3 . . ?
OZ_27 CB_27 CG_27 114.6(10) . . ?
OZ_27 CB_27 CA_27 106.6(10) . . ?
CG_27 CB_27 CA_27 102.5(9) . . ?
OZ_27 CB_27 HB_27 110.9 . . ?
CG_27 CB_27 HB_27 110.9 . . ?
CA_27 CB_27 HB_27 110.9 . . ?
N_27 CG_27 CD_27 114.4(10) . . ?
N_27 CG_27 CB_27 116.8(10) . . ?
CD_27 CG_27 CB_27 103.5(10) . . ?
N_27 CG_27 HG_27 107.2 . . ?
CD_27 CG_27 HG_27 107.2 . . ?
CB_27 CG_27 HG_27 107.2 . . ?
OE_27 CD_27 CG_27 105.3(11) . . ?
OE_27 CD_27 HD1_27 110.7 . . ?
CG_27 CD_27 HD1_27 110.7 . . ?
OE_27 CD_27 HD2_27 110.7 . . ?
CG_27 CD_27 HD2_27 110.7 . . ?
HD1_27 CD_27 HD2_27 108.8 . . ?
CD_27 OE_27 CA_27 112.4(10) . . ?
CB1_27 OZ_27 CB_27 114.6(10) . . ?
OZ_27 CB1_27 CG1_27 108.9(11) . . ?
OZ_27 CB1_27 HB1A_27 109.9 . . ?
CG1_27 CB1_27 HB1A_27 109.9 . . ?
OZ_27 CB1_27 HB1B_27 109.9 . . ?
CG1_27 CB1_27 HB1B_27 109.9 . . ?
HB1A_27 CB1_27 HB1B_27 108.3 . . ?
CD2_27 CG1_27 CD1_27 121.2(12) . . ?
CD2_27 CG1_27 CB1_27 120.9(12) . . ?
CD1_27 CG1_27 CB1_27 117.9(11) . . ?
CG1_27 CD1_27 CE1_27 119.9(12) . . ?
CG1_27 CD1_27 HD1A_27 120.1 . . ?
CE1_27 CD1_27 HD1A_27 120.1 . . ?
CG1_27 CD2_27 CE2_27 119.4(14) . . ?
CG1_27 CD2_27 HD2A_27 120.3 . . ?
CE2_27 CD2_27 HD2A_27 120.3 . . ?
CZ_27 CE1_27 CD1_27 118.4(13) . . ?
CZ_27 CE1_27 HE1_27 120.8 . . ?
CD1_27 CE1_27 HE1_27 120.8 . . ?
CD2_27 CE2_27 CZ_27 121.0(13) . . ?
CD2_27 CE2_27 HE2_27 119.5 . . ?
CZ_27 CE2_27 HE2_27 119.5 . . ?
CE1_27 CZ_27 CE2_27 120.1(14) . . ?
CE1_27 CZ_27 HZ_27 120 . . ?
CE2_27 CZ_27 HZ_27 120 . . ?
O_27 C_27 N_28 125.7(15) . . ?
O_27 C_27 CA_27 117.7(14) . . ?
N_28 C_27 CA_27 116.6(13) . . ?
C_27 N_28 CA_28b 145.1(17) . . ?
C_27 N_28 CA_28a 109.0(13) . . ?
C_27 N_28 H0_28a 125.5 . . ?
CA_28a N_28 H0_28a 125.5 . . ?
C_27 N_28 H0_28b 107.4 . . ?
CA_28b N_28 H0_28b 107.4 . . ?
N_28 CA_28a CB_28a 111.2(14) . . ?
N_28 CA_28a C_28a 106.1(13) . . ?
CB_28a CA_28a C_28a 107.3(14) . . ?
N_28 CA_28a HA_28a 110.7 . . ?
CB_28a CA_28a HA_28a 110.7 . . ?
C_28a CA_28a HA_28a 110.7 . . ?
CG_28a CB_28a CA_28a 117.0(16) . . ?
CG_28a CB_28a HB1_28a 108 . . ?
CA_28a CB_28a HB1_28a 108 . . ?
CG_28a CB_28a HB2_28a 108 . . ?
CA_28a CB_28a HB2_28a 108 . . ?
HB1_28a CB_28a HB2_28a 107.3 . . ?
CB_28a CG_28a CD1_28a 110.7(18) . . ?
CB_28a CG_28a CD2_28a 113.4(17) . . ?
CD1_28a CG_28a CD2_28a 108.5(18) . . ?
CB_28a CG_28a HG_28a 108 . . ?
CD1_28a CG_28a HG_28a 108 . . ?
CD2_28a CG_28a HG_28a 108 . . ?
CG_28a CD1_28a HD1A_28a 109.5 . . ?
CG_28a CD1_28a HD1B_28a 109.5 . . ?
HD1A_28a CD1_28a HD1B_28a 109.5 . . ?
CG_28a CD1_28a HD1C_28a 109.5 . . ?
HD1A_28a CD1_28a HD1C_28a 109.5 . . ?
HD1B_28a CD1_28a HD1C_28a 109.5 . . ?
CG_28a CD2_28a HD2A_28a 109.5 . . ?
CG_28a CD2_28a HD2B_28a 109.5 . . ?
HD2A_28a CD2_28a HD2B_28a 109.5 . . ?
CG_28a CD2_28a HD2C_28a 109.5 . . ?
HD2A_28a CD2_28a HD2C_28a 109.5 . . ?
HD2B_28a CD2_28a HD2C_28a 109.5 . . ?
O_28a C_28a N_21a 122.8(17) . . ?
O_28a C_28a CA_28a 116.4(17) . . ?
N_21a C_28a CA_28a 120.6(16) . . ?
N_28 CA_28b C_28b 111.0(18) . . ?
N_28 CA_28b CB_28b 114(2) . . ?
C_28b CA_28b CB_28b 111(2) . . ?
N_28 CA_28b HA_28b 106.7 . . ?
C_28b CA_28b HA_28b 106.7 . . ?
CB_28b CA_28b HA_28b 106.7 . . ?
CG_28b CB_28b CA_28b 123(3) . . ?
CG_28b CB_28b HB1_28b 106.5 . . ?
CA_28b CB_28b HB1_28b 106.5 . . ?
CG_28b CB_28b HB2_28b 106.5 . . ?
CA_28b CB_28b HB2_28b 106.5 . . ?
HB1_28b CB_28b HB2_28b 106.5 . . ?
CB_28b CG_28b CD2_28b 118(3) . . ?
CB_28b CG_28b CD1_28b 111(3) . . ?
CD2_28b CG_28b CD1_28b 106(3) . . ?
CB_28b CG_28b HG_28b 106.9 . . ?
CD2_28b CG_28b HG_28b 106.9 . . ?
CD1_28b CG_28b HG_28b 106.9 . . ?
CG_28b CD1_28b HD1A_28b 109.5 . . ?
CG_28b CD1_28b HD1B_28b 109.5 . . ?
HD1A_28b CD1_28b HD1B_28b 109.5 . . ?
CG_28b CD1_28b HD1C_28b 109.5 . . ?
HD1A_28b CD1_28b HD1C_28b 109.5 . . ?
HD1B_28b CD1_28b HD1C_28b 109.5 . . ?
CG_28b CD2_28b HD2A_28b 109.5 . . ?
CG_28b CD2_28b HD2B_28b 109.5 . . ?
HD2A_28b CD2_28b HD2B_28b 109.5 . . ?
CG_28b CD2_28b HD2C_28b 109.5 . . ?
HD2A_28b CD2_28b HD2C_28b 109.5 . . ?
HD2B_28b CD2_28b HD2C_28b 109.5 . . ?
O_28b C_28b N_21b 123(3) . . ?
O_28b C_28b CA_28b 116(3) . . ?
N_21b C_28b CA_28b 122(2) . . ?
C_38 N_31 CG_31 116.5(12) . . ?
C_38 N_31 CN_31 125.9(12) . . ?
CG_31 N_31 CN_31 117.6(11) . . ?
N_31 CN_31 HN1_31 109.5 . . ?
N_31 CN_31 HN2_31 109.5 . . ?
HN1_31 CN_31 HN2_31 109.5 . . ?
N_31 CN_31 HN3_31 109.5 . . ?
HN1_31 CN_31 HN3_31 109.5 . . ?
HN2_31 CN_31 HN3_31 109.5 . . ?
C_31 CA_31 CB_31 111.4(10) . . ?
C_31 CA_31 CZ_31 110.1(9) . . ?
CB_31 CA_31 CZ_31 110.2(10) . . ?
C_31 CA_31 HA_31 108.4 . . ?
CB_31 CA_31 HA_31 108.4 . . ?
CZ_31 CA_31 HA_31 108.4 . . ?
CG_31 CB_31 CA_31 109.5(10) . . ?
CG_31 CB_31 HB1_31 109.8 . . ?
CA_31 CB_31 HB1_31 109.8 . . ?
CG_31 CB_31 HB2_31 109.8 . . ?
CA_31 CB_31 HB2_31 109.8 . . ?
HB1_31 CB_31 HB2_31 108.2 . . ?
N_31 CG_31 CB_31 113.1(10) . . ?
N_31 CG_31 CD_31 112.8(10) . . ?
CB_31 CG_31 CD_31 111.0(11) . . ?
N_31 CG_31 HG_31 106.5 . . ?
CB_31 CG_31 HG_31 106.5 . . ?
CD_31 CG_31 HG_31 106.5 . . ?
CG_31 CD_31 CE_31 109.4(10) . . ?
CG_31 CD_31 HD1_31 109.8 . . ?
CE_31 CD_31 HD1_31 109.8 . . ?
CG_31 CD_31 HD2_31 109.8 . . ?
CE_31 CD_31 HD2_31 109.8 . . ?
HD1_31 CD_31 HD2_31 108.2 . . ?
CZ_31 CE_31 CD_31 111.5(11) . . ?
CZ_31 CE_31 HE1_31 109.3 . . ?
CD_31 CE_31 HE1_31 109.3 . . ?
CZ_31 CE_31 HE2_31 109.3 . . ?
CD_31 CE_31 HE2_31 109.3 . . ?
HE1_31 CE_31 HE2_31 108 . . ?
CE_31 CZ_31 CA_31 111.4(10) . . ?
CE_31 CZ_31 HZ1_31 109.4 . . ?
CA_31 CZ_31 HZ1_31 109.4 . . ?
CE_31 CZ_31 HZ2_31 109.4 . . ?
CA_31 CZ_31 HZ2_31 109.4 . . ?
HZ1_31 CZ_31 HZ2_31 108 . . ?
O_31 C_31 N_32 122.9(11) . . ?
O_31 C_31 CA_31 122.4(11) . . ?
N_32 C_31 CA_31 114.7(10) . . ?
C_31 N_32 CA_32 124.1(10) . . ?
C_31 N_32 H0_32 118 . . ?
CA_32 N_32 H0_32 118 . . ?
N_32 CA_32 C_32 110.1(9) . . ?
N_32 CA_32 CB_32 109.3(10) . . ?
C_32 CA_32 CB_32 111.7(10) . . ?
N_32 CA_32 HA_32 108.6 . . ?
C_32 CA_32 HA_32 108.6 . . ?
CB_32 CA_32 HA_32 108.6 . . ?
CG_32 CB_32 CA_32 115.9(11) . . ?
CG_32 CB_32 HB1_32 108.3 . . ?
CA_32 CB_32 HB1_32 108.3 . . ?
CG_32 CB_32 HB2_32 108.3 . . ?
CA_32 CB_32 HB2_32 108.3 . . ?
HB1_32 CB_32 HB2_32 107.4 . . ?
CB_32 CG_32 CD2_32 112.5(12) . . ?
CB_32 CG_32 CD1_32 109.3(13) . . ?
CD2_32 CG_32 CD1_32 109.1(14) . . ?
CB_32 CG_32 HG_32 108.6 . . ?
CD2_32 CG_32 HG_32 108.6 . . ?
CD1_32 CG_32 HG_32 108.6 . . ?
CG_32 CD1_32 HD1A_32 109.5 . . ?
CG_32 CD1_32 HD1B_32 109.5 . . ?
HD1A_32 CD1_32 HD1B_32 109.5 . . ?
CG_32 CD1_32 HD1C_32 109.5 . . ?
HD1A_32 CD1_32 HD1C_32 109.5 . . ?
HD1B_32 CD1_32 HD1C_32 109.5 . . ?
CG_32 CD2_32 HD2A_32 109.5 . . ?
CG_32 CD2_32 HD2B_32 109.5 . . ?
HD2A_32 CD2_32 HD2B_32 109.5 . . ?
CG_32 CD2_32 HD2C_32 109.5 . . ?
HD2A_32 CD2_32 HD2C_32 109.5 . . ?
HD2B_32 CD2_32 HD2C_32 109.5 . . ?
O_32 C_32 N_33 123.6(11) . . ?
O_32 C_32 CA_32 118.8(11) . . ?
N_33 C_32 CA_32 117.6(10) . . ?
C_32 N_33 CN_33 124.2(10) . . ?
C_32 N_33 CG_33 117.8(10) . . ?
CN_33 N_33 CG_33 117.9(10) . . ?
N_33 CN_33 HN1_33 109.5 . . ?
N_33 CN_33 HN2_33 109.5 . . ?
HN1_33 CN_33 HN2_33 109.5 . . ?
N_33 CN_33 HN3_33 109.5 . . ?
HN1_33 CN_33 HN3_33 109.5 . . ?
HN2_33 CN_33 HN3_33 109.5 . . ?
OE_33 CA_33 C_33 106.2(9) . . ?
OE_33 CA_33 CB_33 106.8(9) . . ?
C_33 CA_33 CB_33 115.5(10) . . ?
OE_33 CA_33 HA_33 109.4 . . ?
C_33 CA_33 HA_33 109.4 . . ?
CB_33 CA_33 HA_33 109.4 . . ?
OZ_33 CB_33 CG_33 110.2(9) . . ?
OZ_33 CB_33 CA_33 111.7(9) . . ?
CG_33 CB_33 CA_33 101.2(9) . . ?
OZ_33 CB_33 HB_33 111.1 . . ?
CG_33 CB_33 HB_33 111.1 . . ?
CA_33 CB_33 HB_33 111.1 . . ?
N_33 CG_33 CD_33 115.6(9) . . ?
N_33 CG_33 CB_33 115.8(9) . . ?
CD_33 CG_33 CB_33 102.4(9) . . ?
N_33 CG_33 HG_33 107.5 . . ?
CD_33 CG_33 HG_33 107.5 . . ?
CB_33 CG_33 HG_33 107.5 . . ?
OE_33 CD_33 CG_33 102.2(9) . . ?
OE_33 CD_33 HD1_33 111.3 . . ?
CG_33 CD_33 HD1_33 111.3 . . ?
OE_33 CD_33 HD2_33 111.3 . . ?
CG_33 CD_33 HD2_33 111.3 . . ?
HD1_33 CD_33 HD2_33 109.2 . . ?
CD_33 OE_33 CA_33 108.0(9) . . ?
CB_33 OZ_33 CB1_33 111.5(8) . . ?
OZ_33 CB1_33 CG1_33 110.1(9) . . ?
OZ_33 CB1_33 HB1A_33 109.6 . . ?
CG1_33 CB1_33 HB1A_33 109.6 . . ?
OZ_33 CB1_33 HB1B_33 109.6 . . ?
CG1_33 CB1_33 HB1B_33 109.6 . . ?
HB1A_33 CB1_33 HB1B_33 108.2 . . ?
CD2_33 CG1_33 CD1_33 118.7(11) . . ?
CD2_33 CG1_33 CB1_33 121.6(11) . . ?
CD1_33 CG1_33 CB1_33 119.7(10) . . ?
CE1_33 CD1_33 CG1_33 119.3(12) . . ?
CE1_33 CD1_33 HD1A_33 120.4 . . ?
CG1_33 CD1_33 HD1A_33 120.4 . . ?
CG1_33 CD2_33 CE2_33 121.5(12) . . ?
CG1_33 CD2_33 HD2A_33 119.3 . . ?
CE2_33 CD2_33 HD2A_33 119.3 . . ?
CD1_33 CE1_33 CZ_33 121.3(13) . . ?
CD1_33 CE1_33 HE1_33 119.3 . . ?
CZ_33 CE1_33 HE1_33 119.3 . . ?
CD2_33 CE2_33 CZ_33 120.5(13) . . ?
CD2_33 CE2_33 HE2_33 119.8 . . ?
CZ_33 CE2_33 HE2_33 119.8 . . ?
CE2_33 CZ_33 CE1_33 118.7(13) . . ?
CE2_33 CZ_33 HZ_33 120.6 . . ?
CE1_33 CZ_33 HZ_33 120.6 . . ?
O_33 C_33 N_34 123.6(12) . . ?
O_33 C_33 CA_33 121.2(11) . . ?
N_34 C_33 CA_33 115.2(10) . . ?
C_33 N_34 CA_34 124.6(10) . . ?
C_33 N_34 H0_34 117.7 . . ?
CA_34 N_34 H0_34 117.7 . . ?
N_34 CA_34 CB_34b 112(3) . . ?
N_34 CA_34 C_34 108.5(9) . . ?
CB_34b CA_34 C_34 122(2) . . ?
N_34 CA_34 CB_34a 106.4(11) . . ?
C_34 CA_34 CB_34a 106.5(12) . . ?
N_34 CA_34 HA_34a 111.7 . . ?
C_34 CA_34 HA_34a 111.7 . . ?
CB_34a CA_34 HA_34a 111.7 . . ?
N_34 CA_34 HA_34b 103.8 . . ?
CB_34b CA_34 HA_34b 103.8 . . ?
C_34 CA_34 HA_34b 103.8 . . ?
CG_34a CB_34a CA_34 119.0(15) . . ?
CG_34a CB_34a HB1_34a 107.6 . . ?
CA_34 CB_34a HB1_34a 107.6 . . ?
CG_34a CB_34a HB2_34a 107.6 . . ?
CA_34 CB_34a HB2_34a 107.6 . . ?
HB1_34a CB_34a HB2_34a 107 . . ?
CD2_34a CG_34a CD1_34a 111(2) . . ?
CD2_34a CG_34a CB_34a 109.5(19) . . ?
CD1_34a CG_34a CB_34a 115.5(18) . . ?
CD2_34a CG_34a HG_34a 106.9 . . ?
CD1_34a CG_34a HG_34a 106.9 . . ?
CB_34a CG_34a HG_34a 106.9 . . ?
CG_34a CD1_34a HD1A_34a 109.5 . . ?
CG_34a CD1_34a HD1B_34a 109.5 . . ?
HD1A_34a CD1_34a HD1B_34a 109.5 . . ?
CG_34a CD1_34a HD1C_34a 109.5 . . ?
HD1A_34a CD1_34a HD1C_34a 109.5 . . ?
HD1B_34a CD1_34a HD1C_34a 109.5 . . ?
CG_34a CD2_34a HD2A_34a 109.5 . . ?
CG_34a CD2_34a HD2B_34a 109.5 . . ?
HD2A_34a CD2_34a HD2B_34a 109.5 . . ?
CG_34a CD2_34a HD2C_34a 109.5 . . ?
HD2A_34a CD2_34a HD2C_34a 109.5 . . ?
HD2B_34a CD2_34a HD2C_34a 109.5 . . ?
CA_34 CB_34b CG_34b 117(3) . . ?
CA_34 CB_34b HB1_34b 108.2 . . ?
CG_34b CB_34b HB1_34b 108.2 . . ?
CA_34 CB_34b HB2_34b 108.2 . . ?
CG_34b CB_34b HB2_34b 108.2 . . ?
HB1_34b CB_34b HB2_34b 107.3 . . ?
CD1_34b CG_34b CB_34b 119(3) . . ?
CD1_34b CG_34b CD2_34b 110(3) . . ?
CB_34b CG_34b CD2_34b 104(3) . . ?
CD1_34b CG_34b HG_34b 107.8 . . ?
CB_34b CG_34b HG_34b 107.8 . . ?
CD2_34b CG_34b HG_34b 107.8 . . ?
CG_34b CD1_34b HD2A_34b 109.5 . . ?
CG_34b CD1_34b HD2B_34b 109.5 . . ?
HD2A_34b CD1_34b HD2B_34b 109.5 . . ?
CG_34b CD1_34b HD2C_34b 109.5 . . ?
HD2A_34b CD1_34b HD2C_34b 109.5 . . ?
HD2B_34b CD1_34b HD2C_34b 109.5 . . ?
CG_34b CD2_34b HD1A_34b 109.5 . . ?
CG_34b CD2_34b HD1B_34b 109.5 . . ?
HD1A_34b CD2_34b HD1B_34b 109.5 . . ?
CG_34b CD2_34b HD1C_34b 109.5 . . ?
HD1A_34b CD2_34b HD1C_34b 109.5 . . ?
HD1B_34b CD2_34b HD1C_34b 109.5 . . ?
O_34 C_34 N_35 121.2(11) . . ?
O_34 C_34 CA_34 118.9(10) . . ?
N_35 C_34 CA_34 119.9(11) . . ?
C_34 N_35 CG_35 118.8(10) . . ?
C_34 N_35 CN_35 123.1(10) . . ?
CG_35 N_35 CN_35 118.1(9) . . ?
N_35 CN_35 HN1_35 109.5 . . ?
N_35 CN_35 HN2_35 109.5 . . ?
HN1_35 CN_35 HN2_35 109.5 . . ?
N_35 CN_35 HN3_35 109.5 . . ?
HN1_35 CN_35 HN3_35 109.5 . . ?
HN2_35 CN_35 HN3_35 109.5 . . ?
C_35 CA_35 CB_35 110.9(10) . . ?
C_35 CA_35 CZ_35 110.6(10) . . ?
CB_35 CA_35 CZ_35 109.7(10) . . ?
C_35 CA_35 HA_35 108.5 . . ?
CB_35 CA_35 HA_35 108.5 . . ?
CZ_35 CA_35 HA_35 108.5 . . ?
CA_35 CB_35 CG_35 108.7(10) . . ?
CA_35 CB_35 HB1_35 109.9 . . ?
CG_35 CB_35 HB1_35 109.9 . . ?
CA_35 CB_35 HB2_35 109.9 . . ?
CG_35 CB_35 HB2_35 109.9 . . ?
HB1_35 CB_35 HB2_35 108.3 . . ?
N_35 CG_35 CB_35 113.2(10) . . ?
N_35 CG_35 CD_35 111.0(10) . . ?
CB_35 CG_35 CD_35 111.2(10) . . ?
N_35 CG_35 HG_35 107.1 . . ?
CB_35 CG_35 HG_35 107.1 . . ?
CD_35 CG_35 HG_35 107.1 . . ?
CE_35 CD_35 CG_35 109.3(11) . . ?
CE_35 CD_35 HD1_35 109.8 . . ?
CG_35 CD_35 HD1_35 109.8 . . ?
CE_35 CD_35 HD2_35 109.8 . . ?
CG_35 CD_35 HD2_35 109.8 . . ?
HD1_35 CD_35 HD2_35 108.3 . . ?
CZ_35 CE_35 CD_35 112.8(12) . . ?
CZ_35 CE_35 HE1_35 109 . . ?
CD_35 CE_35 HE1_35 109 . . ?
CZ_35 CE_35 HE2_35 109 . . ?
CD_35 CE_35 HE2_35 109 . . ?
HE1_35 CE_35 HE2_35 107.8 . . ?
CE_35 CZ_35 CA_35 110.8(11) . . ?
CE_35 CZ_35 HZ1_35 109.5 . . ?
CA_35 CZ_35 HZ1_35 109.5 . . ?
CE_35 CZ_35 HZ2_35 109.5 . . ?
CA_35 CZ_35 HZ2_35 109.5 . . ?
HZ1_35 CZ_35 HZ2_35 108.1 . . ?
O_35 C_35 N_36 123.1(12) . . ?
O_35 C_35 CA_35 121.6(11) . . ?
N_36 C_35 CA_35 115.2(11) . . ?
C_35 N_36 CA_36 121.9(11) . . ?
C_35 N_36 H0_36 119.1 . . ?
CA_36 N_36 H0_36 119.1 . . ?
N_36 CA_36 CB_36 111.4(12) . . ?
N_36 CA_36 C_36 108.6(9) . . ?
CB_36 CA_36 C_36 108.2(11) . . ?
N_36 CA_36 HA_36 109.5 . . ?
CB_36 CA_36 HA_36 109.5 . . ?
C_36 CA_36 HA_36 109.5 . . ?
CG_36a CB_36 CA_36 123.2(17) . . ?
CG_36b CB_36 CA_36 115.8(16) . . ?
CG_36a CB_36 HB1_36a 106.5 . . ?
CA_36 CB_36 HB1_36a 106.5 . . ?
CG_36a CB_36 HB2_36a 106.5 . . ?
CA_36 CB_36 HB2_36a 106.5 . . ?
HB1_36a CB_36 HB2_36a 106.5 . . ?
CG_36b CB_36 HB1_36b 108.3 . . ?
CA_36 CB_36 HB1_36b 108.3 . . ?
CG_36b CB_36 HB2_36b 108.3 . . ?
CA_36 CB_36 HB2_36b 108.3 . . ?
HB1_36b CB_36 HB2_36b 107.4 . . ?
CB_36 CG_36a CD2_36a 110(2) . . ?
CB_36 CG_36a CD1_36a 109(2) . . ?
CD2_36a CG_36a CD1_36a 113(2) . . ?
CB_36 CG_36a HG_36a 108.2 . . ?
CD2_36a CG_36a HG_36a 108.2 . . ?
CD1_36a CG_36a HG_36a 108.2 . . ?
CG_36a CD1_36a HD1A_36a 109.5 . . ?
CG_36a CD1_36a HD1B_36a 109.5 . . ?
HD1A_36a CD1_36a HD1B_36a 109.5 . . ?
CG_36a CD1_36a HD1C_36a 109.5 . . ?
HD1A_36a CD1_36a HD1C_36a 109.5 . . ?
HD1B_36a CD1_36a HD1C_36a 109.5 . . ?
CG_36a CD2_36a HD2A_36a 109.5 . . ?
CG_36a CD2_36a HD2B_36a 109.5 . . ?
HD2A_36a CD2_36a HD2B_36a 109.5 . . ?
CG_36a CD2_36a HD2C_36a 109.5 . . ?
HD2A_36a CD2_36a HD2C_36a 109.5 . . ?
HD2B_36a CD2_36a HD2C_36a 109.5 . . ?
CB_36 CG_36b CD1_36b 117(2) . . ?
CB_36 CG_36b CD2_36b 107(2) . . ?
CD1_36b CG_36b CD2_36b 111(2) . . ?
CB_36 CG_36b HG1_36b 107.3 . . ?
CD1_36b CG_36b HG1_36b 107.3 . . ?
CD2_36b CG_36b HG1_36b 107.3 . . ?
CG_36b CD1_36b HD1D_36b 109.5 . . ?
CG_36b CD1_36b HD1E_36b 109.5 . . ?
HD1D_36b CD1_36b HD1E_36b 109.5 . . ?
CG_36b CD1_36b HD1F_36b 109.5 . . ?
HD1D_36b CD1_36b HD1F_36b 109.5 . . ?
HD1E_36b CD1_36b HD1F_36b 109.5 . . ?
CG_36b CD2_36b HD2D_36b 109.5 . . ?
CG_36b CD2_36b HD2E_36b 109.5 . . ?
HD2D_36b CD2_36b HD2E_36b 109.5 . . ?
CG_36b CD2_36b HD2F_36b 109.5 . . ?
HD2D_36b CD2_36b HD2F_36b 109.5 . . ?
HD2E_36b CD2_36b HD2F_36b 109.5 . . ?
O_36 C_36 N_37 122.7(13) . . ?
O_36 C_36 CA_36 118.1(13) . . ?
N_37 C_36 CA_36 119.2(11) . . ?
C_36 N_37 CG_37 118.3(11) . . ?
C_36 N_37 CN_37 122.9(12) . . ?
CG_37 N_37 CN_37 118.8(11) . . ?
N_37 CN_37 HN1_37 109.5 . . ?
N_37 CN_37 HN2_37 109.5 . . ?
HN1_37 CN_37 HN2_37 109.5 . . ?
N_37 CN_37 HN3_37 109.5 . . ?
HN1_37 CN_37 HN3_37 109.5 . . ?
HN2_37 CN_37 HN3_37 109.5 . . ?
OE_37 CA_37 C_37 108.1(13) . . ?
OE_37 CA_37 CB_37 104.5(11) . . ?
C_37 CA_37 CB_37 115.4(11) . . ?
OE_37 CA_37 HA_37 109.5 . . ?
C_37 CA_37 HA_37 109.5 . . ?
CB_37 CA_37 HA_37 109.5 . . ?
OZ_37 CB_37 CG_37 107.6(11) . . ?
OZ_37 CB_37 CA_37 112.0(11) . . ?
CG_37 CB_37 CA_37 103.7(10) . . ?
OZ_37 CB_37 HB_37 111.1 . . ?
CG_37 CB_37 HB_37 111.1 . . ?
CA_37 CB_37 HB_37 111.1 . . ?
N_37 CG_37 CD_37 114.5(11) . . ?
N_37 CG_37 CB_37 116.5(10) . . ?
CD_37 CG_37 CB_37 102.6(11) . . ?
N_37 CG_37 HG_37 107.6 . . ?
CD_37 CG_37 HG_37 107.6 . . ?
CB_37 CG_37 HG_37 107.6 . . ?
OE_37 CD_37 CG_37 105.0(12) . . ?
OE_37 CD_37 HD1_37 110.8 . . ?
CG_37 CD_37 HD1_37 110.8 . . ?
OE_37 CD_37 HD2_37 110.8 . . ?
CG_37 CD_37 HD2_37 110.8 . . ?
HD1_37 CD_37 HD2_37 108.8 . . ?
CD_37 OE_37 CA_37 112.1(12) . . ?
CB_37 OZ_37 CB1_37 111.6(10) . . ?
OZ_37 CB1_37 CG1_37 108.9(11) . . ?
OZ_37 CB1_37 HB1A_37 109.9 . . ?
CG1_37 CB1_37 HB1A_37 109.9 . . ?
OZ_37 CB1_37 HB1B_37 109.9 . . ?
CG1_37 CB1_37 HB1B_37 109.9 . . ?
HB1A_37 CB1_37 HB1B_37 108.3 . . ?
CD1_37 CG1_37 CD2_37 117.6(13) . . ?
CD1_37 CG1_37 CB1_37 123.5(12) . . ?
CD2_37 CG1_37 CB1_37 118.9(13) . . ?
CE1_37 CD1_37 CG1_37 122.3(14) . . ?
CE1_37 CD1_37 HD1A_37 118.8 . . ?
CG1_37 CD1_37 HD1A_37 118.8 . . ?
CE2_37 CD2_37 CG1_37 121.1(14) . . ?
CE2_37 CD2_37 HD2A_37 119.5 . . ?
CG1_37 CD2_37 HD2A_37 119.5 . . ?
CD1_37 CE1_37 CZ_37 120.1(15) . . ?
CD1_37 CE1_37 HE1_37 120 . . ?
CZ_37 CE1_37 HE1_37 120 . . ?
CD2_37 CE2_37 CZ_37 119.6(14) . . ?
CD2_37 CE2_37 HE2_37 120.2 . . ?
CZ_37 CE2_37 HE2_37 120.2 . . ?
CE1_37 CZ_37 CE2_37 119.3(15) . . ?
CE1_37 CZ_37 HZ_37 120.4 . . ?
CE2_37 CZ_37 HZ_37 120.4 . . ?
O_37 C_37 N_38 124.4(15) . . ?
O_37 C_37 CA_37 120.8(14) . . ?
N_38 C_37 CA_37 114.7(14) . . ?
C_37 N_38 CA_38 123.9(14) . . ?
C_37 N_38 H0_38 118 . . ?
CA_38 N_38 H0_38 118 . . ?
N_38 CA_38 CB_38b 123(2) . . ?
N_38 CA_38 C_38 109.0(11) . . ?
CB_38b CA_38 C_38 114.7(17) . . ?
N_38 CA_38 CB_38a 100.0(14) . . ?
C_38 CA_38 CB_38a 103.7(16) . . ?
N_38 CA_38 HA_38a 114.2 . . ?
C_38 CA_38 HA_38a 114.2 . . ?
CB_38a CA_38 HA_38a 114.2 . . ?
N_38 CA_38 HA_38b 102.5 . . ?
CB_38b CA_38 HA_38b 102.5 . . ?
C_38 CA_38 HA_38b 102.5 . . ?
CG_38a CB_38a CA_38 114(2) . . ?
CG_38a CB_38a HB1_38a 108.8 . . ?
CA_38 CB_38a HB1_38a 108.8 . . ?
CG_38a CB_38a HB2_38a 108.8 . . ?
CA_38 CB_38a HB2_38a 108.8 . . ?
HB1_38a CB_38a HB2_38a 107.7 . . ?
CD1_38a CG_38a CB_38a 114(3) . . ?
CD1_38a CG_38a CD2_38a 110(2) . . ?
CB_38a CG_38a CD2_38a 108(2) . . ?
CD1_38a CG_38a HG_38a 108.4 . . ?
CB_38a CG_38a HG_38a 108.4 . . ?
CD2_38a CG_38a HG_38a 108.4 . . ?
CG_38a CD1_38a HD1A_38a 109.5 . . ?
CG_38a CD1_38a HD1B_38a 109.5 . . ?
HD1A_38a CD1_38a HD1B_38a 109.5 . . ?
CG_38a CD1_38a HD1C_38a 109.5 . . ?
HD1A_38a CD1_38a HD1C_38a 109.5 . . ?
HD1B_38a CD1_38a HD1C_38a 109.5 . . ?
CG_38a CD2_38a HD2A_38a 109.5 . . ?
CG_38a CD2_38a HD2B_38a 109.5 . . ?
HD2A_38a CD2_38a HD2B_38a 109.5 . . ?
CG_38a CD2_38a HD2C_38a 109.5 . . ?
HD2A_38a CD2_38a HD2C_38a 109.5 . . ?
HD2B_38a CD2_38a HD2C_38a 109.5 . . ?
CA_38 CB_38b CG_38b 118(2) . . ?
CA_38 CB_38b HB1_38b 107.9 . . ?
CG_38b CB_38b HB1_38b 107.9 . . ?
CA_38 CB_38b HB2_38b 107.9 . . ?
CG_38b CB_38b HB2_38b 107.9 . . ?
HB1_38b CB_38b HB2_38b 107.2 . . ?
CD2_38b CG_38b CD1_38b 110(3) . . ?
CD2_38b CG_38b CB_38b 110(2) . . ?
CD1_38b CG_38b CB_38b 113(3) . . ?
CD2_38b CG_38b HG_38b 107.9 . . ?
CD1_38b CG_38b HG_38b 107.9 . . ?
CB_38b CG_38b HG_38b 107.9 . . ?
CG_38b CD1_38b HD1A_38b 109.5 . . ?
CG_38b CD1_38b HD1B_38b 109.5 . . ?
HD1A_38b CD1_38b HD1B_38b 109.5 . . ?
CG_38b CD1_38b HD1C_38b 109.5 . . ?
HD1A_38b CD1_38b HD1C_38b 109.5 . . ?
HD1B_38b CD1_38b HD1C_38b 109.5 . . ?
CG_38b CD2_38b HD2A_38b 109.5 . . ?
CG_38b CD2_38b HD2B_38b 109.5 . . ?
HD2A_38b CD2_38b HD2B_38b 109.5 . . ?
CG_38b CD2_38b HD2C_38b 109.5 . . ?
HD2A_38b CD2_38b HD2C_38b 109.5 . . ?
HD2B_38b CD2_38b HD2C_38b 109.5 . . ?
O_38 C_38 N_31 124.8(13) . . ?
O_38 C_38 CA_38 117.7(13) . . ?
N_31 C_38 CA_38 117.5(13) . . ?
C_48 N_41 CG_41 118.9(9) . . ?
C_48 N_41 CN_41 122.9(9) . . ?
CG_41 N_41 CN_41 118.2(9) . . ?
N_41 CN_41 HN1_41 109.5 . . ?
N_41 CN_41 HN2_41 109.5 . . ?
HN1_41 CN_41 HN2_41 109.5 . . ?
N_41 CN_41 HN3_41 109.5 . . ?
HN1_41 CN_41 HN3_41 109.5 . . ?
HN2_41 CN_41 HN3_41 109.5 . . ?
CB_41 CA_41 C_41 112.3(9) . . ?
CB_41 CA_41 CZ_41 111.0(9) . . ?
C_41 CA_41 CZ_41 108.8(9) . . ?
CB_41 CA_41 HA_41 108.2 . . ?
C_41 CA_41 HA_41 108.2 . . ?
CZ_41 CA_41 HA_41 108.2 . . ?
CA_41 CB_41 CG_41 109.4(9) . . ?
CA_41 CB_41 HB1_41 109.8 . . ?
CG_41 CB_41 HB1_41 109.8 . . ?
CA_41 CB_41 HB2_41 109.8 . . ?
CG_41 CB_41 HB2_41 109.8 . . ?
HB1_41 CB_41 HB2_41 108.2 . . ?
N_41 CG_41 CB_41 113.3(9) . . ?
N_41 CG_41 CD_41 112.5(9) . . ?
CB_41 CG_41 CD_41 110.8(9) . . ?
N_41 CG_41 HG_41 106.6 . . ?
CB_41 CG_41 HG_41 106.6 . . ?
CD_41 CG_41 HG_41 106.6 . . ?
CE_41 CD_41 CG_41 110.6(10) . . ?
CE_41 CD_41 HD1_41 109.5 . . ?
CG_41 CD_41 HD1_41 109.5 . . ?
CE_41 CD_41 HD2_41 109.5 . . ?
CG_41 CD_41 HD2_41 109.5 . . ?
HD1_41 CD_41 HD2_41 108.1 . . ?
CZ_41 CE_41 CD_41 111.6(10) . . ?
CZ_41 CE_41 HE1_41 109.3 . . ?
CD_41 CE_41 HE1_41 109.3 . . ?
CZ_41 CE_41 HE2_41 109.3 . . ?
CD_41 CE_41 HE2_41 109.3 . . ?
HE1_41 CE_41 HE2_41 108 . . ?
CE_41 CZ_41 CA_41 111.7(10) . . ?
CE_41 CZ_41 HZ1_41 109.3 . . ?
CA_41 CZ_41 HZ1_41 109.3 . . ?
CE_41 CZ_41 HZ2_41 109.3 . . ?
CA_41 CZ_41 HZ2_41 109.3 . . ?
HZ1_41 CZ_41 HZ2_41 107.9 . . ?
O_41 C_41 N_42 122.3(10) . . ?
O_41 C_41 CA_41 121.3(10) . . ?
N_42 C_41 CA_41 116.4(10) . . ?
C_41 N_42 CA_42 123.9(10) . . ?
C_41 N_42 H0_42 118 . . ?
CA_42 N_42 H0_42 118 . . ?
N_42 CA_42 CB_42 112.8(9) . . ?
N_42 CA_42 C_42 107.7(9) . . ?
CB_42 CA_42 C_42 107.4(9) . . ?
N_42 CA_42 HA_42 109.6 . . ?
CB_42 CA_42 HA_42 109.6 . . ?
C_42 CA_42 HA_42 109.6 . . ?
CA_42 CB_42 CG_42 116.7(10) . . ?
CA_42 CB_42 HB1_42 108.1 . . ?
CG_42 CB_42 HB1_42 108.1 . . ?
CA_42 CB_42 HB2_42 108.1 . . ?
CG_42 CB_42 HB2_42 108.1 . . ?
HB1_42 CB_42 HB2_42 107.3 . . ?
CD1_42 CG_42 CD2_42 110.4(11) . . ?
CD1_42 CG_42 CB_42 112.7(11) . . ?
CD2_42 CG_42 CB_42 109.5(11) . . ?
CD1_42 CG_42 HG_42 108 . . ?
CD2_42 CG_42 HG_42 108 . . ?
CB_42 CG_42 HG_42 108 . . ?
CG_42 CD1_42 HD1A_42 109.5 . . ?
CG_42 CD1_42 HD1B_42 109.5 . . ?
HD1A_42 CD1_42 HD1B_42 109.5 . . ?
CG_42 CD1_42 HD1C_42 109.5 . . ?
HD1A_42 CD1_42 HD1C_42 109.5 . . ?
HD1B_42 CD1_42 HD1C_42 109.5 . . ?
CG_42 CD2_42 HD2A_42 109.5 . . ?
CG_42 CD2_42 HD2B_42 109.5 . . ?
HD2A_42 CD2_42 HD2B_42 109.5 . . ?
CG_42 CD2_42 HD2C_42 109.5 . . ?
HD2A_42 CD2_42 HD2C_42 109.5 . . ?
HD2B_42 CD2_42 HD2C_42 109.5 . . ?
O_42 C_42 N_43 122.6(10) . . ?
O_42 C_42 CA_42 116.8(10) . . ?
N_43 C_42 CA_42 120.6(10) . . ?
C_42 N_43 CN_43 124.4(10) . . ?
C_42 N_43 CG_43 118.1(9) . . ?
CN_43 N_43 CG_43 117.4(9) . . ?
N_43 CN_43 HN1_43 109.5 . . ?
N_43 CN_43 HN2_43 109.5 . . ?
HN1_43 CN_43 HN2_43 109.5 . . ?
N_43 CN_43 HN3_43 109.5 . . ?
HN1_43 CN_43 HN3_43 109.5 . . ?
HN2_43 CN_43 HN3_43 109.5 . . ?
OE_43 CA_43 CB_43 102.5(9) . . ?
OE_43 CA_43 C_43 106.4(10) . . ?
CB_43 CA_43 C_43 115.1(10) . . ?
OE_43 CA_43 HA_43 110.8 . . ?
CB_43 CA_43 HA_43 110.8 . . ?
C_43 CA_43 HA_43 110.8 . . ?
OZ_43 CB_43 CA_43 106.2(9) . . ?
OZ_43 CB_43 CG_43 113.4(9) . . ?
CA_43 CB_43 CG_43 103.2(9) . . ?
OZ_43 CB_43 HB_43 111.2 . . ?
CA_43 CB_43 HB_43 111.2 . . ?
CG_43 CB_43 HB_43 111.2 . . ?
N_43 CG_43 CD_43 114.5(10) . . ?
N_43 CG_43 CB_43 112.9(9) . . ?
CD_43 CG_43 CB_43 103.7(9) . . ?
N_43 CG_43 HG_43 108.5 . . ?
CD_43 CG_43 HG_43 108.5 . . ?
CB_43 CG_43 HG_43 108.5 . . ?
OE_43 CD_43 CG_43 106.5(9) . . ?
OE_43 CD_43 HD1_43 110.4 . . ?
CG_43 CD_43 HD1_43 110.4 . . ?
OE_43 CD_43 HD2_43 110.4 . . ?
CG_43 CD_43 HD2_43 110.4 . . ?
HD1_43 CD_43 HD2_43 108.6 . . ?
CD_43 OE_43 CA_43 106.3(9) . . ?
CB_43 OZ_43 CB1_43 113.2(9) . . ?
OZ_43 CB1_43 CG1_43 108.0(9) . . ?
OZ_43 CB1_43 HB1A_43 110.1 . . ?
CG1_43 CB1_43 HB1A_43 110.1 . . ?
OZ_43 CB1_43 HB1B_43 110.1 . . ?
CG1_43 CB1_43 HB1B_43 110.1 . . ?
HB1A_43 CB1_43 HB1B_43 108.4 . . ?
CD1_43 CG1_43 CD2_43 119.1(11) . . ?
CD1_43 CG1_43 CB1_43 120.9(11) . . ?
CD2_43 CG1_43 CB1_43 120.0(11) . . ?
CG1_43 CD1_43 CE1_43 120.9(12) . . ?
CG1_43 CD1_43 HD1A_43 119.5 . . ?
CE1_43 CD1_43 HD1A_43 119.5 . . ?
CE2_43 CD2_43 CG1_43 119.8(12) . . ?
CE2_43 CD2_43 HD2A_43 120.1 . . ?
CG1_43 CD2_43 HD2A_43 120.1 . . ?
CZ_43 CE1_43 CD1_43 119.6(12) . . ?
CZ_43 CE1_43 HE1_43 120.2 . . ?
CD1_43 CE1_43 HE1_43 120.2 . . ?
CD2_43 CE2_43 CZ_43 120.6(12) . . ?
CD2_43 CE2_43 HE2_43 119.7 . . ?
CZ_43 CE2_43 HE2_43 119.7 . . ?
CE1_43 CZ_43 CE2_43 119.9(12) . . ?
CE1_43 CZ_43 HZ_43 120.1 . . ?
CE2_43 CZ_43 HZ_43 120.1 . . ?
O_43 C_43 N_44 123.0(13) . . ?
O_43 C_43 CA_43 120.9(13) . . ?
N_44 C_43 CA_43 116.2(13) . . ?
C_43 N_44 CA_44 120.4(13) . . ?
C_43 N_44 H0_44 119.8 . . ?
CA_44 N_44 H0_44 119.8 . . ?
N_44 CA_44 C_44 111.2(11) . . ?
N_44 CA_44 CB_44 109.2(13) . . ?
C_44 CA_44 CB_44 106.0(12) . . ?
N_44 CA_44 HA_44 110.1 . . ?
C_44 CA_44 HA_44 110.1 . . ?
CB_44 CA_44 HA_44 110.1 . . ?
CG_44 CB_44 CA_44 118.0(15) . . ?
CG_44 CB_44 HB1_44 107.8 . . ?
CA_44 CB_44 HB1_44 107.8 . . ?
CG_44 CB_44 HB2_44 107.8 . . ?
CA_44 CB_44 HB2_44 107.8 . . ?
HB1_44 CB_44 HB2_44 107.1 . . ?
CD2_44 CG_44 CD1_44 111(2) . . ?
CD2_44 CG_44 CB_44 109.9(18) . . ?
CD1_44 CG_44 CB_44 105(2) . . ?
CD2_44 CG_44 HG_44 110.3 . . ?
CD1_44 CG_44 HG_44 110.3 . . ?
CB_44 CG_44 HG_44 110.3 . . ?
CG_44 CD1_44 HD1A_44 109.5 . . ?
CG_44 CD1_44 HD1B_44 109.5 . . ?
HD1A_44 CD1_44 HD1B_44 109.5 . . ?
CG_44 CD1_44 HD1C_44 109.5 . . ?
HD1A_44 CD1_44 HD1C_44 109.5 . . ?
HD1B_44 CD1_44 HD1C_44 109.5 . . ?
CG_44 CD2_44 HD2A_44 109.5 . . ?
CG_44 CD2_44 HD2B_44 109.5 . . ?
HD2A_44 CD2_44 HD2B_44 109.5 . . ?
CG_44 CD2_44 HD2C_44 109.5 . . ?
HD2A_44 CD2_44 HD2C_44 109.5 . . ?
HD2B_44 CD2_44 HD2C_44 109.5 . . ?
O_44 C_44 N_45 122.9(12) . . ?
O_44 C_44 CA_44 117.3(13) . . ?
N_45 C_44 CA_44 119.8(13) . . ?
C_44 N_45 CN_45 122.8(12) . . ?
C_44 N_45 CG_45 119.6(11) . . ?
CN_45 N_45 CG_45 117.6(12) . . ?
N_45 CN_45 HN1_45 109.5 . . ?
N_45 CN_45 HN2_45 109.5 . . ?
HN1_45 CN_45 HN2_45 109.5 . . ?
N_45 CN_45 HN3_45 109.5 . . ?
HN1_45 CN_45 HN3_45 109.5 . . ?
HN2_45 CN_45 HN3_45 109.5 . . ?
C_45 CA_45 CZ_45 109.6(10) . . ?
C_45 CA_45 CB_45 111.5(10) . . ?
CZ_45 CA_45 CB_45 111.1(10) . . ?
C_45 CA_45 HA_45 108.2 . . ?
CZ_45 CA_45 HA_45 108.2 . . ?
CB_45 CA_45 HA_45 108.2 . . ?
CG_45 CB_45 CA_45 107.1(10) . . ?
CG_45 CB_45 HB1_45 110.3 . . ?
CA_45 CB_45 HB1_45 110.3 . . ?
CG_45 CB_45 HB2_45 110.3 . . ?
CA_45 CB_45 HB2_45 110.3 . . ?
HB1_45 CB_45 HB2_45 108.5 . . ?
N_45 CG_45 CD_45 111.8(10) . . ?
N_45 CG_45 CB_45 113.3(10) . . ?
CD_45 CG_45 CB_45 111.2(10) . . ?
N_45 CG_45 HG_45 106.7 . . ?
CD_45 CG_45 HG_45 106.7 . . ?
CB_45 CG_45 HG_45 106.7 . . ?
CG_45 CD_45 CE_45 109.3(10) . . ?
CG_45 CD_45 HD1_45 109.8 . . ?
CE_45 CD_45 HD1_45 109.8 . . ?
CG_45 CD_45 HD2_45 109.8 . . ?
CE_45 CD_45 HD2_45 109.8 . . ?
HD1_45 CD_45 HD2_45 108.3 . . ?
CZ_45 CE_45 CD_45 111.5(11) . . ?
CZ_45 CE_45 HE1_45 109.3 . . ?
CD_45 CE_45 HE1_45 109.3 . . ?
CZ_45 CE_45 HE2_45 109.3 . . ?
CD_45 CE_45 HE2_45 109.3 . . ?
HE1_45 CE_45 HE2_45 108 . . ?
CA_45 CZ_45 CE_45 111.4(10) . . ?
CA_45 CZ_45 HZ1_45 109.3 . . ?
CE_45 CZ_45 HZ1_45 109.3 . . ?
CA_45 CZ_45 HZ2_45 109.3 . . ?
CE_45 CZ_45 HZ2_45 109.3 . . ?
HZ1_45 CZ_45 HZ2_45 108 . . ?
O_45 C_45 N_46 122.3(11) . . ?
O_45 C_45 CA_45 122.3(11) . . ?
N_46 C_45 CA_45 115.4(10) . . ?
C_45 N_46 CA_46 122.2(10) . . ?
C_45 N_46 H0_46 118.9 . . ?
CA_46 N_46 H0_46 118.9 . . ?
N_46 CA_46 CB_46 112.1(10) . . ?
N_46 CA_46 C_46 109.0(9) . . ?
CB_46 CA_46 C_46 108.6(10) . . ?
N_46 CA_46 HA_46 109 . . ?
CB_46 CA_46 HA_46 109 . . ?
C_46 CA_46 HA_46 109 . . ?
CG_46 CB_46 CA_46 115.2(11) . . ?
CG_46 CB_46 HB1_46 108.5 . . ?
CA_46 CB_46 HB1_46 108.5 . . ?
CG_46 CB_46 HB2_46 108.5 . . ?
CA_46 CB_46 HB2_46 108.5 . . ?
HB1_46 CB_46 HB2_46 107.5 . . ?
CD1_46 CG_46 CB_46 112.3(14) . . ?
CD1_46 CG_46 CD2_46 110.8(14) . . ?
CB_46 CG_46 CD2_46 109.8(12) . . ?
CD1_46 CG_46 HG_46 107.9 . . ?
CB_46 CG_46 HG_46 107.9 . . ?
CD2_46 CG_46 HG_46 107.9 . . ?
CG_46 CD1_46 HD1A_46 109.5 . . ?
CG_46 CD1_46 HD1B_46 109.5 . . ?
HD1A_46 CD1_46 HD1B_46 109.5 . . ?
CG_46 CD1_46 HD1C_46 109.5 . . ?
HD1A_46 CD1_46 HD1C_46 109.5 . . ?
HD1B_46 CD1_46 HD1C_46 109.5 . . ?
CG_46 CD2_46 HD2A_46 109.5 . . ?
CG_46 CD2_46 HD2B_46 109.5 . . ?
HD2A_46 CD2_46 HD2B_46 109.5 . . ?
CG_46 CD2_46 HD2C_46 109.5 . . ?
HD2A_46 CD2_46 HD2C_46 109.5 . . ?
HD2B_46 CD2_46 HD2C_46 109.5 . . ?
O_46 C_46 N_47 122.2(10) . . ?
O_46 C_46 CA_46 118.3(10) . . ?
N_47 C_46 CA_46 119.5(10) . . ?
C_46 N_47 CG_47 117.5(9) . . ?
C_46 N_47 CN_47 122.8(10) . . ?
CG_47 N_47 CN_47 119.8(9) . . ?
N_47 CN_47 HN1_47 109.5 . . ?
N_47 CN_47 HN2_47 109.5 . . ?
HN1_47 CN_47 HN2_47 109.5 . . ?
N_47 CN_47 HN3_47 109.5 . . ?
HN1_47 CN_47 HN3_47 109.5 . . ?
HN2_47 CN_47 HN3_47 109.5 . . ?
OE_47 CA_47 C_47 110.5(9) . . ?
OE_47 CA_47 CB_47 105.7(8) . . ?
C_47 CA_47 CB_47 111.6(9) . . ?
OE_47 CA_47 HA_47 109.6 . . ?
C_47 CA_47 HA_47 109.6 . . ?
CB_47 CA_47 HA_47 109.6 . . ?
OZ_47 CB_47 CG_47 114.0(9) . . ?
OZ_47 CB_47 CA_47 106.6(9) . . ?
CG_47 CB_47 CA_47 102.7(8) . . ?
OZ_47 CB_47 HB_47 111 . . ?
CG_47 CB_47 HB_47 111 . . ?
CA_47 CB_47 HB_47 111 . . ?
N_47 CG_47 CB_47 116.4(9) . . ?
N_47 CG_47 CD_47 113.4(9) . . ?
CB_47 CG_47 CD_47 102.5(9) . . ?
N_47 CG_47 HG_47 108.1 . . ?
CB_47 CG_47 HG_47 108.1 . . ?
CD_47 CG_47 HG_47 108.1 . . ?
OE_47 CD_47 CG_47 101.7(9) . . ?
OE_47 CD_47 HD1_47 111.4 . . ?
CG_47 CD_47 HD1_47 111.4 . . ?
OE_47 CD_47 HD2_47 111.4 . . ?
CG_47 CD_47 HD2_47 111.4 . . ?
HD1_47 CD_47 HD2_47 109.3 . . ?
CD_47 OE_47 CA_47 109.3(9) . . ?
CB_47 OZ_47 CB1_47 114.6(8) . . ?
OZ_47 CB1_47 CG1_47 107.1(9) . . ?
OZ_47 CB1_47 HB1A_47 110.3 . . ?
CG1_47 CB1_47 HB1A_47 110.3 . . ?
OZ_47 CB1_47 HB1B_47 110.3 . . ?
CG1_47 CB1_47 HB1B_47 110.3 . . ?
HB1A_47 CB1_47 HB1B_47 108.5 . . ?
CD1_47 CG1_47 CD2_47 119.4(11) . . ?
CD1_47 CG1_47 CB1_47 120.5(11) . . ?
CD2_47 CG1_47 CB1_47 120.1(10) . . ?
CG1_47 CD1_47 CE1_47 120.5(12) . . ?
CG1_47 CD1_47 HD1A_47 119.7 . . ?
CE1_47 CD1_47 HD1A_47 119.7 . . ?
CE2_47 CD2_47 CG1_47 120.1(12) . . ?
CE2_47 CD2_47 HD2A_47 120 . . ?
CG1_47 CD2_47 HD2A_47 120 . . ?
CZ_47 CE1_47 CD1_47 119.8(12) . . ?
CZ_47 CE1_47 HE1_47 120.1 . . ?
CD1_47 CE1_47 HE1_47 120.1 . . ?
CD2_47 CE2_47 CZ_47 119.6(13) . . ?
CD2_47 CE2_47 HE2_47 120.2 . . ?
CZ_47 CE2_47 HE2_47 120.2 . . ?
CE1_47 CZ_47 CE2_47 120.5(13) . . ?
CE1_47 CZ_47 HZ_47 119.8 . . ?
CE2_47 CZ_47 HZ_47 119.8 . . ?
O_47 C_47 N_48 124.6(10) . . ?
O_47 C_47 CA_47 120.5(10) . . ?
N_48 C_47 CA_47 115.0(10) . . ?
C_47 N_48 CA_48 121.6(10) . . ?
C_47 N_48 H0_48 119.2 . . ?
CA_48 N_48 H0_48 119.2 . . ?
N_48 CA_48 C_48 109.0(9) . . ?
N_48 CA_48 CB_48 111.3(9) . . ?
C_48 CA_48 CB_48 107.7(9) . . ?
N_48 CA_48 HA_48 109.6 . . ?
C_48 CA_48 HA_48 109.6 . . ?
CB_48 CA_48 HA_48 109.6 . . ?
CA_48 CB_48 CG_48 114.2(10) . . ?
CA_48 CB_48 HB1_48 108.7 . . ?
CG_48 CB_48 HB1_48 108.7 . . ?
CA_48 CB_48 HB2_48 108.7 . . ?
CG_48 CB_48 HB2_48 108.7 . . ?
HB1_48 CB_48 HB2_48 107.6 . . ?
CD1_48 CG_48 CD2_48 110.1(12) . . ?
CD1_48 CG_48 CB_48 112.3(12) . . ?
CD2_48 CG_48 CB_48 108.9(11) . . ?
CD1_48 CG_48 HG_48 108.5 . . ?
CD2_48 CG_48 HG_48 108.5 . . ?
CB_48 CG_48 HG_48 108.5 . . ?
CG_48 CD1_48 HD1A_48 109.5 . . ?
CG_48 CD1_48 HD1B_48 109.5 . . ?
HD1A_48 CD1_48 HD1B_48 109.5 . . ?
CG_48 CD1_48 HD1C_48 109.5 . . ?
HD1A_48 CD1_48 HD1C_48 109.5 . . ?
HD1B_48 CD1_48 HD1C_48 109.5 . . ?
CG_48 CD2_48 HD2A_48 109.5 . . ?
CG_48 CD2_48 HD2B_48 109.5 . . ?
HD2A_48 CD2_48 HD2B_48 109.5 . . ?
CG_48 CD2_48 HD2C_48 109.5 . . ?
HD2A_48 CD2_48 HD2C_48 109.5 . . ?
HD2B_48 CD2_48 HD2C_48 109.5 . . ?
O_48 C_48 N_41 122.4(10) . . ?
O_48 C_48 CA_48 118.2(10) . . ?
N_41 C_48 CA_48 119.3(10) . . ?
Cl1_51 C_51 Cl2_51 109.7(8) . . ?
Cl1_51 C_51 Cl3_51 109.4(8) . . ?
Cl2_51 C_51 Cl3_51 108.6(8) . . ?
Cl1_51 C_51 H0_51 109.7 . . ?
Cl2_51 C_51 H0_51 109.7 . . ?
Cl3_51 C_51 H0_51 109.7 . . ?
Cl3_52a C_52a Cl2_52a 112(2) . . ?
Cl3_52a C_52a Cl1_52a 103(2) . . ?
Cl2_52a C_52a Cl1_52a 111(2) . . ?
Cl3_52a C_52a H0_52a 110.1 . . ?
Cl2_52a C_52a H0_52a 110.1 . . ?
Cl1_52a C_52a H0_52a 110.1 . . ?
Cl2_52b C_52b Cl1_52b 110.8(10) . . ?
Cl2_52b C_52b Cl3_52b 109.0(10) . . ?
Cl1_52b C_52b Cl3_52b 109.4(10) . . ?
Cl2_52b C_52b H0_52b 109.2 . . ?
Cl1_52b C_52b H0_52b 109.2 . . ?
Cl3_52b C_52b H0_52b 109.2 . . ?
Cl3_53a C_53a Cl1_53a 110(3) . . ?
Cl3_53a C_53a Cl2_53a 107(2) . . ?
Cl1_53a C_53a Cl2_53a 109(3) . . ?
Cl3_53a C_53a H0_53a 110.3 . . ?
Cl1_53a C_53a H0_53a 110.3 . . ?
Cl2_53a C_53a H0_53a 110.3 . . ?
Cl3_60 Cl3_53a C_53a 105(3) 1_545 . ?
Cl1_53b C_53b Cl2_53b 110.1(10) . . ?
Cl1_53b C_53b Cl3_53b 108.6(9) . . ?
Cl2_53b C_53b Cl3_53b 110.0(9) . . ?
Cl1_53b C_53b H0_53b 109.4 . . ?
Cl2_53b C_53b H0_53b 109.4 . . ?
Cl3_53b C_53b H0_53b 109.4 . . ?
Cl3_54a C_54a Cl2_54a 109.9(10) . . ?
Cl3_54a C_54a Cl1_54a 109.3(10) . . ?
Cl2_54a C_54a Cl1_54a 110.5(10) . . ?
Cl3_54a C_54a H0_54a 109.1 . . ?
Cl2_54a C_54a H0_54a 109.1 . . ?
Cl1_54a C_54a H0_54a 109.1 . . ?
Cl2_54b C_54b Cl3_54b 105(2) . . ?
Cl2_54b C_54b Cl1_54b 111(2) . . ?
Cl3_54b C_54b Cl1_54b 108(2) . . ?
Cl2_54b C_54b H0_54b 111 . . ?
Cl3_54b C_54b H0_54b 111 . . ?
Cl1_54b C_54b H0_54b 111 . . ?
Cl1_55a C_55a Cl2_55a 110.6(10) . . ?
Cl1_55a C_55a Cl3_55a 110.1(10) . . ?
Cl2_55a C_55a Cl3_55a 107.6(10) . . ?
Cl1_55a C_55a H0_55a 109.5 . . ?
Cl2_55a C_55a H0_55a 109.5 . . ?
Cl3_55a C_55a H0_55a 109.5 . . ?
Cl3_56 C_56 Cl2_56 111.9(10) . . ?
Cl3_56 C_56 Cl1_56 105.3(10) . . ?
Cl2_56 C_56 Cl1_56 108.3(9) . . ?
Cl3_56 C_56 H0_56 110.4 . . ?
Cl2_56 C_56 H0_56 110.4 . . ?
Cl1_56 C_56 H0_56 110.4 . . ?
Cl3_57a C_57a Cl2_57a 115.7(11) . . ?
Cl3_57a C_57a Cl1_57a 109.1(11) . . ?
Cl2_57a C_57a Cl1_57a 102.7(9) . . ?
Cl3_57a C_57a H0_57a 109.7 . . ?
Cl2_57a C_57a H0_57a 109.7 . . ?
Cl1_57a C_57a H0_57a 109.7 . . ?
Cl2_57b C_57b Cl1_57b 109(2) . . ?
Cl2_57b C_57b Cl3_57b 104(2) . . ?
Cl1_57b C_57b Cl3_57b 108.2(19) . . ?
Cl2_57b C_57b H0A_57b 111.5 . . ?
Cl1_57b C_57b H0A_57b 111.5 . . ?
Cl3_57b C_57b H0A_57b 111.5 . . ?
Cl1_58a C_58a Cl3_58a 110.4(18) . . ?
Cl1_58a C_58a Cl2_58a 107.2(19) . . ?
Cl3_58a C_58a Cl2_58a 109.1(16) . . ?
Cl1_58a C_58a H0_58a 110 . . ?
Cl3_58a C_58a H0_58a 110 . . ?
Cl2_58a C_58a H0_58a 110 . . ?
Cl3_58b C_58b Cl1_58b 114.0(18) . . ?
Cl3_58b C_58b Cl2_58b 102.4(16) . . ?
Cl1_58b C_58b Cl2_58b 109.0(19) . . ?
Cl3_58b C_58b H0A_58b 110.4 . . ?
Cl1_58b C_58b H0A_58b 110.4 . . ?
Cl2_58b C_58b H0A_58b 110.4 . . ?
Cl3_59a C_59a Cl1_59a 109.1(11) . . ?
Cl3_59a C_59a Cl2_59a 108.4(11) . . ?
Cl1_59a C_59a Cl2_59a 109.3(11) . . ?
Cl3_59a C_59a H0_59a 110 . . ?
Cl1_59a C_59a H0_59a 110 . . ?
Cl2_59a C_59a H0_59a 110 . . ?
Cl2_59b C_59b Cl3_59b 108(2) . . ?
Cl2_59b C_59b Cl1_59b 109.1(18) . . ?
Cl3_59b C_59b Cl1_59b 107(2) . . ?
Cl2_59b C_59b H0_59b 111 . . ?
Cl3_59b C_59b H0_59b 111 . . ?
Cl1_59b C_59b H0_59b 111 . . ?
Cl2_60 C_60 Cl1_60 109.9(12) . . ?
Cl2_60 C_60 Cl3_60 108.6(11) . . ?
Cl1_60 C_60 Cl3_60 111.0(11) . . ?
Cl2_60 C_60 H0_60 109.1 . . ?
Cl1_60 C_60 H0_60 109.1 . . ?
Cl3_60 C_60 H0_60 109.1 . . ?
Cl3_53a Cl3_60 C_60 140.2(17) 1_565 . ?
Cl3_61a C_61a Cl1_61a 108.0(15) . . ?
Cl3_61a C_61a Cl2_61a 108.8(15) . . ?
Cl1_61a C_61a Cl2_61a 109.5(14) . . ?
Cl3_61a C_61a H0_61a 110.2 . . ?
Cl1_61a C_61a H0_61a 110.2 . . ?
Cl2_61a C_61a H0_61a 110.2 . . ?
Cl3_61b C_61b Cl2_61b 111.6(16) . . ?
Cl3_61b C_61b Cl1_61b 108.1(15) . . ?
Cl2_61b C_61b Cl1_61b 104.4(15) . . ?
Cl3_61b C_61b H0A_61b 110.8 . . ?
Cl2_61b C_61b H0A_61b 110.8 . . ?
Cl1_61b C_61b H0A_61b 110.8 . . ?
Cl1_62 C_62 Cl2_62 111.0(17) . . ?
Cl1_62 C_62 Cl3_62 103.1(17) . . ?
Cl2_62 C_62 Cl3_62 106.9(18) . . ?
Cl1_62 C_62 H0_62 111.8 . . ?
Cl2_62 C_62 H0_62 111.8 . . ?
Cl3_62 C_62 H0_62 111.8 . . ?
Cl1_63a C_63a Cl3_63a 108.2(15) . . ?
Cl1_63a C_63a Cl2_63a 100.3(13) . . ?
Cl3_63a C_63a Cl2_63a 113.0(15) . . ?
Cl1_63a C_63a H0_63a 111.6 . . ?
Cl3_63a C_63a H0_63a 111.6 . . ?
Cl2_63a C_63a H0_63a 111.6 . . ?
Cl3_63b C_63b Cl2_63b 105.4(18) . . ?
Cl3_63b C_63b Cl1_63b 112(2) . . ?
Cl2_63b C_63b Cl1_63b 112.3(18) . . ?
Cl3_63b C_63b H0_63b 109 . . ?
Cl2_63b C_63b H0_63b 109 . . ?
Cl1_63b C_63b H0_63b 109 . . ?
C_63b Cl3_63b Cl3_67b 103.2(17) . 1_554 ?
C_63b Cl3_63b Cl1_67b 144.8(19) . 1_554 ?
Cl3_67b Cl3_63b Cl1_67b 70.9(10) 1_554 1_554 ?
Cl3_64a C_64a Cl1_64a 108.8(17) . . ?
Cl3_64a C_64a Cl2_64a 108.2(17) . . ?
Cl1_64a C_64a Cl2_64a 108.9(17) . . ?
Cl3_64a C_64a H0_64a 110.3 . . ?
Cl1_64a C_64a H0_64a 110.3 . . ?
Cl2_64a C_64a H0_64a 110.3 . . ?
Cl2_64b C_64b Cl3_64b 108(2) . . ?
Cl2_64b C_64b Cl1_64b 107(2) . . ?
Cl3_64b C_64b Cl1_64b 109.2(19) . . ?
Cl2_64b C_64b H0_64b 110.6 . . ?
Cl3_64b C_64b H0_64b 110.6 . . ?
Cl1_64b C_64b H0_64b 110.6 . . ?
Cl1_65b C_65b Cl2_65b 107(2) . . ?
Cl1_65b C_65b Cl3_65b 107(2) . . ?
Cl2_65b C_65b Cl3_65b 111(2) . . ?
Cl1_65b C_65b H0_65b 110.6 . . ?
Cl2_65b C_65b H0_65b 110.6 . . ?
Cl3_65b C_65b H0_65b 110.6 . . ?
Cl2_66a C_66a Cl3_66a 102(2) . . ?
Cl2_66a C_66a Cl1_66a 111(2) . . ?
Cl3_66a C_66a Cl1_66a 109(2) . . ?
Cl2_66a C_66a H0_66a 111.4 . . ?
Cl3_66a C_66a H0_66a 111.4 . . ?
Cl1_66a C_66a H0_66a 111.4 . . ?
Cl3_66b C_66b Cl1_66b 98.8(19) . . ?
Cl3_66b C_66b Cl2_66b 118(2) . . ?
Cl1_66b C_66b Cl2_66b 101(2) . . ?
Cl3_66b C_66b H0A_66b 112.6 . . ?
Cl1_66b C_66b H0A_66b 112.6 . . ?
Cl2_66b C_66b H0A_66b 112.6 . . ?
Cl2_66c C_66c Cl3_66c 113(2) . . ?
Cl2_66c C_66c Cl1_66c 101(2) . . ?
Cl3_66c C_66c Cl1_66c 108(2) . . ?
Cl2_66c C_66c H0A_66c 111.4 . . ?
Cl3_66c C_66c H0A_66c 111.4 . . ?
Cl1_66c C_66c H0A_66c 111.4 . . ?
Cl2_66d C_66d Cl1_66d 109(3) . . ?
Cl2_66d C_66d Cl3_66d 104(3) . . ?
Cl1_66d C_66d Cl3_66d 113(3) . . ?
Cl2_66d C_66d H0A_66d 110.3 . . ?
Cl1_66d C_66d H0A_66d 110.3 . . ?
Cl3_66d C_66d H0A_66d 110.3 . . ?
Cl2_67a C_67a Cl1_67a 110.5(17) . . ?
Cl2_67a C_67a Cl3_67a 104.0(16) . . ?
Cl1_67a C_67a Cl3_67a 108.3(18) . . ?
Cl2_67a C_67a H0_67a 111.3 . . ?
Cl1_67a C_67a H0_67a 111.3 . . ?
Cl3_67a C_67a H0_67a 111.3 . . ?
Cl1_67b C_67b Cl3_67b 99.1(15) . . ?
Cl1_67b C_67b Cl2_67b 116.8(17) . . ?
Cl3_67b C_67b Cl2_67b 106.5(16) . . ?
Cl1_67b C_67b H0_67b 111.2 . . ?
Cl3_67b C_67b H0_67b 111.2 . . ?
Cl2_67b C_67b H0_67b 111.2 . . ?
C_67b Cl1_67b Cl3_63b 67.5(13) . 1_556 ?
C_67b Cl3_67b Cl3_63b 72.3(14) . 1_556 ?
Cl2_68a C_68a Cl3_68a 108.5(10) . . ?
Cl2_68a C_68a Cl1_68a 108.6(10) . . ?
Cl3_68a C_68a Cl1_68a 110.9(10) . . ?
Cl2_68a C_68a H0_68a 109.6 . . ?
Cl3_68a C_68a H0_68a 109.6 . . ?
Cl1_68a C_68a H0_68a 109.6 . . ?
Cl1_68b C_68b Cl3_68b 112.3(19) . . ?
Cl1_68b C_68b Cl2_68b 107.0(19) . . ?
Cl3_68b C_68b Cl2_68b 110.2(17) . . ?
Cl1_68b C_68b H0A_68b 109.1 . . ?
Cl3_68b C_68b H0A_68b 109.1 . . ?
Cl2_68b C_68b H0A_68b 109.1 . . ?
Cl1_69a C_69a Cl2_69a 111.4(15) . . ?
Cl1_69a C_69a Cl3_69a 106.6(15) . . ?
Cl2_69a C_69a Cl3_69a 106.1(15) . . ?
Cl1_69a C_69a H0_69a 110.9 . . ?
Cl2_69a C_69a H0_69a 110.9 . . ?
Cl3_69a C_69a H0_69a 110.9 . . ?
Cl1_69b C_69b Cl3_69b 105.8(14) . . ?
Cl1_69b C_69b Cl2_69b 109.8(15) . . ?
Cl3_69b C_69b Cl2_69b 113.1(15) . . ?
Cl1_69b C_69b H0A_69b 109.4 . . ?
Cl3_69b C_69b H0A_69b 109.4 . . ?
Cl2_69b C_69b H0A_69b 109.4 . . ?
Cl1_70a C_70a Cl2_70a 107.8(15) . . ?
Cl1_70a C_70a Cl3_70a 108.0(16) . . ?
Cl2_70a C_70a Cl3_70a 112.6(15) . . ?
Cl1_70a C_70a H0_70a 109.4 . . ?
Cl2_70a C_70a H0_70a 109.4 . . ?
Cl3_70a C_70a H0_70a 109.4 . . ?
Cl3_70b C_70b Cl2_70b 109(2) . . ?
Cl3_70b C_70b Cl1_70b 109(2) . . ?
Cl2_70b C_70b Cl1_70b 109(2) . . ?
Cl3_70b C_70b H0A_70b 109.8 . . ?
Cl2_70b C_70b H0A_70b 109.8 . . ?
Cl1_70b C_70b H0A_70b 109.8 . . ?

loop_
_geom_torsion_atom_site_label_1
_geom_torsion_atom_site_label_2
_geom_torsion_atom_site_label_3
_geom_torsion_atom_site_label_4
_geom_torsion
_geom_torsion_site_symmetry_1
_geom_torsion_site_symmetry_2
_geom_torsion_site_symmetry_3
_geom_torsion_site_symmetry_4
_geom_torsion_publ_flag
CZ_11 CA_11 CB_11 CG_11 58.3(13) . . . . ?
C_11 CA_11 CB_11 CG_11 -179.6(10) . . . . ?
C_18 N_11 CG_11 CD_11 99.3(13) . . . . ?
CN_11 N_11 CG_11 CD_11 -80.8(14) . . . . ?
C_18 N_11 CG_11 CB_11 -134.9(11) . . . . ?
CN_11 N_11 CG_11 CB_11 45.0(14) . . . . ?
CA_11 CB_11 CG_11 N_11 173.7(10) . . . . ?
CA_11 CB_11 CG_11 CD_11 -59.6(13) . . . . ?
N_11 CG_11 CD_11 CE_11 -176.4(11) . . . . ?
CB_11 CG_11 CD_11 CE_11 57.3(14) . . . . ?
CG_11 CD_11 CE_11 CZ_11 -54.3(15) . . . . ?
CD_11 CE_11 CZ_11 CA_11 53.6(15) . . . . ?
CB_11 CA_11 CZ_11 CE_11 -56.4(13) . . . . ?
C_11 CA_11 CZ_11 CE_11 -179.7(11) . . . . ?
CB_11 CA_11 C_11 O_11 -36.1(16) . . . . ?
CZ_11 CA_11 C_11 O_11 86.8(15) . . . . ?
CB_11 CA_11 C_11 N_12 145.7(11) . . . . ?
CZ_11 CA_11 C_11 N_12 -91.5(13) . . . . ?
O_11 C_11 N_12 CA_12 -3.7(19) . . . . ?
CA_11 C_11 N_12 CA_12 174.5(10) . . . . ?
C_11 N_12 CA_12 C_12 125.4(12) . . . . ?
C_11 N_12 CA_12 CB_12 -115.8(13) . . . . ?
N_12 CA_12 CB_12 CG_12 61.3(17) . . . . ?
C_12 CA_12 CB_12 CG_12 179.9(13) . . . . ?
CA_12 CB_12 CG_12 CD2_12 -167.1(16) . . . . ?
CA_12 CB_12 CG_12 CD1_12 73.7(19) . . . . ?
N_12 CA_12 C_12 O_12 73.2(13) . . . . ?
CB_12 CA_12 C_12 O_12 -46.5(15) . . . . ?
N_12 CA_12 C_12 N_13 -109.3(12) . . . . ?
CB_12 CA_12 C_12 N_13 130.9(12) . . . . ?
O_12 C_12 N_13 CG_13 7.0(17) . . . . ?
CA_12 C_12 N_13 CG_13 -170.4(11) . . . . ?
O_12 C_12 N_13 CN_13 -172.3(12) . . . . ?
CA_12 C_12 N_13 CN_13 10.2(18) . . . . ?
OE_13 CA_13 CB_13 OZ_13 131.6(12) . . . . ?
C_13 CA_13 CB_13 OZ_13 -110.9(13) . . . . ?
OE_13 CA_13 CB_13 CG_13 15.6(14) . . . . ?
C_13 CA_13 CB_13 CG_13 133.1(13) . . . . ?
C_12 N_13 CG_13 CB_13 -110.6(13) . . . . ?
CN_13 N_13 CG_13 CB_13 68.8(16) . . . . ?
C_12 N_13 CG_13 CD_13 131.6(13) . . . . ?
CN_13 N_13 CG_13 CD_13 -49.0(17) . . . . ?
OZ_13 CB_13 CG_13 N_13 84.5(14) . . . . ?
CA_13 CB_13 CG_13 N_13 -158.1(12) . . . . ?
OZ_13 CB_13 CG_13 CD_13 -150.3(12) . . . . ?
CA_13 CB_13 CG_13 CD_13 -33.0(13) . . . . ?
N_13 CG_13 CD_13 OE_13 166.9(12) . . . . ?
CB_13 CG_13 CD_13 OE_13 40.7(15) . . . . ?
CG_13 CD_13 OE_13 CA_13 -32.3(17) . . . . ?
C_13 CA_13 OE_13 CD_13 -109.7(15) . . . . ?
CB_13 CA_13 OE_13 CD_13 10.6(17) . . . . ?
CG_13 CB_13 OZ_13 CB1_13 -168.3(11) . . . . ?
CA_13 CB_13 OZ_13 CB1_13 79.7(13) . . . . ?
CB_13 OZ_13 CB1_13 CG1_13 -170.9(11) . . . . ?
OZ_13 CB1_13 CG1_13 CD2_13 131.5(14) . . . . ?
OZ_13 CB1_13 CG1_13 CD1_13 -49.6(17) . . . . ?
CD2_13 CG1_13 CD1_13 CE1_13 2(2) . . . . ?
CB1_13 CG1_13 CD1_13 CE1_13 -177.2(12) . . . . ?
CD1_13 CG1_13 CD2_13 CE2_13 1(2) . . . . ?
CB1_13 CG1_13 CD2_13 CE2_13 179.9(13) . . . . ?
CG1_13 CD1_13 CE1_13 CZ_13 -2(2) . . . . ?
CG1_13 CD2_13 CE2_13 CZ_13 -3(2) . . . . ?
CD1_13 CE1_13 CZ_13 CE2_13 0(2) . . . . ?
CD2_13 CE2_13 CZ_13 CE1_13 2(2) . . . . ?
OE_13 CA_13 C_13 O_13 60.8(19) . . . . ?
CB_13 CA_13 C_13 O_13 -55.3(19) . . . . ?
OE_13 CA_13 C_13 N_14 -122.2(14) . . . . ?
CB_13 CA_13 C_13 N_14 121.6(14) . . . . ?
O_13 C_13 N_14 CA_14 -4(2) . . . . ?
CA_13 C_13 N_14 CA_14 179.4(11) . . . . ?
C_13 N_14 CA_14 CB_14b -99(2) . . . . ?
C_13 N_14 CA_14 C_14 121.4(14) . . . . ?
C_13 N_14 CA_14 CB_14a -132.2(15) . . . . ?
N_14 CA_14 CB_14a CG_14a 67(2) . . . . ?
C_14 CA_14 CB_14a CG_14a 180(2) . . . . ?
CA_14 CB_14a CG_14a CD2_14a -180(2) . . . . ?
CA_14 CB_14a CG_14a CD1_14a 58(3) . . . . ?
N_14 CA_14 CB_14b CG_14b 55(4) . . . . ?
C_14 CA_14 CB_14b CG_14b -169(3) . . . . ?
CA_14 CB_14b CG_14b CD1_14b 80(4) . . . . ?
CA_14 CB_14b CG_14b CD2_14b -161(4) . . . . ?
N_14 CA_14 C_14 O_14 42.5(17) . . . . ?
CB_14b CA_14 C_14 O_14 -99(2) . . . . ?
CB_14a CA_14 C_14 O_14 -68.3(18) . . . . ?
N_14 CA_14 C_14 N_15 -138.0(13) . . . . ?
CB_14b CA_14 C_14 N_15 81(2) . . . . ?
CB_14a CA_14 C_14 N_15 111.3(16) . . . . ?
O_14 C_14 N_15 CG_15 4.2(19) . . . . ?
CA_14 C_14 N_15 CG_15 -175.4(11) . . . . ?
O_14 C_14 N_15 CN_15 177.0(14) . . . . ?
CA_14 C_14 N_15 CN_15 -2.5(19) . . . . ?
C_15 CA_15 CB_15 CG_15 -179.0(10) . . . . ?
CZ_15 CA_15 CB_15 CG_15 60.4(13) . . . . ?
C_14 N_15 CG_15 CD_15 94.8(14) . . . . ?
CN_15 N_15 CG_15 CD_15 -78.6(15) . . . . ?
C_14 N_15 CG_15 CB_15 -139.4(12) . . . . ?
CN_15 N_15 CG_15 CB_15 47.2(16) . . . . ?
CA_15 CB_15 CG_15 N_15 170.3(11) . . . . ?
CA_15 CB_15 CG_15 CD_15 -62.7(13) . . . . ?
N_15 CG_15 CD_15 CE_15 -171.6(11) . . . . ?
CB_15 CG_15 CD_15 CE_15 59.8(14) . . . . ?
CG_15 CD_15 CE_15 CZ_15 -55.5(16) . . . . ?
CD_15 CE_15 CZ_15 CA_15 53.6(16) . . . . ?
C_15 CA_15 CZ_15 CE_15 -179.3(12) . . . . ?
CB_15 CA_15 CZ_15 CE_15 -55.6(15) . . . . ?
CB_15 CA_15 C_15 O_15 -33.6(17) . . . . ?
CZ_15 CA_15 C_15 O_15 87.9(15) . . . . ?
CB_15 CA_15 C_15 N_16 148.1(12) . . . . ?
CZ_15 CA_15 C_15 N_16 -90.5(13) . . . . ?
O_15 C_15 N_16 CA_16 -6(2) . . . . ?
CA_15 C_15 N_16 CA_16 172.8(10) . . . . ?
C_15 N_16 CA_16 CB_16 -114.1(15) . . . . ?
C_15 N_16 CA_16 C_16 124.5(13) . . . . ?
N_16 CA_16 CB_16 CG_16 67.3(19) . . . . ?
C_16 CA_16 CB_16 CG_16 -172.3(15) . . . . ?
CA_16 CB_16 CG_16 CD2_16 -171.5(17) . . . . ?
CA_16 CB_16 CG_16 CD1_16 68(2) . . . . ?
N_16 CA_16 C_16 O_16 77.8(14) . . . . ?
CB_16 CA_16 C_16 O_16 -44.1(16) . . . . ?
N_16 CA_16 C_16 N_17 -102.9(13) . . . . ?
CB_16 CA_16 C_16 N_17 135.1(13) . . . . ?
O_16 C_16 N_17 CG_17 7.2(17) . . . . ?
CA_16 C_16 N_17 CG_17 -172.0(10) . . . . ?
O_16 C_16 N_17 CN_17 -173.6(12) . . . . ?
CA_16 C_16 N_17 CN_17 7.2(17) . . . . ?
OE_17 CA_17 CB_17 OZ_17 128.3(10) . . . . ?
C_17 CA_17 CB_17 OZ_17 -113.5(11) . . . . ?
OE_17 CA_17 CB_17 CG_17 10.6(12) . . . . ?
C_17 CA_17 CB_17 CG_17 128.8(10) . . . . ?
C_16 N_17 CG_17 CB_17 -110.2(12) . . . . ?
CN_17 N_17 CG_17 CB_17 70.5(14) . . . . ?
C_16 N_17 CG_17 CD_17 131.5(11) . . . . ?
CN_17 N_17 CG_17 CD_17 -47.8(14) . . . . ?
OZ_17 CB_17 CG_17 N_17 84.8(12) . . . . ?
CA_17 CB_17 CG_17 N_17 -155.4(10) . . . . ?
OZ_17 CB_17 CG_17 CD_17 -150.9(10) . . . . ?
CA_17 CB_17 CG_17 CD_17 -31.1(11) . . . . ?
N_17 CG_17 CD_17 OE_17 166.3(10) . . . . ?
CB_17 CG_17 CD_17 OE_17 41.0(11) . . . . ?
CG_17 CD_17 OE_17 CA_17 -35.6(12) . . . . ?
C_17 CA_17 OE_17 CD_17 -104.9(11) . . . . ?
CB_17 CA_17 OE_17 CD_17 16.0(13) . . . . ?
CG_17 CB_17 OZ_17 CB1_17 -170.7(10) . . . . ?
CA_17 CB_17 OZ_17 CB1_17 76.0(12) . . . . ?
CB_17 OZ_17 CB1_17 CG1_17 -172.4(10) . . . . ?
OZ_17 CB1_17 CG1_17 CD2_17 136.3(13) . . . . ?
OZ_17 CB1_17 CG1_17 CD1_17 -46.5(17) . . . . ?
CD2_17 CG1_17 CD1_17 CE1_17 -1(2) . . . . ?
CB1_17 CG1_17 CD1_17 CE1_17 -178.3(13) . . . . ?
CD1_17 CG1_17 CD2_17 CE2_17 2(2) . . . . ?
CB1_17 CG1_17 CD2_17 CE2_17 179.5(13) . . . . ?
CG1_17 CD1_17 CE1_17 CZ_17 -1(2) . . . . ?
CG1_17 CD2_17 CE2_17 CZ_17 -1(2) . . . . ?
CD1_17 CE1_17 CZ_17 CE2_17 3(2) . . . . ?
CD2_17 CE2_17 CZ_17 CE1_17 -2(2) . . . . ?
OE_17 CA_17 C_17 O_17 61.2(14) . . . . ?
CB_17 CA_17 C_17 O_17 -56.4(14) . . . . ?
OE_17 CA_17 C_17 N_18 -118.8(11) . . . . ?
CB_17 CA_17 C_17 N_18 123.6(11) . . . . ?
O_17 C_17 N_18 CA_18 -1.5(17) . . . . ?
CA_17 C_17 N_18 CA_18 178.5(10) . . . . ?
C_17 N_18 CA_18 CB_18 -105.5(13) . . . . ?
C_17 N_18 CA_18 C_18 132.1(11) . . . . ?
N_18 CA_18 CB_18 CG_18 69.8(15) . . . . ?
C_18 CA_18 CB_18 CG_18 -169.4(11) . . . . ?
CA_18 CB_18 CG_18 CD2_18 -169.1(12) . . . . ?
CA_18 CB_18 CG_18 CD1_18 66.7(15) . . . . ?
CG_11 N_11 C_18 O_18 -5.5(17) . . . . ?
CN_11 N_11 C_18 O_18 174.6(12) . . . . ?
CG_11 N_11 C_18 CA_18 174.7(10) . . . . ?
CN_11 N_11 C_18 CA_18 -5.2(16) . . . . ?
N_18 CA_18 C_18 O_18 34.1(14) . . . . ?
CB_18 CA_18 C_18 O_18 -89.0(13) . . . . ?
N_18 CA_18 C_18 N_11 -146.1(11) . . . . ?
CB_18 CA_18 C_18 N_11 90.8(13) . . . . ?
C_21 CA_21 CB_21 CG_21 -177.6(11) . . . . ?
CZ_21 CA_21 CB_21 CG_21 60.9(14) . . . . ?
C_28b N_21b CG_21 CB_21 -142(3) . . . . ?
CN_21b N_21b CG_21 CB_21 41(4) . . . . ?
C_28b N_21b CG_21 CD_21 86(3) . . . . ?
CN_21b N_21b CG_21 CD_21 -90(3) . . . . ?
C_28a N_21a CG_21 CB_21 -145.2(14) . . . . ?
CN_21a N_21a CG_21 CB_21 33(3) . . . . ?
C_28a N_21a CG_21 CD_21 95.5(17) . . . . ?
CN_21a N_21a CG_21 CD_21 -86(3) . . . . ?
CA_21 CB_21 CG_21 N_21b 165.8(19) . . . . ?
CA_21 CB_21 CG_21 N_21a 175.1(12) . . . . ?
CA_21 CB_21 CG_21 CD_21 -64.0(13) . . . . ?
N_21b CG_21 CD_21 CE_21 -158.9(17) . . . . ?
N_21a CG_21 CD_21 CE_21 178.4(14) . . . . ?
CB_21 CG_21 CD_21 CE_21 60.5(16) . . . . ?
CG_21 CD_21 CE_21 CZ_21 -54.9(17) . . . . ?
CD_21 CE_21 CZ_21 CA_21 53.4(17) . . . . ?
C_21 CA_21 CZ_21 CE_21 -177.8(13) . . . . ?
CB_21 CA_21 CZ_21 CE_21 -55.5(16) . . . . ?
CZ_21 CA_21 C_21 O_21 81.1(16) . . . . ?
CB_21 CA_21 C_21 O_21 -39.9(16) . . . . ?
CZ_21 CA_21 C_21 N_22 -95.8(14) . . . . ?
CB_21 CA_21 C_21 N_22 143.2(12) . . . . ?
O_21 C_21 N_22 CA_22 -2.0(19) . . . . ?
CA_21 C_21 N_22 CA_22 174.9(11) . . . . ?
C_21 N_22 CA_22 C_22 133.5(12) . . . . ?
C_21 N_22 CA_22 CB_22 -107.3(14) . . . . ?
N_22 CA_22 CB_22 CG_22 62.1(16) . . . . ?
C_22 CA_22 CB_22 CG_22 -177.1(12) . . . . ?
CA_22 CB_22 CG_22 CD1_22 63.0(17) . . . . ?
CA_22 CB_22 CG_22 CD2_22 -170.9(13) . . . . ?
N_22 CA_22 C_22 O_22 69.3(15) . . . . ?
CB_22 CA_22 C_22 O_22 -51.5(15) . . . . ?
N_22 CA_22 C_22 N_23 -112.1(13) . . . . ?
CB_22 CA_22 C_22 N_23 127.1(13) . . . . ?
O_22 C_22 N_23 CG_23 8.8(17) . . . . ?
CA_22 C_22 N_23 CG_23 -169.8(11) . . . . ?
O_22 C_22 N_23 CN_23 -171.2(12) . . . . ?
CA_22 C_22 N_23 CN_23 10.3(18) . . . . ?
OE_23 CA_23 CB_23 OZ_23 132.2(9) . . . . ?
C_23 CA_23 CB_23 OZ_23 -108.8(11) . . . . ?
OE_23 CA_23 CB_23 CG_23 11.0(11) . . . . ?
C_23 CA_23 CB_23 CG_23 130.0(10) . . . . ?
C_22 N_23 CG_23 CB_23 -108.6(12) . . . . ?
CN_23 N_23 CG_23 CB_23 71.3(15) . . . . ?
C_22 N_23 CG_23 CD_23 133.1(12) . . . . ?
CN_23 N_23 CG_23 CD_23 -46.9(15) . . . . ?
OZ_23 CB_23 CG_23 N_23 88.5(12) . . . . ?
CA_23 CB_23 CG_23 N_23 -157.0(10) . . . . ?
OZ_23 CB_23 CG_23 CD_23 -146.1(10) . . . . ?
CA_23 CB_23 CG_23 CD_23 -31.7(11) . . . . ?
N_23 CG_23 CD_23 OE_23 169.1(10) . . . . ?
CB_23 CG_23 CD_23 OE_23 42.1(11) . . . . ?
C_23 CA_23 OE_23 CD_23 -105.1(11) . . . . ?
CB_23 CA_23 OE_23 CD_23 16.6(12) . . . . ?
CG_23 CD_23 OE_23 CA_23 -37.0(12) . . . . ?
CG_23 CB_23 OZ_23 CB1_23 -82.9(13) . . . . ?
CA_23 CB_23 OZ_23 CB1_23 163.7(10) . . . . ?
CB_23 OZ_23 CB1_23 CG1_23 -172.0(10) . . . . ?
OZ_23 CB1_23 CG1_23 CD2_23 -136.1(13) . . . . ?
OZ_23 CB1_23 CG1_23 CD1_23 43.1(16) . . . . ?
CD2_23 CG1_23 CD1_23 CE1_23 0(2) . . . . ?
CB1_23 CG1_23 CD1_23 CE1_23 -179.4(12) . . . . ?
CD1_23 CG1_23 CD2_23 CE2_23 -1(2) . . . . ?
CB1_23 CG1_23 CD2_23 CE2_23 178.5(13) . . . . ?
CG1_23 CD1_23 CE1_23 CZ_23 1(2) . . . . ?
CG1_23 CD2_23 CE2_23 CZ_23 1(2) . . . . ?
CD1_23 CE1_23 CZ_23 CE2_23 0(2) . . . . ?
CD2_23 CE2_23 CZ_23 CE1_23 -1(2) . . . . ?
OE_23 CA_23 C_23 O_23 48.9(14) . . . . ?
CB_23 CA_23 C_23 O_23 -68.6(14) . . . . ?
OE_23 CA_23 C_23 N_24 -131.7(11) . . . . ?
CB_23 CA_23 C_23 N_24 110.8(12) . . . . ?
O_23 C_23 N_24 CA_24b 2.1(19) . . . . ?
CA_23 C_23 N_24 CA_24b -177.3(13) . . . . ?
O_23 C_23 N_24 CA_24a -12(2) . . . . ?
CA_23 C_23 N_24 CA_24a 168.3(15) . . . . ?
C_23 N_24 CA_24a CB_24a -113(2) . . . . ?
C_23 N_24 CA_24a C_24 121.1(16) . . . . ?
N_24 CA_24a CB_24a CG_24a 168(2) . . . . ?
C_24 CA_24a CB_24a CG_24a -69(3) . . . . ?
CA_24a CB_24a CG_24a CD2_24a -64(3) . . . . ?
CA_24a CB_24a CG_24a CD1_24a 172(2) . . . . ?
C_23 N_24 CA_24b CB_24b -96(2) . . . . ?
C_23 N_24 CA_24b C_24 139.5(14) . . . . ?
N_24 CA_24b CB_24b CG_24b -79(3) . . . . ?
C_24 CA_24b CB_24b CG_24b 44(3) . . . . ?
CA_24b CB_24b CG_24b CD1_24b 55(3) . . . . ?
CA_24b CB_24b CG_24b CD2_24b -178(3) . . . . ?
N_24 CA_24a C_24 O_24 62.3(18) . . . . ?
CB_24a CA_24a C_24 O_24 -62.6(19) . . . . ?
N_24 CA_24a C_24 N_25 -122.8(16) . . . . ?
CB_24a CA_24a C_24 N_25 112.3(18) . . . . ?
N_24 CA_24b C_24 O_24 28(2) . . . . ?
CB_24b CA_24b C_24 O_24 -100.2(19) . . . . ?
N_24 CA_24b C_24 N_25 -142.7(14) . . . . ?
CB_24b CA_24b C_24 N_25 89.1(17) . . . . ?
O_24 C_24 N_25 CN_25 -179.3(14) . . . . ?
CA_24a C_24 N_25 CN_25 6(2) . . . . ?
CA_24b C_24 N_25 CN_25 -8.5(19) . . . . ?
O_24 C_24 N_25 CG_25 3.2(18) . . . . ?
CA_24a C_24 N_25 CG_25 -171.1(13) . . . . ?
CA_24b C_24 N_25 CG_25 174.0(12) . . . . ?
C_25 CA_25 CB_25 CG_25 -178.0(10) . . . . ?
CZ_25 CA_25 CB_25 CG_25 60.7(13) . . . . ?
C_24 N_25 CG_25 CB_25 -141.8(12) . . . . ?
CN_25 N_25 CG_25 CB_25 40.4(15) . . . . ?
C_24 N_25 CG_25 CD_25 91.2(13) . . . . ?
CN_25 N_25 CG_25 CD_25 -86.5(14) . . . . ?
CA_25 CB_25 CG_25 N_25 174.7(10) . . . . ?
CA_25 CB_25 CG_25 CD_25 -58.9(13) . . . . ?
N_25 CG_25 CD_25 CE_25 -176.1(11) . . . . ?
CB_25 CG_25 CD_25 CE_25 54.8(14) . . . . ?
CG_25 CD_25 CE_25 CZ_25 -53.3(16) . . . . ?
CD_25 CE_25 CZ_25 CA_25 55.8(15) . . . . ?
C_25 CA_25 CZ_25 CE_25 178.9(11) . . . . ?
CB_25 CA_25 CZ_25 CE_25 -59.4(14) . . . . ?
CB_25 CA_25 C_25 O_25 -44.9(16) . . . . ?
CZ_25 CA_25 C_25 O_25 75.8(15) . . . . ?
CB_25 CA_25 C_25 N_26 136.2(12) . . . . ?
CZ_25 CA_25 C_25 N_26 -103.1(13) . . . . ?
O_25 C_25 N_26 CA_26 -1(2) . . . . ?
CA_25 C_25 N_26 CA_26 177.9(12) . . . . ?
C_25 N_26 CA_26 CB_26 -104.0(17) . . . . ?
C_25 N_26 CA_26 C_26 139.4(13) . . . . ?
N_26 CA_26 CB_26 CG_26 68(2) . . . . ?
C_26 CA_26 CB_26 CG_26 -174(2) . . . . ?
CA_26 CB_26 CG_26 CD1_26 69(3) . . . . ?
CA_26 CB_26 CG_26 CD2_26 -170(2) . . . . ?
N_26 CA_26 C_26 O_26 67.0(17) . . . . ?
CB_26 CA_26 C_26 O_26 -53.1(18) . . . . ?
N_26 CA_26 C_26 N_27 -116.5(14) . . . . ?
CB_26 CA_26 C_26 N_27 123.4(16) . . . . ?
O_26 C_26 N_27 CG_27 8.2(19) . . . . ?
CA_26 C_26 N_27 CG_27 -168.2(12) . . . . ?
O_26 C_26 N_27 CN_27 -172.7(14) . . . . ?
CA_26 C_26 N_27 CN_27 10.9(19) . . . . ?
OE_27 CA_27 CB_27 OZ_27 134.9(11) . . . . ?
C_27 CA_27 CB_27 OZ_27 -105.0(12) . . . . ?
OE_27 CA_27 CB_27 CG_27 14.1(13) . . . . ?
C_27 CA_27 CB_27 CG_27 134.3(12) . . . . ?
C_26 N_27 CG_27 CD_27 127.8(13) . . . . ?
CN_27 N_27 CG_27 CD_27 -51.4(16) . . . . ?
C_26 N_27 CG_27 CB_27 -111.1(13) . . . . ?
CN_27 N_27 CG_27 CB_27 69.8(15) . . . . ?
OZ_27 CB_27 CG_27 N_27 91.0(13) . . . . ?
CA_27 CB_27 CG_27 N_27 -153.9(11) . . . . ?
OZ_27 CB_27 CG_27 CD_27 -142.3(11) . . . . ?
CA_27 CB_27 CG_27 CD_27 -27.2(12) . . . . ?
N_27 CG_27 CD_27 OE_27 160.1(12) . . . . ?
CB_27 CG_27 CD_27 OE_27 31.9(15) . . . . ?
CG_27 CD_27 OE_27 CA_27 -24.0(17) . . . . ?
C_27 CA_27 OE_27 CD_27 -116.5(14) . . . . ?
CB_27 CA_27 OE_27 CD_27 6.1(16) . . . . ?
CG_27 CB_27 OZ_27 CB1_27 -81.9(14) . . . . ?
CA_27 CB_27 OZ_27 CB1_27 165.4(11) . . . . ?
CB_27 OZ_27 CB1_27 CG1_27 -174.6(10) . . . . ?
OZ_27 CB1_27 CG1_27 CD2_27 -138.0(13) . . . . ?
OZ_27 CB1_27 CG1_27 CD1_27 42.2(17) . . . . ?
CD2_27 CG1_27 CD1_27 CE1_27 0(2) . . . . ?
CB1_27 CG1_27 CD1_27 CE1_27 179.7(12) . . . . ?
CD1_27 CG1_27 CD2_27 CE2_27 0(2) . . . . ?
CB1_27 CG1_27 CD2_27 CE2_27 179.8(13) . . . . ?
CG1_27 CD1_27 CE1_27 CZ_27 1(2) . . . . ?
CG1_27 CD2_27 CE2_27 CZ_27 0(2) . . . . ?
CD1_27 CE1_27 CZ_27 CE2_27 -2(2) . . . . ?
CD2_27 CE2_27 CZ_27 CE1_27 1(2) . . . . ?
OE_27 CA_27 C_27 O_27 53.3(17) . . . . ?
CB_27 CA_27 C_27 O_27 -65.1(17) . . . . ?
OE_27 CA_27 C_27 N_28 -126.8(13) . . . . ?
CB_27 CA_27 C_27 N_28 114.9(13) . . . . ?
O_27 C_27 N_28 CA_28b -18(3) . . . . ?
CA_27 C_27 N_28 CA_28b 162(2) . . . . ?
O_27 C_27 N_28 CA_28a -2(2) . . . . ?
CA_27 C_27 N_28 CA_28a 178.3(11) . . . . ?
C_27 N_28 CA_28a CB_28a -117.2(15) . . . . ?
C_27 N_28 CA_28a C_28a 126.5(13) . . . . ?
N_28 CA_28a CB_28a CG_28a 75(2) . . . . ?
C_28a CA_28a CB_28a CG_28a -169.7(18) . . . . ?
CA_28a CB_28a CG_28a CD1_28a 61(2) . . . . ?
CA_28a CB_28a CG_28a CD2_28a -176.3(19) . . . . ?
CN_21a N_21a C_28a O_28a 180(2) . . . . ?
CG_21 N_21a C_28a O_28a -2(2) . . . . ?
CN_21a N_21a C_28a CA_28a 3(3) . . . . ?
CG_21 N_21a C_28a CA_28a -178.7(15) . . . . ?
N_28 CA_28a C_28a O_28a 40.8(19) . . . . ?
CB_28a CA_28a C_28a O_28a -78.1(19) . . . . ?
N_28 CA_28a C_28a N_21a -142.4(16) . . . . ?
CB_28a CA_28a C_28a N_21a 98.6(19) . . . . ?
C_27 N_28 CA_28b C_28b 111(3) . . . . ?
C_27 N_28 CA_28b CB_28b -122(3) . . . . ?
N_28 CA_28b CB_28b CG_28b 155(3) . . . . ?
C_28b CA_28b CB_28b CG_28b -79(4) . . . . ?
CA_28b CB_28b CG_28b CD2_28b -61(4) . . . . ?
CA_28b CB_28b CG_28b CD1_28b 176(3) . . . . ?
CN_21b N_21b C_28b O_28b 177(4) . . . . ?
CG_21 N_21b C_28b O_28b 1(4) . . . . ?
CN_21b N_21b C_28b CA_28b -1(5) . . . . ?
CG_21 N_21b C_28b CA_28b -178(3) . . . . ?
N_28 CA_28b C_28b O_28b 84(3) . . . . ?
CB_28b CA_28b C_28b O_28b -45(3) . . . . ?
N_28 CA_28b C_28b N_21b -98(3) . . . . ?
CB_28b CA_28b C_28b N_21b 134(3) . . . . ?
C_31 CA_31 CB_31 CG_31 -179.0(10) . . . . ?
CZ_31 CA_31 CB_31 CG_31 58.5(13) . . . . ?
C_38 N_31 CG_31 CB_31 -141.1(12) . . . . ?
CN_31 N_31 CG_31 CB_31 40.4(17) . . . . ?
C_38 N_31 CG_31 CD_31 92.0(14) . . . . ?
CN_31 N_31 CG_31 CD_31 -86.5(16) . . . . ?
CA_31 CB_31 CG_31 N_31 171.5(11) . . . . ?
CA_31 CB_31 CG_31 CD_31 -60.6(14) . . . . ?
N_31 CG_31 CD_31 CE_31 -173.4(11) . . . . ?
CB_31 CG_31 CD_31 CE_31 58.5(14) . . . . ?
CG_31 CD_31 CE_31 CZ_31 -55.3(15) . . . . ?
CD_31 CE_31 CZ_31 CA_31 54.9(15) . . . . ?
C_31 CA_31 CZ_31 CE_31 -179.4(11) . . . . ?
CB_31 CA_31 CZ_31 CE_31 -56.1(14) . . . . ?
CB_31 CA_31 C_31 O_31 -38.0(16) . . . . ?
CZ_31 CA_31 C_31 O_31 84.5(14) . . . . ?
CB_31 CA_31 C_31 N_32 141.8(11) . . . . ?
CZ_31 CA_31 C_31 N_32 -95.6(12) . . . . ?
O_31 C_31 N_32 CA_32 -9.0(18) . . . . ?
CA_31 C_31 N_32 CA_32 171.1(10) . . . . ?
C_31 N_32 CA_32 C_32 126.7(12) . . . . ?
C_31 N_32 CA_32 CB_32 -110.4(13) . . . . ?
N_32 CA_32 CB_32 CG_32 179.6(12) . . . . ?
C_32 CA_32 CB_32 CG_32 -58.4(15) . . . . ?
CA_32 CB_32 CG_32 CD2_32 -51.8(18) . . . . ?
CA_32 CB_32 CG_32 CD1_32 -173.1(15) . . . . ?
N_32 CA_32 C_32 O_32 84.3(13) . . . . ?
CB_32 CA_32 C_32 O_32 -37.3(15) . . . . ?
N_32 CA_32 C_32 N_33 -94.7(12) . . . . ?
CB_32 CA_32 C_32 N_33 143.8(11) . . . . ?
O_32 C_32 N_33 CN_33 -173.7(12) . . . . ?
CA_32 C_32 N_33 CN_33 5.2(17) . . . . ?
O_32 C_32 N_33 CG_33 10.6(17) . . . . ?
CA_32 C_32 N_33 CG_33 -170.5(10) . . . . ?
OE_33 CA_33 CB_33 OZ_33 130.3(10) . . . . ?
C_33 CA_33 CB_33 OZ_33 -111.9(11) . . . . ?
OE_33 CA_33 CB_33 CG_33 13.1(11) . . . . ?
C_33 CA_33 CB_33 CG_33 130.9(10) . . . . ?
C_32 N_33 CG_33 CD_33 127.8(12) . . . . ?
CN_33 N_33 CG_33 CD_33 -48.2(14) . . . . ?
C_32 N_33 CG_33 CB_33 -112.5(12) . . . . ?
CN_33 N_33 CG_33 CB_33 71.5(14) . . . . ?
OZ_33 CB_33 CG_33 N_33 80.8(12) . . . . ?
CA_33 CB_33 CG_33 N_33 -160.9(10) . . . . ?
OZ_33 CB_33 CG_33 CD_33 -152.6(10) . . . . ?
CA_33 CB_33 CG_33 CD_33 -34.2(11) . . . . ?
N_33 CG_33 CD_33 OE_33 171.3(10) . . . . ?
CB_33 CG_33 CD_33 OE_33 44.5(12) . . . . ?
CG_33 CD_33 OE_33 CA_33 -36.9(13) . . . . ?
C_33 CA_33 OE_33 CD_33 -108.8(11) . . . . ?
CB_33 CA_33 OE_33 CD_33 15.0(13) . . . . ?
CG_33 CB_33 OZ_33 CB1_33 -175.3(9) . . . . ?
CA_33 CB_33 OZ_33 CB1_33 73.0(12) . . . . ?
CB_33 OZ_33 CB1_33 CG1_33 -171.8(10) . . . . ?
OZ_33 CB1_33 CG1_33 CD2_33 132.4(12) . . . . ?
OZ_33 CB1_33 CG1_33 CD1_33 -45.5(15) . . . . ?
CD2_33 CG1_33 CD1_33 CE1_33 2.3(18) . . . . ?
CB1_33 CG1_33 CD1_33 CE1_33 -179.8(11) . . . . ?
CD1_33 CG1_33 CD2_33 CE2_33 -1.6(19) . . . . ?
CB1_33 CG1_33 CD2_33 CE2_33 -179.5(11) . . . . ?
CG1_33 CD1_33 CE1_33 CZ_33 -1.8(19) . . . . ?
CG1_33 CD2_33 CE2_33 CZ_33 0.5(19) . . . . ?
CD2_33 CE2_33 CZ_33 CE1_33 0.0(19) . . . . ?
CD1_33 CE1_33 CZ_33 CE2_33 0.7(19) . . . . ?
OE_33 CA_33 C_33 O_33 64.9(13) . . . . ?
CB_33 CA_33 C_33 O_33 -53.3(15) . . . . ?
OE_33 CA_33 C_33 N_34 -113.9(11) . . . . ?
CB_33 CA_33 C_33 N_34 127.9(11) . . . . ?
O_33 C_33 N_34 CA_34 -5.6(18) . . . . ?
CA_33 C_33 N_34 CA_34 173.1(10) . . . . ?
C_33 N_34 CA_34 CB_34b -102(2) . . . . ?
C_33 N_34 CA_34 C_34 119.6(12) . . . . ?
C_33 N_34 CA_34 CB_34a -126.1(14) . . . . ?
N_34 CA_34 CB_34a CG_34a -173.7(17) . . . . ?
C_34 CA_34 CB_34a CG_34a -58(2) . . . . ?
CA_34 CB_34a CG_34a CD2_34a -79(2) . . . . ?
CA_34 CB_34a CG_34a CD1_34a 155(2) . . . . ?
N_34 CA_34 CB_34b CG_34b 70(4) . . . . ?
C_34 CA_34 CB_34b CG_34b -158(3) . . . . ?
CA_34 CB_34b CG_34b CD1_34b 45(5) . . . . ?
CA_34 CB_34b CG_34b CD2_34b 168(5) . . . . ?
N_34 CA_34 C_34 O_34 52.3(15) . . . . ?
CB_34b CA_34 C_34 O_34 -81(3) . . . . ?
CB_34a CA_34 C_34 O_34 -61.9(15) . . . . ?
N_34 CA_34 C_34 N_35 -129.6(12) . . . . ?
CB_34b CA_34 C_34 N_35 97(3) . . . . ?
CB_34a CA_34 C_34 N_35 116.2(14) . . . . ?
O_34 C_34 N_35 CG_35 -3.3(17) . . . . ?
CA_34 C_34 N_35 CG_35 178.6(11) . . . . ?
O_34 C_34 N_35 CN_35 174.8(13) . . . . ?
CA_34 C_34 N_35 CN_35 -3.3(18) . . . . ?
C_35 CA_35 CB_35 CG_35 -177.0(10) . . . . ?
CZ_35 CA_35 CB_35 CG_35 60.5(13) . . . . ?
C_34 N_35 CG_35 CB_35 -142.1(11) . . . . ?
CN_35 N_35 CG_35 CB_35 39.7(15) . . . . ?
C_34 N_35 CG_35 CD_35 92.1(13) . . . . ?
CN_35 N_35 CG_35 CD_35 -86.1(14) . . . . ?
CA_35 CB_35 CG_35 N_35 173.6(10) . . . . ?
CA_35 CB_35 CG_35 CD_35 -60.7(13) . . . . ?
N_35 CG_35 CD_35 CE_35 -176.8(11) . . . . ?
CB_35 CG_35 CD_35 CE_35 56.3(14) . . . . ?
CG_35 CD_35 CE_35 CZ_35 -53.9(16) . . . . ?
CD_35 CE_35 CZ_35 CA_35 55.4(16) . . . . ?
C_35 CA_35 CZ_35 CE_35 178.9(12) . . . . ?
CB_35 CA_35 CZ_35 CE_35 -58.4(14) . . . . ?
CB_35 CA_35 C_35 O_35 -36.3(16) . . . . ?
CZ_35 CA_35 C_35 O_35 85.6(15) . . . . ?
CB_35 CA_35 C_35 N_36 145.5(11) . . . . ?
CZ_35 CA_35 C_35 N_36 -92.6(13) . . . . ?
O_35 C_35 N_36 CA_36 -1.2(19) . . . . ?
CA_35 C_35 N_36 CA_36 176.9(10) . . . . ?
C_35 N_36 CA_36 CB_36 -115.9(13) . . . . ?
C_35 N_36 CA_36 C_36 125.0(12) . . . . ?
N_36 CA_36 CB_36 CG_36a 158.9(18) . . . . ?
C_36 CA_36 CB_36 CG_36a -82(2) . . . . ?
N_36 CA_36 CB_36 CG_36b 84.1(19) . . . . ?
C_36 CA_36 CB_36 CG_36b -156.6(17) . . . . ?
CA_36 CB_36 CG_36a CD2_36a -66(3) . . . . ?
CA_36 CB_36 CG_36a CD1_36a 169(2) . . . . ?
CA_36 CB_36 CG_36b CD1_36b 39(3) . . . . ?
CA_36 CB_36 CG_36b CD2_36b 164(2) . . . . ?
N_36 CA_36 C_36 O_36 72.4(14) . . . . ?
CB_36 CA_36 C_36 O_36 -48.7(15) . . . . ?
N_36 CA_36 C_36 N_37 -109.7(13) . . . . ?
CB_36 CA_36 C_36 N_37 129.2(13) . . . . ?
O_36 C_36 N_37 CG_37 5.8(18) . . . . ?
CA_36 C_36 N_37 CG_37 -172.0(10) . . . . ?
O_36 C_36 N_37 CN_37 -175.1(13) . . . . ?
CA_36 C_36 N_37 CN_37 7.0(18) . . . . ?
OE_37 CA_37 CB_37 OZ_37 126.6(12) . . . . ?
C_37 CA_37 CB_37 OZ_37 -114.8(13) . . . . ?
OE_37 CA_37 CB_37 CG_37 10.9(14) . . . . ?
C_37 CA_37 CB_37 CG_37 129.5(13) . . . . ?
C_36 N_37 CG_37 CD_37 127.4(13) . . . . ?
CN_37 N_37 CG_37 CD_37 -51.6(16) . . . . ?
C_36 N_37 CG_37 CB_37 -112.8(13) . . . . ?
CN_37 N_37 CG_37 CB_37 68.1(17) . . . . ?
OZ_37 CB_37 CG_37 N_37 87.9(13) . . . . ?
CA_37 CB_37 CG_37 N_37 -153.3(12) . . . . ?
OZ_37 CB_37 CG_37 CD_37 -146.2(11) . . . . ?
CA_37 CB_37 CG_37 CD_37 -27.4(13) . . . . ?
N_37 CG_37 CD_37 OE_37 162.3(12) . . . . ?
CB_37 CG_37 CD_37 OE_37 35.1(15) . . . . ?
CG_37 CD_37 OE_37 CA_37 -30.1(18) . . . . ?
C_37 CA_37 OE_37 CD_37 -111.7(16) . . . . ?
CB_37 CA_37 OE_37 CD_37 11.8(18) . . . . ?
CG_37 CB_37 OZ_37 CB1_37 -173.3(11) . . . . ?
CA_37 CB_37 OZ_37 CB1_37 73.4(14) . . . . ?
CB_37 OZ_37 CB1_37 CG1_37 -171.1(11) . . . . ?
OZ_37 CB1_37 CG1_37 CD1_37 -49.1(18) . . . . ?
OZ_37 CB1_37 CG1_37 CD2_37 130.3(13) . . . . ?
CD2_37 CG1_37 CD1_37 CE1_37 -1(2) . . . . ?
CB1_37 CG1_37 CD1_37 CE1_37 178.7(13) . . . . ?
CD1_37 CG1_37 CD2_37 CE2_37 1(2) . . . . ?
CB1_37 CG1_37 CD2_37 CE2_37 -178.9(12) . . . . ?
CG1_37 CD1_37 CE1_37 CZ_37 1(2) . . . . ?
CG1_37 CD2_37 CE2_37 CZ_37 -1(2) . . . . ?
CD1_37 CE1_37 CZ_37 CE2_37 -1(2) . . . . ?
CD2_37 CE2_37 CZ_37 CE1_37 1(2) . . . . ?
OE_37 CA_37 C_37 O_37 59.8(18) . . . . ?
CB_37 CA_37 C_37 O_37 -56.8(18) . . . . ?
OE_37 CA_37 C_37 N_38 -117.3(14) . . . . ?
CB_37 CA_37 C_37 N_38 126.1(13) . . . . ?
O_37 C_37 N_38 CA_38 -3(2) . . . . ?
CA_37 C_37 N_38 CA_38 174.0(12) . . . . ?
C_37 N_38 CA_38 CB_38b -93(2) . . . . ?
C_37 N_38 CA_38 C_38 129.0(14) . . . . ?
C_37 N_38 CA_38 CB_38a -122.6(19) . . . . ?
N_38 CA_38 CB_38a CG_38a 175(3) . . . . ?
C_38 CA_38 CB_38a CG_38a -73(3) . . . . ?
CA_38 CB_38a CG_38a CD1_38a 98(3) . . . . ?
CA_38 CB_38a CG_38a CD2_38a -140(3) . . . . ?
N_38 CA_38 CB_38b CG_38b 66(4) . . . . ?
C_38 CA_38 CB_38b CG_38b -158(3) . . . . ?
CA_38 CB_38b CG_38b CD2_38b -166(3) . . . . ?
CA_38 CB_38b CG_38b CD1_38b 71(4) . . . . ?
CG_31 N_31 C_38 O_38 -3(2) . . . . ?
CN_31 N_31 C_38 O_38 175.0(15) . . . . ?
CG_31 N_31 C_38 CA_38 176.5(11) . . . . ?
CN_31 N_31 C_38 CA_38 -5(2) . . . . ?
N_38 CA_38 C_38 O_38 49.5(16) . . . . ?
CB_38b CA_38 C_38 O_38 -92(2) . . . . ?
CB_38a CA_38 C_38 O_38 -56.4(19) . . . . ?
N_38 CA_38 C_38 N_31 -130.4(13) . . . . ?
CB_38b CA_38 C_38 N_31 88(2) . . . . ?
CB_38a CA_38 C_38 N_31 123.8(16) . . . . ?
C_41 CA_41 CB_41 CG_41 179.7(9) . . . . ?
CZ_41 CA_41 CB_41 CG_41 57.7(12) . . . . ?
C_48 N_41 CG_41 CB_41 -134.9(10) . . . . ?
CN_41 N_41 CG_41 CB_41 45.9(13) . . . . ?
C_48 N_41 CG_41 CD_41 98.5(12) . . . . ?
CN_41 N_41 CG_41 CD_41 -80.7(13) . . . . ?
CA_41 CB_41 CG_41 N_41 171.7(9) . . . . ?
CA_41 CB_41 CG_41 CD_41 -60.8(12) . . . . ?
N_41 CG_41 CD_41 CE_41 -173.1(10) . . . . ?
CB_41 CG_41 CD_41 CE_41 58.9(13) . . . . ?
CG_41 CD_41 CE_41 CZ_41 -54.5(14) . . . . ?
CD_41 CE_41 CZ_41 CA_41 51.9(14) . . . . ?
CB_41 CA_41 CZ_41 CE_41 -54.1(13) . . . . ?
C_41 CA_41 CZ_41 CE_41 -178.2(10) . . . . ?
CB_41 CA_41 C_41 O_41 -26.9(14) . . . . ?
CZ_41 CA_41 C_41 O_41 96.4(12) . . . . ?
CB_41 CA_41 C_41 N_42 154.0(10) . . . . ?
CZ_41 CA_41 C_41 N_42 -82.7(11) . . . . ?
O_41 C_41 N_42 CA_42 -4.7(16) . . . . ?
CA_41 C_41 N_42 CA_42 174.4(9) . . . . ?
C_41 N_42 CA_42 CB_42 -106.1(12) . . . . ?
C_41 N_42 CA_42 C_42 135.6(10) . . . . ?
N_42 CA_42 CB_42 CG_42 55.0(15) . . . . ?
C_42 CA_42 CB_42 CG_42 173.5(11) . . . . ?
CA_42 CB_42 CG_42 CD1_42 62.8(15) . . . . ?
CA_42 CB_42 CG_42 CD2_42 -173.9(12) . . . . ?
N_42 CA_42 C_42 O_42 58.6(13) . . . . ?
CB_42 CA_42 C_42 O_42 -63.1(13) . . . . ?
N_42 CA_42 C_42 N_43 -122.3(11) . . . . ?
CB_42 CA_42 C_42 N_43 115.9(11) . . . . ?
O_42 C_42 N_43 CN_43 -177.5(11) . . . . ?
CA_42 C_42 N_43 CN_43 3.5(16) . . . . ?
O_42 C_42 N_43 CG_43 4.3(16) . . . . ?
CA_42 C_42 N_43 CG_43 -174.7(9) . . . . ?
OE_43 CA_43 CB_43 OZ_43 155.3(9) . . . . ?
C_43 CA_43 CB_43 OZ_43 -89.7(12) . . . . ?
OE_43 CA_43 CB_43 CG_43 35.8(12) . . . . ?
C_43 CA_43 CB_43 CG_43 150.8(11) . . . . ?
C_42 N_43 CG_43 CD_43 127.4(11) . . . . ?
CN_43 N_43 CG_43 CD_43 -50.9(14) . . . . ?
C_42 N_43 CG_43 CB_43 -114.3(11) . . . . ?
CN_43 N_43 CG_43 CB_43 67.4(13) . . . . ?
OZ_43 CB_43 CG_43 N_43 104.7(11) . . . . ?
CA_43 CB_43 CG_43 N_43 -140.9(10) . . . . ?
OZ_43 CB_43 CG_43 CD_43 -130.8(11) . . . . ?
CA_43 CB_43 CG_43 CD_43 -16.4(12) . . . . ?
N_43 CG_43 CD_43 OE_43 114.4(11) . . . . ?
CB_43 CG_43 CD_43 OE_43 -9.0(13) . . . . ?
CG_43 CD_43 OE_43 CA_43 32.9(14) . . . . ?
CB_43 CA_43 OE_43 CD_43 -43.4(12) . . . . ?
C_43 CA_43 OE_43 CD_43 -164.5(11) . . . . ?
CA_43 CB_43 OZ_43 CB1_43 168.0(10) . . . . ?
CG_43 CB_43 OZ_43 CB1_43 -79.5(12) . . . . ?
CB_43 OZ_43 CB1_43 CG1_43 -179.2(9) . . . . ?
OZ_43 CB1_43 CG1_43 CD1_43 32.3(15) . . . . ?
OZ_43 CB1_43 CG1_43 CD2_43 -149.3(11) . . . . ?
CD2_43 CG1_43 CD1_43 CE1_43 -1.7(18) . . . . ?
CB1_43 CG1_43 CD1_43 CE1_43 176.7(11) . . . . ?
CD1_43 CG1_43 CD2_43 CE2_43 1.7(19) . . . . ?
CB1_43 CG1_43 CD2_43 CE2_43 -176.8(12) . . . . ?
CG1_43 CD1_43 CE1_43 CZ_43 1.7(19) . . . . ?
CG1_43 CD2_43 CE2_43 CZ_43 -2(2) . . . . ?
CD1_43 CE1_43 CZ_43 CE2_43 -1.6(19) . . . . ?
CD2_43 CE2_43 CZ_43 CE1_43 2(2) . . . . ?
OE_43 CA_43 C_43 O_43 46.6(16) . . . . ?
CB_43 CA_43 C_43 O_43 -66.2(16) . . . . ?
OE_43 CA_43 C_43 N_44 -132.0(12) . . . . ?
CB_43 CA_43 C_43 N_44 115.2(13) . . . . ?
O_43 C_43 N_44 CA_44 -3(2) . . . . ?
CA_43 C_43 N_44 CA_44 175.5(11) . . . . ?
C_43 N_44 CA_44 C_44 102.4(15) . . . . ?
C_43 N_44 CA_44 CB_44 -140.9(14) . . . . ?
N_44 CA_44 CB_44 CG_44 58(2) . . . . ?
C_44 CA_44 CB_44 CG_44 178(2) . . . . ?
CA_44 CB_44 CG_44 CD2_44 -171(2) . . . . ?
CA_44 CB_44 CG_44 CD1_44 70(2) . . . . ?
N_44 CA_44 C_44 O_44 47.5(17) . . . . ?
CB_44 CA_44 C_44 O_44 -71.1(17) . . . . ?
N_44 CA_44 C_44 N_45 -135.8(14) . . . . ?
CB_44 CA_44 C_44 N_45 105.5(16) . . . . ?
O_44 C_44 N_45 CN_45 -177.7(13) . . . . ?
CA_44 C_44 N_45 CN_45 5.8(19) . . . . ?
O_44 C_44 N_45 CG_45 3.5(19) . . . . ?
CA_44 C_44 N_45 CG_45 -172.9(11) . . . . ?
C_45 CA_45 CB_45 CG_45 -177.7(10) . . . . ?
CZ_45 CA_45 CB_45 CG_45 59.7(13) . . . . ?
C_44 N_45 CG_45 CD_45 106.1(13) . . . . ?
CN_45 N_45 CG_45 CD_45 -72.6(15) . . . . ?
C_44 N_45 CG_45 CB_45 -127.4(12) . . . . ?
CN_45 N_45 CG_45 CB_45 53.9(15) . . . . ?
CA_45 CB_45 CG_45 N_45 170.6(10) . . . . ?
CA_45 CB_45 CG_45 CD_45 -62.6(13) . . . . ?
N_45 CG_45 CD_45 CE_45 -171.9(12) . . . . ?
CB_45 CG_45 CD_45 CE_45 60.4(14) . . . . ?
CG_45 CD_45 CE_45 CZ_45 -54.7(15) . . . . ?
C_45 CA_45 CZ_45 CE_45 180.0(11) . . . . ?
CB_45 CA_45 CZ_45 CE_45 -56.4(14) . . . . ?
CD_45 CE_45 CZ_45 CA_45 53.1(15) . . . . ?
CZ_45 CA_45 C_45 O_45 93.2(13) . . . . ?
CB_45 CA_45 C_45 O_45 -30.3(15) . . . . ?
CZ_45 CA_45 C_45 N_46 -84.0(12) . . . . ?
CB_45 CA_45 C_45 N_46 152.5(10) . . . . ?
O_45 C_45 N_46 CA_46 -10.0(16) . . . . ?
CA_45 C_45 N_46 CA_46 167.2(10) . . . . ?
C_45 N_46 CA_46 CB_46 -108.0(12) . . . . ?
C_45 N_46 CA_46 C_46 131.7(11) . . . . ?
N_46 CA_46 CB_46 CG_46 60.3(16) . . . . ?
C_46 CA_46 CB_46 CG_46 -179.2(13) . . . . ?
CA_46 CB_46 CG_46 CD1_46 66.7(17) . . . . ?
CA_46 CB_46 CG_46 CD2_46 -169.5(14) . . . . ?
N_46 CA_46 C_46 O_46 66.7(13) . . . . ?
CB_46 CA_46 C_46 O_46 -55.6(14) . . . . ?
N_46 CA_46 C_46 N_47 -114.1(11) . . . . ?
CB_46 CA_46 C_46 N_47 123.5(12) . . . . ?
O_46 C_46 N_47 CG_47 10.7(16) . . . . ?
CA_46 C_46 N_47 CG_47 -168.4(10) . . . . ?
O_46 C_46 N_47 CN_47 -169.4(12) . . . . ?
CA_46 C_46 N_47 CN_47 11.4(16) . . . . ?
OE_47 CA_47 CB_47 OZ_47 129.7(9) . . . . ?
C_47 CA_47 CB_47 OZ_47 -110.1(10) . . . . ?
OE_47 CA_47 CB_47 CG_47 9.5(11) . . . . ?
C_47 CA_47 CB_47 CG_47 129.7(10) . . . . ?
C_46 N_47 CG_47 CB_47 -113.9(11) . . . . ?
CN_47 N_47 CG_47 CB_47 66.3(15) . . . . ?
C_46 N_47 CG_47 CD_47 127.6(11) . . . . ?
CN_47 N_47 CG_47 CD_47 -52.2(15) . . . . ?
OZ_47 CB_47 CG_47 N_47 89.7(12) . . . . ?
CA_47 CB_47 CG_47 N_47 -155.4(10) . . . . ?
OZ_47 CB_47 CG_47 CD_47 -146.1(10) . . . . ?
CA_47 CB_47 CG_47 CD_47 -31.2(11) . . . . ?
N_47 CG_47 CD_47 OE_47 168.5(9) . . . . ?
CB_47 CG_47 CD_47 OE_47 42.3(11) . . . . ?
CG_47 CD_47 OE_47 CA_47 -37.8(12) . . . . ?
C_47 CA_47 OE_47 CD_47 -102.9(11) . . . . ?
CB_47 CA_47 OE_47 CD_47 18.0(12) . . . . ?
CG_47 CB_47 OZ_47 CB1_47 -77.6(12) . . . . ?
CA_47 CB_47 OZ_47 CB1_47 169.8(9) . . . . ?
CB_47 OZ_47 CB1_47 CG1_47 -175.2(9) . . . . ?
OZ_47 CB1_47 CG1_47 CD1_47 40.3(15) . . . . ?
OZ_47 CB1_47 CG1_47 CD2_47 -138.1(11) . . . . ?
CD2_47 CG1_47 CD1_47 CE1_47 -1.0(19) . . . . ?
CB1_47 CG1_47 CD1_47 CE1_47 -179.4(12) . . . . ?
CD1_47 CG1_47 CD2_47 CE2_47 0.9(19) . . . . ?
CB1_47 CG1_47 CD2_47 CE2_47 179.3(12) . . . . ?
CG1_47 CD1_47 CE1_47 CZ_47 1(2) . . . . ?
CG1_47 CD2_47 CE2_47 CZ_47 0(2) . . . . ?
CD1_47 CE1_47 CZ_47 CE2_47 0(2) . . . . ?
CD2_47 CE2_47 CZ_47 CE1_47 0(2) . . . . ?
OE_47 CA_47 C_47 O_47 37.5(14) . . . . ?
CB_47 CA_47 C_47 O_47 -79.9(13) . . . . ?
OE_47 CA_47 C_47 N_48 -142.2(10) . . . . ?
CB_47 CA_47 C_47 N_48 100.5(11) . . . . ?
O_47 C_47 N_48 CA_48 2.8(17) . . . . ?
CA_47 C_47 N_48 CA_48 -177.6(9) . . . . ?
C_47 N_48 CA_48 C_48 132.5(11) . . . . ?
C_47 N_48 CA_48 CB_48 -108.8(12) . . . . ?
N_48 CA_48 CB_48 CG_48 74.0(13) . . . . ?
C_48 CA_48 CB_48 CG_48 -166.6(11) . . . . ?
CA_48 CB_48 CG_48 CD1_48 69.7(14) . . . . ?
CA_48 CB_48 CG_48 CD2_48 -168.1(12) . . . . ?
CG_41 N_41 C_48 O_48 -1.2(15) . . . . ?
CN_41 N_41 C_48 O_48 178.0(10) . . . . ?
CG_41 N_41 C_48 CA_48 -179.3(9) . . . . ?
CN_41 N_41 C_48 CA_48 -0.1(15) . . . . ?
N_48 CA_48 C_48 O_48 41.7(13) . . . . ?
CB_48 CA_48 C_48 O_48 -79.2(12) . . . . ?
N_48 CA_48 C_48 N_41 -140.1(10) . . . . ?
CB_48 CA_48 C_48 N_41 99.0(12) . . . . ?
Cl1_53a C_53a Cl3_53a Cl3_60 72(3) . . . 1_545 ?
Cl2_53a C_53a Cl3_53a Cl3_60 -169(2) . . . 1_545 ?
Cl2_60 C_60 Cl3_60 Cl3_53a -90(2) . . . 1_565 ?
Cl1_60 C_60 Cl3_60 Cl3_53a 149(2) . . . 1_565 ?
Cl2_63b C_63b Cl3_63b Cl3_67b -166.8(16) . . . 1_554 ?
Cl1_63b C_63b Cl3_63b Cl3_67b 70.8(19) . . . 1_554 ?
Cl2_63b C_63b Cl3_63b Cl1_67b -91(3) . . . 1_554 ?
Cl1_63b C_63b Cl3_63b Cl1_67b 146(3) . . . 1_554 ?
Cl3_67b C_67b Cl1_67b Cl3_63b -56.0(13) . . . 1_556 ?
Cl2_67b C_67b Cl1_67b Cl3_63b -170(2) . . . 1_556 ?
Cl1_67b C_67b Cl3_67b Cl3_63b 60.9(13) . . . 1_556 ?
Cl2_67b C_67b Cl3_67b Cl3_63b -177.5(18) . . . 1_556 ?

_shelx_res_file                  
;
 
    shelx.res created by SHELXL-2014/7
 
 
TITL shelx in P1
 
REM SHELXT solution in P1
REM R1 0.214,  Rweak 0.078,  Alpha 0.000,  Orientation as input
REM Flack x =  0.211 ( 0.021 ) from Parsons' quotients
REM Formula found by SHELXT:  C277 Cl24 N39 O64
 
CELL  0.71073  14.3767  24.3477  24.5528   90.131   93.427   91.090
ZERR    4.000   0.0009   0.0016   0.0014    0.002    0.003    0.003
LATT -1
SFAC C H CL N O
UNIT 281.8 417.8 53.51 32 48.21
MERG   2
TEMP  -173
SIZE  0.120   0.130   0.250
OMIT  0 0 1
OMIT  0 0 -1
OMIT  0 1 0
OMIT  0 -1 0
SHEL 50 0.95
REM DEFS 0.02 0.1 0.01 0.04 1
DEFS  0.02 0.1 0.01 0.04 1
RIGU  0.002 0.002
SIMU_14 0.01 0.02 2.0 CA > CD2
SIMU_58 0.01 0.02 2.2 C > CL3
ISOR_66 0.05 0.1 C > CL3
ISOR_101 0.005 0.005 O
BUMP  0.02           ! Do not bump symmetry related atoms
REM PLAN 50 2.3   ! Peaksearch and identification of potential waters
PLAN  50
FMAP 2
L.S. 10
REM DAMP 0 0
LIST 4
BOND $H
CONF
WPDB -2
ACTA TABS
 
DFIX 1.329 C_18 N_11                   ! To close the ciclic peptide
DANG 2.450 CN_11 C_18                  ! Mol 1
DANG 2.250 O_18 N_11                   !
DANG 2.448 CG_11 C_18                  !
DANG 2.425 CA_18 N_11                  !
FLAT 0.5 O_18 CA_18 N_11 C_18 CG_11    !
RTAB Omeg CG_11 N_11 C_18 CA_18        !
RTAB Phi C_18 N_11 CG_11 CB_11         !
RTAB Psi N_18 CA_18 C_18 N_11          !
 
DFIX 1.329 C_28 N_21                   ! To close the ciclic peptide
DANG 2.450 CN_21 C_28                  ! Mol 2
DANG 2.250 O_28 N_21                   !
DANG 2.448 CG_21 C_28                  !
DANG 2.425 CA_28 N_21                  !
FLAT 0.5 O_28 CA_28 N_21 C_28 CG_21    !
RTAB Omeg CG_21 N_21 C_28 CA_28        !
RTAB Phi C_28 N_21 CG_21 CB_21         !
RTAB Psi N_28 CA_28 C_28 N_21          !
 
DFIX 1.329 C_38 N_31                   ! To close the ciclic peptide
DANG 2.450 CN_31 C_38                  ! Mol 3
DANG 2.250 O_38 N_31                   !
DANG 2.448 CG_31 C_38                  !
DANG 2.425 CA_38 N_31                  !
FLAT 0.5 O_38 CA_38 N_31 C_38 CG_31    !
RTAB Omeg CG_31 N_31 C_38 CA_38        !
RTAB Phi C_38 N_31 CG_31 CB_31         !
RTAB Psi N_38 CA_38 C_38 N_31          !
 
DFIX 1.329 C_48 N_41                   ! To close the ciclic peptide
DANG 2.450 CN_41 C_48                  ! Mol 4
DANG 2.250 O_48 N_41                   !
DANG 2.448 CG_41 C_48                  !
DANG 2.425 CA_48 N_41                  !
FLAT 0.5 O_48 CA_48 N_41 C_48 CG_41    !
RTAB Omeg CG_41 N_41 C_48 CA_48        !
RTAB Phi C_48 N_41 CG_41 CB_41         !
RTAB Psi N_48 CA_48 C_48 N_41          !
 
REM DFIX from CSD and R.A.Engh and R.Huber, Acta Cryst., A47 (1991) 392.
REM Remove 'REM ' before HFIX to activate H-atom generation
 
REM HFIX_DLE 43 N
REM HFIX_DLE 13 CA CG
REM HFIX_DLE 23 CB
REM HFIX_DLE 33 CD1 CD2 / REM HFIX_DLE 137 CD1 CD2
 
REM HFIX_GCH 13 CA CG
REM HFIX_GCH 23 CB CD CE CZ
REM HFIX_GCH 33 CN / REM HFIX_GCH 137 CN
 
REM HFIX_DMT 13 CA
REM HFIX_DMT 23 CB
REM HFIX_DMT 43 N CD1 CD2 CE1 CE2
REM HFIX_DMT 33 CM / REM HFIX_TYR 137 CN
 
REM HFIX_BGO 13 CA CB CG
REM HFIX_BGO 23 CD CB1
REM HFIX_BGO 43 N
REM HFIX_BGO 33 CN / REM HFIX_BGO 137 CN
REM HFIX_BGO 43 CD1 CD2 CE1 CE2 CZ
 
REM HFIX_CLO 13 C
 
REM  Peptide standard torsion angles and restraints
 
RTAB_* Cvol CA
RTAB_* Omeg CA_+ N_+ C CA
RTAB_* Phi C_- N CA C
RTAB_* Psi N CA C N_+
 
DFIX_* 1.329 C_- N
DANG_* 2.425 CA_- N
DANG_* 2.250 O_- N
 
DANG_12 2.435 C_- CA
DANG_14 2.435 C_- CA
DANG_16 2.435 C_- CA
DANG_18 2.435 C_- CA
DANG_22 2.435 C_- CA
DANG_24 2.435 C_- CA
DANG_26 2.435 C_- CA
DANG_28 2.435 C_- CA
DANG_32 2.435 C_- CA
DANG_34 2.435 C_- CA
DANG_36 2.435 C_- CA
DANG_38 2.435 C_- CA
DANG_42 2.435 C_- CA
DANG_44 2.435 C_- CA
DANG_46 2.435 C_- CA
DANG_48 2.435 C_- CA
FLAT_12 0.5 O_- CA_- N C_- CA
FLAT_14 0.5 O_- CA_- N C_- CA
FLAT_16 0.5 O_- CA_- N C_- CA
FLAT_18 0.5 O_- CA_- N C_- CA
FLAT_22 0.5 O_- CA_- N C_- CA
FLAT_24 0.5 O_- CA_- N C_- CA
FLAT_26 0.5 O_- CA_- N C_- CA
FLAT_28 0.5 O_- CA_- N C_- CA
FLAT_32 0.5 O_- CA_- N C_- CA
FLAT_34 0.5 O_- CA_- N C_- CA
FLAT_36 0.5 O_- CA_- N C_- CA
FLAT_38 0.5 O_- CA_- N C_- CA
FLAT_42 0.5 O_- CA_- N C_- CA
FLAT_44 0.5 O_- CA_- N C_- CA
FLAT_46 0.5 O_- CA_- N C_- CA
FLAT_48 0.5 O_- CA_- N C_- CA
 
DANG_13 2.435 C_- CG
DANG_15 2.435 C_- CG
DANG_17 2.435 C_- CG
DANG_23 2.435 C_- CG
DANG_25 2.435 C_- CG
DANG_27 2.435 C_- CG
DANG_33 2.435 C_- CG
DANG_35 2.435 C_- CG
DANG_37 2.435 C_- CG
DANG_43 2.435 C_- CG
DANG_45 2.435 C_- CG
DANG_47 2.435 C_- CG
FLAT_13 0.5 O_- CA_- N C_- CG
FLAT_15 0.5 O_- CA_- N C_- CG
FLAT_17 0.5 O_- CA_- N C_- CG
FLAT_23 0.5 O_- CA_- N C_- CG
FLAT_25 0.5 O_- CA_- N C_- CG
FLAT_27 0.5 O_- CA_- N C_- CG
FLAT_33 0.5 O_- CA_- N C_- CG
FLAT_35 0.5 O_- CA_- N C_- CG
FLAT_37 0.5 O_- CA_- N C_- CG
FLAT_43 0.5 O_- CA_- N C_- CG
FLAT_45 0.5 O_- CA_- N C_- CG
FLAT_47 0.5 O_- CA_- N C_- CG
 
REM  Added for the N-methylated residues
REM DANG_* 2.450 C_- CN
DANG_13 2.450 C_- CN
DANG_15 2.450 C_- CN
DANG_17 2.450 C_- CN
DANG_23 2.450 C_- CN
DANG_25 2.450 C_- CN
DANG_27 2.450 C_- CN
DANG_33 2.450 C_- CN
DANG_35 2.450 C_- CN
DANG_37 2.450 C_- CN
DANG_43 2.450 C_- CN
DANG_45 2.450 C_- CN
DANG_47 2.450 C_- CN
 
REM Remove 'REM ' before RTAB to activate remaining tables
 
RTAB_DLE Chi1 N CA CB CG
RTAB_DLE Chi2 CA CB CG CD1
 
CHIV_DLE C
CHIV_DLE -2.503 CA
CHIV_DLE -2.589 CG
DFIX_DLE 1.231 C O
DFIX_DLE 1.525 C CA
DFIX_DLE 1.458 N CA
DFIX_DLE 1.530 CA CB CB CG
DFIX_DLE 1.521 CG CD1 CG CD2
DANG_DLE 2.401 O CA
DANG_DLE 2.462 C N
DANG_DLE 2.455 N CB
DANG_DLE 2.504 C CB
DANG_DLE 2.599 CA CG
DANG_DLE 2.510 CB CD1 CB CD2
DANG_DLE 2.504 CD1 CD2
 
CHIV_GCH C
REM CHIV_GCH N
CHIV_GCH -2.728 CA
CHIV_GCH 2.450 CG
DFIX_GCH 1.231 C O
DFIX_GCH 1.516 C CA
DFIX_GCH 1.533 CA CB
DFIX_GCH 1.531 CA CZ
DFIX_GCH 1.53  CB CG
DFIX_GCH 1.523 CG CD
DFIX_GCH 1.524 CD CE
DFIX_GCH 1.524 CE CZ
DFIX_GCH 1.479 N CG
DFIX_GCH 1.46  N CN
DANG_GCH 2.40  O CA
DANG_GCH 2.494 C CB
DANG_GCH 2.505 C CZ
DANG_GCH 2.518 CA CG
DANG_GCH 2.525 CA CE
DANG_GCH 2.511 CB CD
DANG_GCH 2.508 CB CZ
DANG_GCH 2.487 CB N
DANG_GCH 2.51  CG CE
DANG_GCH 2.519 CG CN
DANG_GCH 2.528 CD CZ
DANG_GCH 2.491 CD N
 
CHIV_BGO C
CHIV_BGO -2.728 CA
CHIV_BGO 2.450 CG
CHIV_BGO -2.728 CB
DFIX_BGO 1.231 C O
DFIX_BGO 1.519 C CA
DFIX_BGO 1.533 CA CB
DFIX_BGO 1.431 CA OE
DFIX_BGO 1.53  CB CG
DFIX_BGO 1.534 CG CD
DFIX_BGO 1.435 CD OE
DFIX_BGO 1.425 CB OZ
DFIX_BGO 1.457 N CG
DFIX_BGO 1.46  N CN
DFIX_BGO 1.425 OZ CB1
DFIX_BGO 1.520 CB1 CG1
DFIX_BGO 1.384 CG1 CD1 CG1 CD2
DFIX_BGO 1.382 CD1 CE1 CD2 CE2
DFIX_BGO 1.382 CE1 CZ CE2 CZ
DANG_BGO 2.375 O CA
DANG_BGO 2.538 C CB
DANG_BGO 2.434 C OE
DANG_BGO 2.431 CA CG
DANG_BGO 2.32  CA CD
DANG_BGO 2.44  CA OZ
DANG_BGO 2.39  CB CD
DANG_BGO 2.358 CB OE
DANG_BGO 2.499 CB N
DANG_BGO 2.353 CG OE
DANG_BGO 2.44  CG OZ
DANG_BGO 2.488 CD N
DANG_BGO 2.508 CG CN
DANG_BGO 2.393 CB CB1
DANG_BGO 2.394 OZ CG1
DANG_BGO 2.525 CB1 CD1 CB1 CD2
DANG_BGO 2.404 CG1 CE1 CG1 CE2
DANG_BGO 2.394 CD1 CZ CD2 CZ CE1 CE2
DANG_BGO 2.380 CD1 CD2
 
REM DFIX_HOH 0.95 0.05 O H1
REM DFIX_HOH 0.95 0.05 O H2
REM DANG_HOH 106.7 0.5 H1 O H2
 
CHIV_CLO -4.450 C
DFIX_CLO 1.755 C CL1 C CL2 C CL3
DANG_CLO 2.880 CL1 CL2 CL1 CL3 CL2 CL3
 
REM DFIX_11 1.96 0.05 O H1_31
REM DFIX_31 1.85 0.02 H1 H1_$2
 
REM DFIX_21 1.87 0.05 O H1_32
REM DFIX_32 1.85 0.02 H1 H1_$3
 
REM  SWAT    0.819659    0.0330
 
WGHT    0.125200   15.544300    0.000000    0.000000    1.000000
FVAR       0.19531   0.61807   0.55344   0.55324   0.59146   0.78817   0.76798
FVAR       0.68358
RESI  11   GCH
N     4    0.707719    0.164858    0.689456    11.00000    0.02854    0.01888 =
         0.03175    0.00360    0.00732    0.00362
CN    1    0.809438    0.174797    0.697616    11.00000    0.03046    0.02637 =
         0.06017    0.00813    0.00702    0.00246
AFIX  33
HN1   2    0.837014    0.145515    0.720245    11.00000   -1.50000
HN2   2    0.837302    0.175165    0.662150    11.00000   -1.50000
HN3   2    0.821381    0.210294    0.715856    11.00000   -1.50000
AFIX   0
CA    1    0.654500    0.062616    0.800238    11.00000    0.02655    0.02351 =
         0.02696    0.00347    0.00200   -0.00076
AFIX  13
HA    2    0.586897    0.071719    0.799419    11.00000   -1.20000
AFIX   0
CB    1    0.706216    0.109390    0.774637    11.00000    0.02612    0.02070 =
         0.02781    0.00215    0.00545    0.00048
AFIX  23
HB1   2    0.773622    0.101592    0.775545    11.00000   -1.20000
HB2   2    0.697943    0.143709    0.795351    11.00000   -1.20000
AFIX   0
CG    1    0.667721    0.116363    0.714805    11.00000    0.02830    0.01743 =
         0.03006    0.00346    0.00345    0.00291
AFIX  13
HG    2    0.599206    0.122303    0.715792    11.00000   -1.20000
AFIX   0
CD    1    0.679683    0.064496    0.682163    11.00000    0.03567    0.01941 =
         0.03116    0.00200    0.00813    0.00035
AFIX  23
HD1   2    0.746901    0.057131    0.680271    11.00000   -1.20000
HD2   2    0.652783    0.069501    0.644478    11.00000   -1.20000
AFIX   0
CE    1    0.631487    0.015596    0.708352    11.00000    0.04438    0.01961 =
         0.02659    0.00008    0.00800   -0.00377
AFIX  23
HE1   2    0.563242    0.020808    0.705692    11.00000   -1.20000
HE2   2    0.644644   -0.018373    0.688192    11.00000   -1.20000
AFIX   0
CZ    1    0.664588    0.009220    0.768052    11.00000    0.03491    0.02253 =
         0.02769    0.00526    0.00683   -0.00281
AFIX  23
HZ1   2    0.730768   -0.001532    0.770377    11.00000   -1.20000
HZ2   2    0.627752   -0.020454    0.784603    11.00000   -1.20000
AFIX   0
C     1    0.689316    0.053982    0.859863    11.00000    0.02559    0.03513 =
         0.02917    0.00635    0.00103   -0.00138
O     5    0.771117    0.060617    0.874122    11.00000    0.02876    0.10865 =
         0.03486    0.02533   -0.00326   -0.01624
 
RESI  12   DLE
N     4    0.625218    0.037688    0.893258    11.00000    0.02228    0.02540 =
         0.02375    0.00461   -0.00119    0.00079
AFIX  43
H0    2    0.566468    0.035536    0.881014    11.00000   -1.20000
AFIX   0
CA    1    0.649872    0.023236    0.949869    11.00000    0.03863    0.03135 =
         0.02529    0.00968   -0.00044    0.00408
AFIX  13
HA    2    0.717637    0.031141    0.958622    11.00000   -1.20000
AFIX   0
CB    1    0.627993   -0.038053    0.959472    11.00000    0.06290    0.03164 =
         0.04710    0.01488    0.01215    0.00618
AFIX  23
HB1   2    0.641904   -0.046035    0.998601    11.00000   -1.20000
HB2   2    0.560306   -0.044515    0.951680    11.00000   -1.20000
AFIX   0
CG    1    0.680127   -0.078880    0.925980    11.00000    0.10329    0.04247 =
         0.10275    0.01159    0.05860    0.01636
AFIX  13
HG    2    0.679197   -0.066255    0.887227    11.00000   -1.20000
AFIX   0
CD1   1    0.782606   -0.079936    0.949947    11.00000    0.11044    0.09540 =
         0.25653   -0.03051    0.01847    0.03213
AFIX  33
HD1A  2    0.809938   -0.042778    0.949313    11.00000   -1.50000
HD1B  2    0.783899   -0.093168    0.987645    11.00000   -1.50000
HD1C  2    0.818600   -0.104526    0.927995    11.00000   -1.50000
AFIX   0
CD2   1    0.640946   -0.136373    0.927682    11.00000    0.13546    0.05292 =
         0.08538    0.00871    0.03806    0.00769
AFIX  33
HD2A  2    0.677356   -0.160478    0.905465    11.00000   -1.50000
HD2B  2    0.643986   -0.149404    0.965470    11.00000   -1.50000
HD2C  2    0.575906   -0.136785    0.913224    11.00000   -1.50000
AFIX   0
C     1    0.591748    0.057416    0.986392    11.00000    0.04005    0.02738 =
         0.02059    0.00981   -0.00145    0.00137
O     5    0.507038    0.045803    0.988553    11.00000    0.04158    0.03448 =
         0.03813   -0.00271    0.00320    0.00034
 
RESI  13   BGO
N     4    0.630828    0.098064    1.017485    11.00000    0.05788    0.03385 =
         0.03134    0.00318   -0.00573   -0.00697
CN    1    0.726606    0.117566    1.011494    11.00000    0.05905    0.05242 =
         0.05254    0.00792   -0.00522   -0.01269
AFIX  33
HN1   2    0.741899    0.147217    1.037763    11.00000   -1.50000
HN2   2    0.769492    0.087206    1.018347    11.00000   -1.50000
HN3   2    0.732546    0.131331    0.974363    11.00000   -1.50000
AFIX   0
CA    1    0.524885    0.203711    1.104790    11.00000    0.11601    0.02728 =
         0.03732    0.00055   -0.01184    0.00706
AFIX  13
HA    2    0.456089    0.204917    1.108601    11.00000   -1.20000
AFIX   0
CB    1    0.545824    0.182458    1.046597    11.00000    0.07765    0.02594 =
         0.03957    0.00184   -0.00908   -0.00847
AFIX  13
HB    2    0.597038    0.204493    1.030821    11.00000   -1.20000
AFIX   0
CG    1    0.574887    0.123374    1.057731    11.00000    0.06842    0.02527 =
         0.02903    0.00603   -0.00028   -0.00702
AFIX  13
HG    2    0.517026    0.100379    1.060622    11.00000   -1.20000
AFIX   0
CD    1    0.623217    0.129136    1.115420    11.00000    0.12642    0.03186 =
         0.03347   -0.00336   -0.01995    0.01282
AFIX  23
HD1   2    0.626725    0.093073    1.133897    11.00000   -1.20000
HD2   2    0.687031    0.144780    1.113671    11.00000   -1.20000
AFIX   0
OE    5    0.566553    0.164810    1.142694    11.00000    0.15753    0.03378 =
         0.03208   -0.00083   -0.01154    0.02265
OZ    5    0.464579    0.181804    1.011795    11.00000    0.07627    0.02326 =
         0.03945    0.00760   -0.00531   -0.00971
CB1   1    0.443398    0.234846    0.990831    11.00000    0.06509    0.02989 =
         0.03718    0.00837    0.00768   -0.00684
AFIX  23
HB1A  2    0.490691    0.246451    0.965282    11.00000   -1.20000
HB1B  2    0.444535    0.261839    1.021091    11.00000   -1.20000
AFIX   0
CG1   1    0.346486    0.233010    0.961019    11.00000    0.06260    0.03891 =
         0.03326    0.00938    0.00910   -0.00986
CD1   1    0.326268    0.191871    0.922893    11.00000    0.05995    0.04013 =
         0.03596    0.00755    0.01482   -0.01187
AFIX  43
HD1A  2    0.370915    0.164589    0.916840    11.00000   -1.20000
AFIX   0
CD2   1    0.282694    0.271528    0.971274    11.00000    0.06352    0.04921 =
         0.04232    0.00419    0.00791   -0.00487
AFIX  43
HD2A  2    0.297500    0.299969    0.997078    11.00000   -1.20000
AFIX   0
CE1   1    0.239087    0.190485    0.892956    11.00000    0.05899    0.04976 =
         0.04259    0.00520    0.01375   -0.01106
AFIX  43
HE1   2    0.225177    0.163342    0.865671    11.00000   -1.20000
AFIX   0
CE2   1    0.196933    0.268945    0.944074    11.00000    0.06011    0.05066 =
         0.04013    0.00731    0.01169   -0.01018
AFIX  43
HE2   2    0.151216    0.294794    0.952518    11.00000   -1.20000
AFIX   0
CZ    1    0.175291    0.229268    0.904321    11.00000    0.05742    0.04998 =
         0.03950    0.00674    0.01380   -0.01019
AFIX  43
HZ    2    0.116047    0.229061    0.884978    11.00000   -1.20000
AFIX   0
C     1    0.569462    0.259663    1.117321    11.00000    0.13286    0.03038 =
         0.05142   -0.00132   -0.03318    0.00465
O     5    0.653527    0.266124    1.113721    11.00000    0.13218    0.03877 =
         0.11481   -0.01222   -0.02694    0.00023
 
RESI  14   DLE
N     4    0.511784    0.299937    1.129338    11.00000    0.13787    0.02787 =
         0.03175    0.00013   -0.03515    0.00628
AFIX  43
H0    2    0.451543    0.292775    1.129205    11.00000   -1.20000
AFIX   0
CA    1    0.545854    0.354552    1.142443    11.00000    0.15396    0.02904 =
         0.03321   -0.00117   -0.03224    0.00357
PART   1 21.0
AFIX  13
HA    2    0.615393    0.357911    1.145828    21.00000   -1.20000
AFIX  13
PART   2 -21.0
HA    2    0.611303    0.353693    1.130823   -21.00000   -1.20000
AFIX   0
PART   1 21.0
CB    1    0.496413    0.372242    1.196947    21.00000    0.16755    0.02760 =
         0.03183   -0.00034   -0.02587    0.00043
AFIX  23
HB1   2    0.510501    0.411743    1.203535    21.00000   -1.20000
HB2   2    0.428186    0.368410    1.189364    21.00000   -1.20000
AFIX   0
CG    1    0.521790    0.341294    1.250393    21.00000    0.17881    0.03610 =
         0.03368    0.00329   -0.03204    0.00042
AFIX  13
HG    2    0.506312    0.301425    1.244507    21.00000   -1.20000
AFIX   0
CD1   1    0.627165    0.347748    1.261384    21.00000    0.18072    0.06035 =
         0.04825    0.01006   -0.03666    0.00024
AFIX  33
HD1A  2    0.658753    0.334525    1.229733    21.00000   -1.50000
HD1B  2    0.643437    0.386581    1.267862    21.00000   -1.50000
HD1C  2    0.646895    0.326278    1.293608    21.00000   -1.50000
AFIX   0
CD2   1    0.470003    0.361423    1.298712    21.00000    0.19256    0.04136 =
         0.04168   -0.00105   -0.02439   -0.00248
AFIX  33
HD2A  2    0.402722    0.356836    1.290619    21.00000   -1.50000
HD2B  2    0.488708    0.340042    1.331179    21.00000   -1.50000
HD2C  2    0.485250    0.400345    1.305433    21.00000   -1.50000
AFIX   0
PART   2  -21.0
CB    1    0.559106    0.373310    1.200444   -21.00000    0.17179    0.03473 =
         0.03074   -0.00022   -0.03152   -0.00425
AFIX  23
HB1   2    0.497184    0.375233    1.215876   -21.00000   -1.20000
HB2   2    0.586406    0.410959    1.201008   -21.00000   -1.20000
AFIX   0
CG    1    0.622104    0.336471    1.237846   -21.00000    0.17666    0.04078 =
         0.02744   -0.00313   -0.03188    0.00289
AFIX  13
HG    2    0.604974    0.296927    1.231160   -21.00000   -1.20000
AFIX   0
CD1   1    0.723619    0.345195    1.232800   -21.00000    0.17710    0.05977 =
         0.02443   -0.01275   -0.03133    0.00030
AFIX  33
HD1A  2    0.740095    0.333804    1.196356   -21.00000   -1.50000
HD1B  2    0.739671    0.384193    1.238301   -21.00000   -1.50000
HD1C  2    0.758159    0.323352    1.260409   -21.00000   -1.50000
AFIX   0
CD2   1    0.593448    0.353925    1.294674   -21.00000    0.17995    0.03630 =
         0.02691   -0.00111   -0.02973    0.00540
AFIX  33
HD2A  2    0.526237    0.347781    1.296989   -21.00000   -1.50000
HD2B  2    0.627176    0.332133    1.322659   -21.00000   -1.50000
HD2C  2    0.608688    0.392974    1.300551   -21.00000   -1.50000
AFIX   0
PART   0
C     1    0.500162    0.394999    1.102043    11.00000    0.09586    0.02649 =
         0.01622   -0.00421   -0.00393    0.00491
O     5    0.417019    0.389761    1.089396    11.00000    0.09723    0.03620 =
         0.02044    0.01191    0.00177   -0.00228
 
RESI  15   GCH
N     4    0.554525    0.435120    1.082468    11.00000    0.07698    0.02698 =
         0.02503   -0.00064   -0.00427    0.01425
CN    1    0.653983    0.444066    1.098838    11.00000    0.08123    0.04671 =
         0.06937   -0.00688   -0.01591    0.01449
AFIX  33
HN1   2    0.678261    0.475632    1.079047    11.00000   -1.50000
HN2   2    0.661086    0.451269    1.138167    11.00000   -1.50000
HN3   2    0.688730    0.411244    1.090184    11.00000   -1.50000
AFIX   0
CA    1    0.502980    0.528794    0.960169    11.00000    0.03394    0.02649 =
         0.02435    0.00151    0.00591   -0.00472
AFIX  13
HA    2    0.445362    0.507100    0.948632    11.00000   -1.20000
AFIX   0
CB    1    0.564773    0.493462    0.998334    11.00000    0.04482    0.03078 =
         0.02509    0.00093    0.00372   -0.00003
AFIX  23
HB1   2    0.584060    0.460404    0.978688    11.00000   -1.20000
HB2   2    0.621551    0.514580    1.010979    11.00000   -1.20000
AFIX   0
CG    1    0.509986    0.476495    1.047114    11.00000    0.05073    0.02700 =
         0.02395    0.00303    0.00343    0.00302
AFIX  13
HG    2    0.449805    0.459769    1.031978    11.00000   -1.20000
AFIX   0
CD    1    0.485240    0.527523    1.078980    11.00000    0.05466    0.02657 =
         0.01963    0.00552    0.00873    0.00281
AFIX  23
HD1   2    0.450158    0.516537    1.110822    11.00000   -1.20000
HD2   2    0.543048    0.547061    1.092618    11.00000   -1.20000
AFIX   0
CE    1    0.427200    0.565124    1.043009    11.00000    0.05823    0.02669 =
         0.02383    0.00483    0.00982    0.00609
AFIX  23
HE1   2    0.414940    0.598955    1.063627    11.00000   -1.20000
HE2   2    0.366468    0.546826    1.033018    11.00000   -1.20000
AFIX   0
CZ    1    0.474490    0.580747    0.990936    11.00000    0.06037    0.02882 =
         0.02438    0.00402    0.00991    0.00394
AFIX  23
HZ1   2    0.530514    0.603895    1.000396    11.00000   -1.20000
HZ2   2    0.431248    0.602402    0.966999    11.00000   -1.20000
AFIX   0
C     1    0.550509    0.547185    0.909392    11.00000    0.04872    0.02865 =
         0.02744    0.00055    0.01179   -0.00557
O     5    0.634824    0.557114    0.910663    11.00000    0.04961    0.11226 =
         0.03332    0.01400    0.00852   -0.02474
 
RESI  16   DLE
N     4    0.494504    0.552813    0.865242    11.00000    0.04340    0.02537 =
         0.02489    0.00587    0.01439   -0.00726
AFIX  43
H0    2    0.435904    0.542049    0.866559    11.00000   -1.20000
AFIX   0
CA    1    0.524875    0.575959    0.814433    11.00000    0.08350    0.02372 =
         0.02663    0.00393    0.02343   -0.01796
AFIX  13
HA    2    0.593867    0.582447    0.817988    11.00000   -1.20000
AFIX   0
CB    1    0.477713    0.630028    0.801635    11.00000    0.19703    0.03062 =
         0.02411    0.00409    0.02447    0.02286
AFIX  23
HB1   2    0.492105    0.641187    0.764267    11.00000   -1.20000
HB2   2    0.409442    0.623932    0.801720    11.00000   -1.20000
AFIX   0
CG    1    0.504854    0.676977    0.840197    11.00000    0.26420    0.03498 =
         0.02972   -0.00225    0.03515   -0.00332
AFIX  13
HG    2    0.496644    0.664558    0.878436    11.00000   -1.20000
AFIX   0
CD1   1    0.605578    0.696469    0.835823    11.00000    0.26888    0.07563 =
         0.05576   -0.01203    0.03886   -0.02021
AFIX  33
HD1A  2    0.647401    0.665730    0.843364    11.00000   -1.50000
HD1B  2    0.613828    0.710248    0.798918    11.00000   -1.50000
HD1C  2    0.620222    0.725953    0.862376    11.00000   -1.50000
AFIX   0
CD2   1    0.443549    0.725164    0.828390    11.00000    0.29126    0.04387 =
         0.07224   -0.00669    0.02982    0.01458
AFIX  33
HD2A  2    0.461864    0.755235    0.853626    11.00000   -1.50000
HD2B  2    0.450232    0.737355    0.790789    11.00000   -1.50000
HD2C  2    0.378480    0.714400    0.833036    11.00000   -1.50000
AFIX   0
C     1    0.501963    0.534640    0.768678    11.00000    0.04912    0.02134 =
         0.02546    0.00717    0.01787   -0.00317
O     5    0.420723    0.530552    0.749603    11.00000    0.04950    0.02572 =
         0.03637   -0.00017    0.01808    0.00092
 
RESI  17   BGO
N     4    0.570776    0.504255    0.749925    11.00000    0.04157    0.01949 =
         0.02266    0.00100    0.00803   -0.00545
CN    1    0.666053    0.504029    0.775334    11.00000    0.04561    0.04506 =
         0.03337   -0.00619    0.00275   -0.00712
AFIX  33
HN1   2    0.704187    0.479126    0.755040    11.00000   -1.50000
HN2   2    0.693134    0.541248    0.774703    11.00000   -1.50000
HN3   2    0.664317    0.491561    0.813189    11.00000   -1.50000
AFIX   0
CA    1    0.567303    0.384909    0.654718    11.00000    0.03438    0.02088 =
         0.02791    0.00481    0.00473    0.00417
AFIX  13
HA    2    0.509692    0.367207    0.637188    11.00000   -1.20000
AFIX   0
CB    1    0.546602    0.408272    0.711151    11.00000    0.02926    0.02214 =
         0.02844    0.00371    0.00246    0.00230
AFIX  13
HB    2    0.596297    0.397875    0.739274    11.00000   -1.20000
AFIX   0
CG    1    0.549043    0.470318    0.701243    11.00000    0.03704    0.02178 =
         0.02495    0.00079    0.00629   -0.00019
AFIX  13
HG    2    0.486753    0.481142    0.684839    11.00000   -1.20000
AFIX   0
CD    1    0.620567    0.476595    0.657424    11.00000    0.04649    0.02281 =
         0.03246    0.00660    0.01237    0.00485
AFIX  23
HD1   2    0.613463    0.511837    0.637720    11.00000   -1.20000
HD2   2    0.685174    0.474161    0.673480    11.00000   -1.20000
AFIX   0
OE    5    0.596480    0.430555    0.622210    11.00000    0.05329    0.02273 =
         0.02990    0.00685    0.01278    0.00458
OZ    5    0.457662    0.391937    0.727612    11.00000    0.02946    0.02380 =
         0.04058    0.01102    0.00353    0.00301
CB1   1    0.458832    0.336236    0.745353    11.00000    0.04389    0.02768 =
         0.04124    0.01223   -0.00224   -0.00122
AFIX  23
HB1A  2    0.498680    0.332899    0.779443    11.00000   -1.20000
HB1B  2    0.484157    0.312549    0.717176    11.00000   -1.20000
AFIX   0
CG1   1    0.358897    0.318620    0.755149    11.00000    0.04265    0.03871 =
         0.03075    0.01851   -0.00834   -0.00572
CD1   1    0.300668    0.350745    0.783805    11.00000    0.04388    0.04307 =
         0.03014    0.01494   -0.01229   -0.00213
AFIX  43
HD1A  2    0.322224    0.385589    0.797333    11.00000   -1.20000
AFIX   0
CD2   1    0.328000    0.267832    0.736498    11.00000    0.04308    0.04146 =
         0.05257    0.00981   -0.00893   -0.00452
AFIX  43
HD2A  2    0.368280    0.244836    0.717801    11.00000   -1.20000
AFIX   0
CE1   1    0.209975    0.332507    0.793179    11.00000    0.04657    0.05154 =
         0.04515    0.01632   -0.00752   -0.00257
AFIX  43
HE1   2    0.170269    0.354271    0.813597    11.00000   -1.20000
AFIX   0
CE2   1    0.238678    0.250498    0.745014    11.00000    0.04036    0.05007 =
         0.05246    0.01173   -0.01028   -0.00499
AFIX  43
HE2   2    0.217242    0.215536    0.731743    11.00000   -1.20000
AFIX   0
CZ    1    0.179965    0.282900    0.772385    11.00000    0.03874    0.05038 =
         0.04778    0.01624   -0.00719   -0.00397
AFIX  43
HZ    2    0.117767    0.270670    0.776907    11.00000   -1.20000
AFIX   0
C     1    0.645601    0.344000    0.658425    11.00000    0.03920    0.02182 =
         0.02811    0.00860    0.00869    0.00587
O     5    0.722628    0.358413    0.679897    11.00000    0.03654    0.03539 =
         0.05041   -0.00122    0.00343    0.00781
 
RESI  18   DLE
N     4    0.624817    0.294873    0.637871    11.00000    0.03197    0.02147 =
         0.02660    0.00514    0.00920    0.00729
AFIX  43
H0    2    0.568032    0.287585    0.624037    11.00000   -1.20000
AFIX   0
CA    1    0.695742    0.252262    0.637907    11.00000    0.03482    0.02221 =
         0.04431    0.00726    0.01203    0.00725
AFIX  13
HA    2    0.749615    0.263943    0.663211    11.00000   -1.20000
AFIX   0
CB    1    0.731048    0.243105    0.581272    11.00000    0.05710    0.02187 =
         0.04643    0.00903    0.02266    0.01162
AFIX  23
HB1   2    0.676890    0.236974    0.554986    11.00000   -1.20000
HB2   2    0.768587    0.209419    0.581890    11.00000   -1.20000
AFIX   0
CG    1    0.790583    0.291251    0.561175    11.00000    0.06297    0.02135 =
         0.05767    0.01162    0.02997    0.00939
AFIX  13
HG    2    0.754649    0.325630    0.565287    11.00000   -1.20000
AFIX   0
CD1   1    0.882923    0.298065    0.595268    11.00000    0.06871    0.04464 =
         0.06945    0.01339    0.02439    0.00061
AFIX  33
HD1A  2    0.870332    0.302317    0.633824    11.00000   -1.50000
HD1B  2    0.920846    0.265531    0.590737    11.00000   -1.50000
HD1C  2    0.916638    0.330705    0.583044    11.00000   -1.50000
AFIX   0
CD2   1    0.807463    0.284599    0.501547    11.00000    0.07516    0.03209 =
         0.06047    0.01402    0.03137    0.01871
AFIX  33
HD2A  2    0.747611    0.280315    0.480549    11.00000   -1.50000
HD2B  2    0.840773    0.317166    0.488813    11.00000   -1.50000
HD2C  2    0.844982    0.251992    0.496506    11.00000   -1.50000
AFIX   0
C     1    0.652936    0.199141    0.659753    11.00000    0.03446    0.01733 =
         0.02646   -0.00066    0.00606    0.00621
O     5    0.568344    0.188491    0.649539    11.00000    0.03598    0.02637 =
         0.03399    0.00580    0.00162    0.00358
 
RESI  21   GCH
PART   1  21.0
N     4    0.177728    0.207957    1.079435    21.00000    0.05145    0.02708 =
         0.03460    0.00380    0.01876   -0.00731
CN    1    0.075699    0.203399    1.065280    21.00000    0.05415    0.03027 =
         0.08586   -0.01480    0.01161   -0.00403
AFIX  33
HN1   2    0.059405    0.165655    1.053891    21.00000   -1.50000
HN2   2    0.041534    0.212907    1.097245    21.00000   -1.50000
HN3   2    0.059010    0.228636    1.035388    21.00000   -1.50000
AFIX   0
PART   2  -21.0
N     4    0.210057    0.216834    1.091285   -21.00000    0.09231    0.03314 =
         0.04026    0.01414    0.03766    0.00863
CN    1    0.109600    0.215440    1.084606   -21.00000    0.09203    0.04011 =
         0.07291    0.01128    0.03525    0.00932
AFIX  33
HN1   2    0.088426    0.179975    1.068958   -21.00000   -1.50000
HN2   2    0.083401    0.220320    1.120202   -21.00000   -1.50000
HN3   2    0.088773    0.245079    1.060125   -21.00000   -1.50000
AFIX   0
PART   0
CA    1    0.282212    0.082490    1.017345    11.00000    0.05182    0.03504 =
         0.03625    0.01197    0.01555    0.00328
AFIX  13
HA    2    0.343672    0.100601    1.011139    11.00000   -1.20000
AFIX   0
CB    1    0.210859    0.127048    1.026914    11.00000    0.06917    0.03473 =
         0.04253    0.01318    0.02724    0.00884
AFIX  23
HB1   2    0.202081    0.150120    0.993925    11.00000   -1.20000
HB2   2    0.150051    0.109758    1.034338    11.00000   -1.20000
AFIX   0
CG    1    0.245713    0.162188    1.074952    11.00000    0.07983    0.03492 =
         0.04402    0.01101    0.02772    0.00761
PART   1 21.00
AFIX  13
HG    2    0.308820    0.177841    1.068291    21.00000   -1.20000
AFIX  13
PART   2 -21.00
HG    2    0.312424    0.170070    1.067870   -21.00000   -1.20000
AFIX   0
PART   0
CD    1    0.251404    0.126578    1.126777    11.00000    0.09443    0.03075 =
         0.04216    0.01000    0.02630    0.00361
AFIX  23
HD1   2    0.273100    0.149384    1.158645    11.00000   -1.20000
HD2   2    0.188897    0.111230    1.133537    11.00000   -1.20000
AFIX   0
CE    1    0.319151    0.079905    1.119407    11.00000    0.08999    0.02751 =
         0.03346    0.01123    0.01650   -0.00145
AFIX  23
HE1   2    0.382916    0.095454    1.117085    11.00000   -1.20000
HE2   2    0.319274    0.055554    1.151646    11.00000   -1.20000
AFIX   0
CZ    1    0.293000    0.046320    1.068227    11.00000    0.07297    0.02647 =
         0.03672    0.00855    0.01321    0.00388
AFIX  23
HZ1   2    0.233656    0.026111    1.073014    11.00000   -1.20000
HZ2   2    0.341783    0.018964    1.063002    11.00000   -1.20000
AFIX   0
C     1    0.252628    0.047626    0.968132    11.00000    0.03860    0.03544 =
         0.03452    0.01425    0.01299    0.00533
O     5    0.171289    0.033349    0.958375    11.00000    0.03710    0.06978 =
         0.06714    0.00008    0.01427    0.00152
 
RESI  22   DLE
N     4    0.320505    0.031405    0.937916    11.00000    0.02885    0.04039 =
         0.03030    0.00345    0.00409   -0.00418
AFIX  43
H0    2    0.377520    0.043797    0.946162    11.00000   -1.20000
AFIX   0
CA    1    0.305077   -0.005976    0.891704    11.00000    0.04505    0.04352 =
         0.03006    0.00371    0.00948   -0.01729
AFIX  13
HA    2    0.236706   -0.009582    0.881922    11.00000   -1.20000
AFIX   0
CB    1    0.344015   -0.062959    0.906002    11.00000    0.07148    0.04133 =
         0.02464    0.00472    0.01103   -0.01332
AFIX  23
HB1   2    0.336561   -0.086233    0.872855    11.00000   -1.20000
HB2   2    0.411714   -0.058500    0.915250    11.00000   -1.20000
AFIX   0
CG    1    0.300744   -0.094149    0.952831    11.00000    0.10405    0.05145 =
         0.02176    0.00500    0.01352   -0.03319
AFIX  13
HG    2    0.305097   -0.069461    0.985525    11.00000   -1.20000
AFIX   0
CD1   1    0.198557   -0.107302    0.939645    11.00000    0.10477    0.08677 =
         0.04605    0.00334    0.01774   -0.04185
AFIX  33
HD1A  2    0.165529   -0.073294    0.930939    11.00000   -1.50000
HD1B  2    0.192020   -0.132285    0.908241    11.00000   -1.50000
HD1C  2    0.171953   -0.124843    0.971219    11.00000   -1.50000
AFIX   0
CD2   1    0.358313   -0.145002    0.967028    11.00000    0.12600    0.05062 =
         0.05024    0.01299    0.00818   -0.03052
AFIX  33
HD2A  2    0.423566   -0.133913    0.975135    11.00000   -1.50000
HD2B  2    0.334069   -0.163094    0.999005    11.00000   -1.50000
HD2C  2    0.354136   -0.170535    0.936028    11.00000   -1.50000
AFIX   0
C     1    0.354105    0.015372    0.843031    11.00000    0.02924    0.03049 =
         0.02664    0.00211    0.00275   -0.00816
O     5    0.441113    0.015309    0.845280    11.00000    0.03145    0.04704 =
         0.03438    0.01449    0.00143   -0.00408
 
RESI  23   BGO
N     4    0.305103    0.032912    0.797946    11.00000    0.02666    0.03206 =
         0.02454    0.00194    0.00505   -0.00205
CN    1    0.204796    0.040921    0.796315    11.00000    0.02910    0.06359 =
         0.02496    0.00181    0.00630    0.00274
AFIX  33
HN1   2    0.183233    0.053712    0.759991    11.00000   -1.50000
HN2   2    0.173183    0.006067    0.804166    11.00000   -1.50000
HN3   2    0.190506    0.068371    0.823693    11.00000   -1.50000
AFIX   0
CA    1    0.387000    0.100333    0.672086    11.00000    0.03057    0.02384 =
         0.01946   -0.00145    0.00059   -0.00561
AFIX  13
HA    2    0.454050    0.108969    0.666549    11.00000   -1.20000
AFIX   0
CB    1    0.369527    0.103551    0.733764    11.00000    0.02631    0.02740 =
         0.02026   -0.00110    0.00267    0.00040
AFIX  13
HB    2    0.312169    0.124791    0.739810    11.00000   -1.20000
AFIX   0
CG    1    0.356614    0.043896    0.749904    11.00000    0.02337    0.02634 =
         0.02425    0.00159    0.00460    0.00161
AFIX  13
HG    2    0.419874    0.027885    0.756207    11.00000   -1.20000
AFIX   0
CD    1    0.311866    0.019181    0.696337    11.00000    0.03676    0.02858 =
         0.02360    0.00157    0.00502   -0.00600
AFIX  23
HD1   2    0.317792   -0.021253    0.695549    11.00000   -1.20000
HD2   2    0.245186    0.028509    0.691299    11.00000   -1.20000
AFIX   0
OE    5    0.365475    0.044951    0.655695    11.00000    0.04994    0.02524 =
         0.02372   -0.00282    0.01095   -0.00948
OZ    5    0.449865    0.130563    0.758437    11.00000    0.03572    0.02674 =
         0.02753   -0.00037   -0.00330    0.00031
CB1   1    0.440517    0.151486    0.811544    11.00000    0.04689    0.04445 =
         0.02893   -0.00459   -0.00152   -0.00035
AFIX  23
HB1A  2    0.433599    0.120934    0.837619    11.00000   -1.20000
HB1B  2    0.384679    0.174611    0.812099    11.00000   -1.20000
AFIX   0
CG1   1    0.528885    0.185937    0.827569    11.00000    0.03273    0.02270 =
         0.03535   -0.01024    0.00163    0.01610
CD1   1    0.564222    0.221235    0.789155    11.00000    0.04021    0.03176 =
         0.03521   -0.00600   -0.00423    0.00935
AFIX  43
HD1A  2    0.533844    0.224175    0.753873    11.00000   -1.20000
AFIX   0
CD2   1    0.571158    0.181075    0.877945    11.00000    0.04225    0.03582 =
         0.03926   -0.00706   -0.00320    0.01109
AFIX  43
HD2A  2    0.545945    0.157098    0.903990    11.00000   -1.20000
AFIX   0
CE1   1    0.646506    0.252986    0.803218    11.00000    0.03718    0.03100 =
         0.04598   -0.00832   -0.00431    0.01218
AFIX  43
HE1   2    0.671638    0.277626    0.777732    11.00000   -1.20000
AFIX   0
CE2   1    0.651997    0.211635    0.891098    11.00000    0.04562    0.04099 =
         0.04469   -0.00708   -0.00579    0.00582
AFIX  43
HE2   2    0.682739    0.207957    0.926201    11.00000   -1.20000
AFIX   0
CZ    1    0.688102    0.247144    0.853961    11.00000    0.03768    0.03431 =
         0.04581   -0.01013   -0.00237    0.01153
AFIX  43
HZ    2    0.743077    0.267944    0.863970    11.00000   -1.20000
AFIX   0
C     1    0.326390    0.138085    0.638025    11.00000    0.03916    0.02579 =
         0.01659   -0.00656   -0.00507   -0.00031
O     5    0.243094    0.129312    0.632248    11.00000    0.04086    0.06983 =
         0.04576    0.01822   -0.01224   -0.00730
 
RESI  24   DLE
N     4    0.367854    0.180531    0.615748    11.00000    0.05327    0.03843 =
         0.03256    0.00853   -0.01697   -0.00910
PART   1 31.00
AFIX  43
H0    2    0.425831    0.186977    0.627974    31.00000   -1.20000
AFIX  43
PART   2 -31.00
H0    2    0.428549    0.186276    0.619034   -31.00000   -1.20000
AFIX   0
PART   1 31.00
CA    1    0.331674    0.218861    0.573395    31.00000    0.08997    0.03585 =
         0.03473    0.00704   -0.02631   -0.00842
AFIX  13
HA    2    0.264152    0.209606    0.565453    31.00000   -1.20000
AFIX   0
CB    1    0.380883    0.212335    0.519987    31.00000    0.09871    0.04925 =
         0.03773    0.00127   -0.01984   -0.01658
AFIX  23
HB1   2    0.445846    0.226147    0.526345    31.00000   -1.20000
HB2   2    0.383744    0.172593    0.511793    31.00000   -1.20000
AFIX   0
CG    1    0.338507    0.240672    0.469708    31.00000    0.11430    0.08337 =
         0.04309    0.01533   -0.02296   -0.00597
AFIX  13
HG    2    0.333206    0.280694    0.477942    31.00000   -1.20000
AFIX   0
CD1   1    0.408517    0.233854    0.425321    31.00000    0.12181    0.05351 =
         0.04771    0.00123   -0.01774   -0.02479
AFIX  33
HD1A  2    0.469263    0.249329    0.438340    31.00000   -1.50000
HD1B  2    0.414757    0.194736    0.417103    31.00000   -1.50000
HD1C  2    0.386145    0.253151    0.392235    31.00000   -1.50000
AFIX   0
CD2   1    0.242524    0.217661    0.452609    31.00000    0.12227    0.16964 =
         0.05636    0.02394   -0.03022   -0.03546
AFIX  33
HD2A  2    0.217781    0.237043    0.420103    31.00000   -1.50000
HD2B  2    0.246804    0.178431    0.444320    31.00000   -1.50000
HD2C  2    0.200891    0.222623    0.482342    31.00000   -1.50000
AFIX   0
PART   2 -31.00
CA    1    0.305493    0.216847    0.585497   -31.00000    0.07550    0.03535 =
         0.04164    0.00652   -0.02998   -0.00697
AFIX  13
HA    2    0.242551    0.211995    0.600283   -31.00000   -1.20000
AFIX   0
CB    1    0.294283    0.207616    0.526057   -31.00000    0.07996    0.03694 =
         0.03975    0.00641   -0.02850   -0.00330
AFIX  23
HB1   2    0.234731    0.223937    0.512580   -31.00000   -1.20000
HB2   2    0.288653    0.167524    0.519491   -31.00000   -1.20000
AFIX   0
CG    1    0.370969    0.230279    0.491905   -31.00000    0.08863    0.05155 =
         0.04979    0.01583   -0.01874   -0.00275
AFIX  13
HG    2    0.372164    0.271202    0.495585   -31.00000   -1.20000
AFIX   0
CD1   1    0.465090    0.209876    0.511367   -31.00000    0.08825    0.03566 =
         0.05398    0.00682   -0.02095   -0.00776
AFIX  33
HD1A  2    0.512586    0.225288    0.488464   -31.00000   -1.50000
HD1B  2    0.478945    0.221336    0.549320   -31.00000   -1.50000
HD1C  2    0.465158    0.169692    0.509016   -31.00000   -1.50000
AFIX   0
CD2   1    0.337958    0.215720    0.432398   -31.00000    0.09753    0.13671 =
         0.04996    0.00298   -0.01985   -0.00699
AFIX  33
HD2A  2    0.276141    0.230941    0.424034   -31.00000   -1.50000
HD2B  2    0.382126    0.231296    0.407458   -31.00000   -1.50000
HD2C  2    0.334697    0.175700    0.428011   -31.00000   -1.50000
AFIX   0
PART   0
C     1    0.338239    0.277278    0.597484    11.00000    0.07223    0.03750 =
         0.03409    0.00764   -0.02664   -0.00651
O     5    0.419089    0.291017    0.609733    11.00000    0.07041    0.02716 =
         0.06432   -0.00618   -0.02782    0.00283
 
RESI  25   GCH
N     4    0.265496    0.311004    0.600746    11.00000    0.06693    0.03191 =
         0.03184    0.01825   -0.01676   -0.01220
CN    1    0.166069    0.296838    0.587186    11.00000    0.06752    0.05558 =
         0.07022    0.01438   -0.02394   -0.02035
AFIX  33
HN1   2    0.127952    0.328985    0.593223    11.00000   -1.50000
HN2   2    0.157909    0.285518    0.548843    11.00000   -1.50000
HN3   2    0.146607    0.266645    0.610527    11.00000   -1.50000
AFIX   0
CA    1    0.250934    0.451333    0.673382    11.00000    0.02759    0.03666 =
         0.03885    0.01697    0.00456   -0.00798
AFIX  13
HA    2    0.313960    0.448431    0.692594    11.00000   -1.20000
AFIX   0
CB    1    0.217109    0.394577    0.655076    11.00000    0.04023    0.03498 =
         0.03536    0.01898   -0.00214   -0.01084
AFIX  23
HB1   2    0.155282    0.397039    0.635294    11.00000   -1.20000
HB2   2    0.210509    0.370783    0.687313    11.00000   -1.20000
AFIX   0
CG    1    0.286559    0.369570    0.617732    11.00000    0.04087    0.03195 =
         0.02962    0.01738   -0.00501   -0.01024
AFIX  13
HG    2    0.348150    0.369575    0.638936    11.00000   -1.20000
AFIX   0
CD    1    0.299296    0.405599    0.567490    11.00000    0.04722    0.03056 =
         0.03144    0.02065   -0.00315   -0.00506
AFIX  23
HD1   2    0.347972    0.389869    0.545579    11.00000   -1.20000
HD2   2    0.240297    0.405795    0.544537    11.00000   -1.20000
AFIX   0
CE    1    0.327049    0.464040    0.583684    11.00000    0.03488    0.02850 =
         0.03999    0.01917    0.00900   -0.00533
AFIX  23
HE1   2    0.328405    0.487043    0.550534    11.00000   -1.20000
HE2   2    0.390525    0.464495    0.601710    11.00000   -1.20000
AFIX   0
CZ    1    0.258642    0.488379    0.622635    11.00000    0.03036    0.03308 =
         0.04286    0.01720    0.00778   -0.00667
AFIX  23
HZ1   2    0.196479    0.491632    0.603416    11.00000   -1.20000
HZ2   2    0.280576    0.525616    0.634262    11.00000   -1.20000
AFIX   0
C     1    0.185533    0.475888    0.711643    11.00000    0.03776    0.04245 =
         0.04235    0.02151    0.01311   -0.00283
O     5    0.099427    0.473396    0.701991    11.00000    0.03550    0.07283 =
         0.06323    0.02368    0.01220   -0.00266
 
RESI  26   DLE
N     4    0.224085    0.501181    0.755746    11.00000    0.03816    0.04677 =
         0.04414    0.01527    0.01229    0.00514
AFIX  43
H0    2    0.285185    0.501278    0.760937    11.00000   -1.20000
AFIX   0
CA    1    0.171333    0.528271    0.795234    11.00000    0.06616    0.08656 =
         0.04290    0.01436    0.00835    0.04686
AFIX  13
HA    2    0.104888    0.515170    0.791841    11.00000   -1.20000
AFIX   0
CB    1    0.176719    0.590867    0.789008    11.00000    0.21025    0.08187 =
         0.06792    0.01556    0.00960    0.05887
AFIX  23
HB1   2    0.149254    0.607391    0.821092    11.00000   -1.20000
HB2   2    0.243401    0.602037    0.790587    11.00000   -1.20000
AFIX   0
CG    1    0.131254    0.615453    0.739520    11.00000    0.22558    0.12299 =
         0.07578    0.03469    0.01536    0.08263
AFIX  13
HG    2    0.152419    0.596206    0.706565    11.00000   -1.20000
AFIX   0
CD1   1    0.025141    0.610182    0.740040    11.00000    0.22241    0.18103 =
         0.09509    0.03723    0.01737    0.07606
AFIX  33
HD1A  2   -0.003363    0.626737    0.706900    11.00000   -1.50000
HD1B  2    0.006793    0.571260    0.741395    11.00000   -1.50000
HD1C  2    0.003994    0.629170    0.772159    11.00000   -1.50000
AFIX   0
CD2   1    0.159621    0.677529    0.736808    11.00000    0.23258    0.11836 =
         0.11033    0.03379    0.03556    0.08676
AFIX  33
HD2A  2    0.129541    0.693900    0.704020    11.00000   -1.50000
HD2B  2    0.139689    0.696503    0.769243    11.00000   -1.50000
HD2C  2    0.227448    0.681165    0.735458    11.00000   -1.50000
AFIX   0
C     1    0.214172    0.516030    0.852545    11.00000    0.04288    0.06509 =
         0.04432    0.01315    0.01326    0.02838
O     5    0.293298    0.534967    0.866010    11.00000    0.04859    0.08660 =
         0.06037    0.03392    0.01040    0.01681
 
RESI  27   BGO
N     4    0.164345    0.487796    0.888175    11.00000    0.03938    0.04869 =
         0.03247    0.00037    0.00445    0.02112
CN    1    0.075245    0.459192    0.872214    11.00000    0.04995    0.08920 =
         0.04508    0.00151   -0.00374    0.00135
AFIX  33
HN1   2    0.050776    0.441334    0.904251    11.00000   -1.50000
HN2   2    0.030266    0.485856    0.857427    11.00000   -1.50000
HN3   2    0.085612    0.431420    0.844379    11.00000   -1.50000
AFIX   0
CA    1    0.216180    0.434186    1.027455    11.00000    0.03972    0.04890 =
         0.03797   -0.00059    0.00854    0.00835
AFIX  13
HA    2    0.277452    0.441172    1.047993    11.00000   -1.20000
AFIX   0
CB    1    0.231502    0.430151    0.966241    11.00000    0.03083    0.03566 =
         0.03572   -0.00099    0.00457    0.00524
AFIX  13
HB    2    0.193226    0.399383    0.948909    11.00000   -1.20000
AFIX   0
CG    1    0.197851    0.485574    0.944943    11.00000    0.03754    0.03518 =
         0.03405   -0.00157    0.00517    0.00751
AFIX  13
HG    2    0.251639    0.512136    0.949780    11.00000   -1.20000
AFIX   0
CD    1    0.126786    0.501943    0.985019    11.00000    0.05142    0.05269 =
         0.03941    0.00287    0.01330    0.02009
AFIX  23
HD1   2    0.123362    0.542427    0.987650    11.00000   -1.20000
HD2   2    0.064224    0.486878    0.973498    11.00000   -1.20000
AFIX   0
OE    5    0.157751    0.480101    1.033921    11.00000    0.08531    0.07728 =
         0.04114    0.00757    0.01746    0.04325
OZ    5    0.327114    0.421409    0.961719    11.00000    0.03360    0.04502 =
         0.04021   -0.00750    0.00261    0.00595
CB1   1    0.350752    0.403731    0.910385    11.00000    0.04123    0.04072 =
         0.03831   -0.00218    0.00459    0.00367
AFIX  23
HB1A  2    0.337331    0.432797    0.883059    11.00000   -1.20000
HB1B  2    0.313390    0.370537    0.899360    11.00000   -1.20000
AFIX   0
CG1   1    0.455408    0.390560    0.912898    11.00000    0.03794    0.01812 =
         0.03943   -0.01246    0.00164   -0.00509
CD1   1    0.491820    0.362715    0.957889    11.00000    0.04009    0.02709 =
         0.04017   -0.00743    0.00600   -0.00038
AFIX  43
HD1A  2    0.452800    0.352420    0.986193    11.00000   -1.20000
AFIX   0
CD2   1    0.509762    0.405801    0.871836    11.00000    0.04184    0.04005 =
         0.04688   -0.00375    0.00739    0.00200
AFIX  43
HD2A  2    0.483610    0.424725    0.840960    11.00000   -1.20000
AFIX   0
CE1   1    0.587064    0.349552    0.961807    11.00000    0.04110    0.03311 =
         0.04888   -0.00721    0.00583   -0.00099
AFIX  43
HE1   2    0.612867    0.329853    0.992275    11.00000   -1.20000
AFIX   0
CE2   1    0.602367    0.393646    0.875389    11.00000    0.03878    0.03033 =
         0.05086   -0.00594    0.00895   -0.00181
AFIX  43
HE2   2    0.640415    0.404251    0.846730    11.00000   -1.20000
AFIX   0
CZ    1    0.641792    0.365932    0.920418    11.00000    0.03859    0.03252 =
         0.05241   -0.00748    0.00883    0.00294
AFIX  43
HZ    2    0.706474    0.358333    0.922564    11.00000   -1.20000
AFIX   0
C     1    0.169947    0.382947    1.050069    11.00000    0.06323    0.05103 =
         0.04382   -0.00227    0.02573    0.00128
O     5    0.089533    0.371559    1.033056    11.00000    0.06980    0.12712 =
         0.10721   -0.00042    0.00914   -0.02574
 
RESI  28   DLE
N     4    0.219787    0.354862    1.086026    11.00000    0.07467    0.03425 =
         0.04293   -0.00348    0.02468   -0.00624
PART   1 21.0
AFIX  43
H0    2    0.277761    0.362605    1.097422    21.00000   -1.20000
AFIX  43
PART   2 -21.0
H0    2    0.278476    0.364818    1.083264   -21.00000   -1.20000
AFIX   0
PART   1  21.0
CA    1    0.161853    0.306975    1.104869    21.00000    0.04463    0.03274 =
         0.02968   -0.00339    0.01045   -0.00046
AFIX  13
HA    2    0.100841    0.304376    1.083132    21.00000   -1.20000
AFIX   0
CB    1    0.146791    0.311198    1.165226    21.00000    0.05217    0.02917 =
         0.03103   -0.00472    0.01549   -0.00597
AFIX  23
HB1   2    0.125844    0.274672    1.177863    21.00000   -1.20000
HB2   2    0.207739    0.319692    1.184622    21.00000   -1.20000
AFIX   0
CG    1    0.077925    0.353133    1.182422    21.00000    0.06412    0.04140 =
         0.03414   -0.00311    0.01836    0.00812
AFIX  13
HG    2    0.098311    0.389895    1.168917    21.00000   -1.20000
AFIX   0
CD1   1   -0.019106    0.340225    1.156736    21.00000    0.06363    0.10245 =
         0.04860   -0.02908    0.01651    0.01354
AFIX  33
HD1A  2   -0.062636    0.367807    1.168351    21.00000   -1.50000
HD1B  2   -0.017412    0.340818    1.116899    21.00000   -1.50000
HD1C  2   -0.039705    0.303744    1.168431    21.00000   -1.50000
AFIX   0
CD2   1    0.071822    0.357103    1.244128    21.00000    0.07827    0.04141 =
         0.03718   -0.00613    0.02193   -0.00168
AFIX  33
HD2A  2    0.026270    0.384829    1.252605    21.00000   -1.50000
HD2B  2    0.052247    0.321398    1.258333    21.00000   -1.50000
HD2C  2    0.133030    0.367631    1.261078    21.00000   -1.50000
AFIX   0
C     1    0.219504    0.255397    1.096470    21.00000    0.04124    0.02898 =
         0.02897    0.00277    0.01734   -0.00410
O     5    0.304128    0.259587    1.108578    21.00000    0.04182    0.02197 =
         0.04716   -0.00012    0.01235   -0.00397
 
PART   2  -21.0
CA    1    0.217123    0.313238    1.129310   -21.00000    0.10876    0.04289 =
         0.04824    0.00600    0.03534    0.00817
AFIX  13
HA    2    0.149879    0.304453    1.134098   -21.00000   -1.20000
AFIX   0
CB    1    0.259607    0.332769    1.185431   -21.00000    0.16752    0.05437 =
         0.05399   -0.00172    0.01554    0.01892
AFIX  23
HB1   2    0.327902    0.328858    1.184446   -21.00000   -1.20000
HB2   2    0.248071    0.372647    1.187631   -21.00000   -1.20000
AFIX   0
CG    1    0.232606    0.308448    1.238732   -21.00000    0.19312    0.11625 =
         0.05629    0.01594    0.01934    0.00455
AFIX  13
HG    2    0.247678    0.268548    1.237654   -21.00000   -1.20000
AFIX   0
CD1   1    0.292082    0.334107    1.287796   -21.00000    0.21344    0.21751 =
         0.06292   -0.00567    0.01977   -0.03490
AFIX  33
HD1A  2    0.273082    0.317572    1.321849   -21.00000   -1.50000
HD1B  2    0.358153    0.327071    1.283554   -21.00000   -1.50000
HD1C  2    0.282435    0.373823    1.288857   -21.00000   -1.50000
AFIX   0
CD2   1    0.132089    0.311968    1.253295   -21.00000    0.19473    0.09113 =
         0.06703   -0.01347    0.02495   -0.00545
AFIX  33
HD2A  2    0.124743    0.294610    1.288793   -21.00000   -1.50000
HD2B  2    0.114632    0.350610    1.255145   -21.00000   -1.50000
HD2C  2    0.091794    0.292963    1.225379   -21.00000   -1.50000
AFIX   0
C     1    0.261730    0.259536    1.111720   -21.00000    0.09914    0.03948 =
         0.04714    0.00907    0.03966    0.00248
O     5    0.347872    0.258041    1.118604   -21.00000    0.10016    0.04019 =
         0.08200    0.00135    0.03609    0.00358
PART   0
 
RESI  31   GCH
N     4    0.086579    1.015467    0.373420    11.00000    0.06823    0.03898 =
         0.03140    0.00302   -0.00084    0.00892
CN    1   -0.015296    1.005781    0.361437    11.00000    0.06765    0.09638 =
         0.04387    0.00514   -0.00462    0.00181
AFIX  33
HN1   2   -0.045044    0.997452    0.395421    11.00000   -1.50000
HN2   2   -0.042770    1.038769    0.344899    11.00000   -1.50000
HN3   2   -0.025045    0.974753    0.336112    11.00000   -1.50000
AFIX   0
CA    1    0.128975    0.960986    0.517987    11.00000    0.02349    0.02661 =
         0.02836   -0.00469    0.00542    0.00404
AFIX  13
HA    2    0.195779    0.952970    0.512621    11.00000   -1.20000
AFIX   0
CB    1    0.078070    0.966294    0.462059    11.00000    0.04317    0.03326 =
         0.03127   -0.00155   -0.00313    0.00140
AFIX  23
HB1   2    0.081745    0.931418    0.441561    11.00000   -1.20000
HB2   2    0.011526    0.973962    0.466371    11.00000   -1.20000
AFIX   0
CG    1    0.122310    1.012674    0.430797    11.00000    0.04532    0.03012 =
         0.03253   -0.00082    0.00512    0.00858
AFIX  13
HG    2    0.190134    1.004453    0.430254    11.00000   -1.20000
AFIX   0
CD    1    0.115938    1.067225    0.460827    11.00000    0.04827    0.03069 =
         0.03320    0.00000    0.00071    0.00883
AFIX  23
HD1   2    0.049734    1.076535    0.463960    11.00000   -1.20000
HD2   2    0.146010    1.096809    0.440130    11.00000   -1.20000
AFIX   0
CE    1    0.164627    1.062685    0.517751    11.00000    0.03991    0.02567 =
         0.03188   -0.00334    0.00327    0.00574
AFIX  23
HE1   2    0.232148    1.057479    0.514288    11.00000   -1.20000
HE2   2    0.156889    1.097295    0.538088    11.00000   -1.20000
AFIX   0
CZ    1    0.125075    1.014873    0.549573    11.00000    0.03407    0.02730 =
         0.03289   -0.00397    0.00096    0.00764
AFIX  23
HZ1   2    0.059596    1.022319    0.557079    11.00000   -1.20000
HZ2   2    0.161107    1.011479    0.585005    11.00000   -1.20000
AFIX   0
C     1    0.088320    0.914447    0.550345    11.00000    0.02509    0.02852 =
         0.02801   -0.00596    0.00732    0.00291
O     5    0.004492    0.904044    0.549039    11.00000    0.02423    0.04336 =
         0.05789    0.01018    0.00577    0.00024
 
RESI  32   DLE
N     4    0.150736    0.885866    0.580044    11.00000    0.02191    0.02963 =
         0.03736    0.00093    0.00736   -0.00386
AFIX  43
H0    2    0.210130    0.892334    0.575294    11.00000   -1.20000
AFIX   0
CA    1    0.126856    0.844451    0.620013    11.00000    0.02751    0.02830 =
         0.03414    0.00037    0.00730   -0.00156
AFIX  13
HA    2    0.057846    0.837956    0.617034    11.00000   -1.20000
AFIX   0
CB    1    0.154798    0.865884    0.677333    11.00000    0.04691    0.04183 =
         0.03397   -0.00490    0.00800   -0.00520
AFIX  23
HB1   2    0.222565    0.874288    0.679428    11.00000   -1.20000
HB2   2    0.122404    0.900819    0.682756    11.00000   -1.20000
AFIX   0
CG    1    0.134001    0.827745    0.723724    11.00000    0.05915    0.07625 =
         0.04213    0.01615    0.00808   -0.00829
AFIX  13
HG    2    0.175573    0.795364    0.722386    11.00000   -1.20000
AFIX   0
CD1   1    0.155202    0.858186    0.778800    11.00000    0.11945    0.13968 =
         0.04647   -0.00141    0.01481   -0.05135
AFIX  33
HD1A  2    0.141776    0.833547    0.808964    11.00000   -1.50000
HD1B  2    0.221053    0.869575    0.782016    11.00000   -1.50000
HD1C  2    0.116163    0.890661    0.780197    11.00000   -1.50000
AFIX   0
CD2   1    0.033581    0.807296    0.720653    11.00000    0.06300    0.06370 =
         0.06044    0.00977    0.01422   -0.00706
AFIX  33
HD2A  2    0.023572    0.782817    0.751474    11.00000   -1.50000
HD2B  2   -0.007950    0.838649    0.722136    11.00000   -1.50000
HD2C  2    0.020195    0.787199    0.686364    11.00000   -1.50000
AFIX   0
C     1    0.174242    0.790718    0.608231    11.00000    0.02826    0.03023 =
         0.02830    0.00328    0.00715    0.00021
O     5    0.255138    0.784370    0.626050    11.00000    0.02707    0.02937 =
         0.04272    0.01231    0.00375   -0.00253
 
RESI  33   BGO
N     4    0.125394    0.753154    0.578016    11.00000    0.02036    0.02754 =
         0.03233    0.00227    0.00665    0.00299
CN    1    0.033331    0.762105    0.552252    11.00000    0.02526    0.03427 =
         0.04360   -0.00333   -0.00003    0.00584
AFIX  33
HN1   2    0.011652    0.728877    0.532368    11.00000   -1.50000
HN2   2   -0.010084    0.770567    0.580257    11.00000   -1.50000
HN3   2    0.036330    0.792907    0.526753    11.00000   -1.50000
AFIX   0
CA    1    0.198164    0.618845    0.522495    11.00000    0.02622    0.02761 =
         0.03383    0.00639    0.00936    0.00295
AFIX  13
HA    2    0.264539    0.607215    0.526663    11.00000   -1.20000
AFIX   0
CB    1    0.195014    0.682065    0.517421    11.00000    0.02481    0.02761 =
         0.02670    0.00511    0.00951    0.00182
AFIX  13
HB    2    0.147973    0.693290    0.488102    11.00000   -1.20000
AFIX   0
CG    1    0.164737    0.698131    0.573725    11.00000    0.03048    0.02799 =
         0.02437    0.00651    0.01220    0.00562
AFIX  13
HG    2    0.220919    0.696703    0.599703    11.00000   -1.20000
AFIX   0
CD    1    0.100199    0.650537    0.587324    11.00000    0.04179    0.02738 =
         0.03924    0.00479    0.02033    0.00274
AFIX  23
HD1   2    0.089466    0.649626    0.626769    11.00000   -1.20000
HD2   2    0.039494    0.652591    0.566232    11.00000   -1.20000
AFIX   0
OE    5    0.151105    0.604301    0.571459    11.00000    0.05506    0.02728 =
         0.03911    0.00918    0.02395    0.00646
OZ    5    0.284071    0.705296    0.508786    11.00000    0.02682    0.03147 =
         0.01988   -0.00011    0.00702   -0.00047
CB1   1    0.311340    0.694614    0.454322    11.00000    0.02889    0.02226 =
         0.01969    0.00381    0.00558    0.00212
AFIX  23
HB1A  2    0.270509    0.714802    0.427697    11.00000   -1.20000
HB1B  2    0.304084    0.654875    0.446147    11.00000   -1.20000
AFIX   0
CG1   1    0.410964    0.712424    0.449063    11.00000    0.02969    0.02512 =
         0.01907    0.00792    0.00544    0.00163
CD1   1    0.442597    0.763981    0.470051    11.00000    0.02899    0.02580 =
         0.02870    0.00515    0.00300    0.00279
AFIX  43
HD1A  2    0.401278    0.787324    0.487540    11.00000   -1.20000
AFIX   0
CD2   1    0.473425    0.679011    0.425787    11.00000    0.03603    0.02625 =
         0.01608    0.01171    0.00840    0.00520
AFIX  43
HD2A  2    0.453097    0.643881    0.412416    11.00000   -1.20000
AFIX   0
CE1   1    0.534099    0.780038    0.464868    11.00000    0.03019    0.03200 =
         0.02595    0.01870    0.00113    0.00196
AFIX  43
HE1   2    0.554997    0.815152    0.477999    11.00000   -1.20000
AFIX   0
CE2   1    0.564635    0.695199    0.421382    11.00000    0.03503    0.03986 =
         0.02664    0.01308    0.00910    0.00256
AFIX  43
HE2   2    0.606332    0.671367    0.404830    11.00000   -1.20000
AFIX   0
CZ    1    0.596272    0.745947    0.440863    11.00000    0.03255    0.03801 =
         0.02446    0.01769    0.00207    0.00392
AFIX  43
HZ    2    0.659367    0.757245    0.437864    11.00000   -1.20000
AFIX   0
C     1    0.147545    0.586487    0.475504    11.00000    0.02481    0.02909 =
         0.03065    0.01052    0.01346   -0.00632
O     5    0.065562    0.595365    0.461312    11.00000    0.02747    0.04940 =
         0.06154    0.00527    0.00461    0.00427
 
RESI  34   DLE
N     4    0.198378    0.547958    0.452481    11.00000    0.02109    0.03294 =
         0.02682    0.00320    0.00237   -0.00863
AFIX  43
H0    2    0.257890    0.546399    0.462937    11.00000   -1.20000
AFIX   0
CA    1    0.162030    0.508743    0.411588    11.00000    0.04578    0.04132 =
         0.02843    0.00039    0.00408   -0.02118
PART   1 61.00
AFIX  13
HA    2    0.093181    0.512051    0.404333    61.00000   -1.20000
AFIX  13
PART   2 -61.00
HA    2    0.098031    0.522130    0.401366   -61.00000   -1.20000
AFIX   0
PART   1 61.00
CB    1    0.188543    0.450323    0.433732    61.00000    0.08892    0.04014 =
         0.04133    0.00689    0.00302   -0.01490
AFIX  23
HB1   2    0.256134    0.451206    0.444198    61.00000   -1.20000
HB2   2    0.155670    0.444262    0.467566    61.00000   -1.20000
AFIX   0
CG    1    0.168159    0.399141    0.396086    61.00000    0.12101    0.04569 =
         0.06588   -0.00776   -0.02360   -0.00880
AFIX  13
HG    2    0.180028    0.410882    0.358080    61.00000   -1.20000
AFIX   0
CD1   1    0.228328    0.350251    0.408544    61.00000    0.14709    0.06434 =
         0.15632   -0.01374   -0.02968    0.00877
AFIX  33
HD1A  2    0.294139    0.361430    0.408233    61.00000   -1.50000
HD1B  2    0.215519    0.335812    0.444616    61.00000   -1.50000
HD1C  2    0.214481    0.321698    0.380889    61.00000   -1.50000
AFIX   0
CD2   1    0.068836    0.383724    0.396241    61.00000    0.12503    0.07784 =
         0.19739   -0.03795   -0.01678   -0.01701
AFIX  33
HD2A  2    0.031023    0.416078    0.388060    61.00000   -1.50000
HD2B  2    0.054111    0.355350    0.368520    61.00000   -1.50000
HD2C  2    0.055149    0.369464    0.432247    61.00000   -1.50000
AFIX   0
PART   2 -61.00
CB    1    0.144868    0.452824    0.435161   -61.00000    0.06871    0.04370 =
         0.03558    0.00392    0.00421   -0.02942
AFIX  23
HB1   2    0.202401    0.441682    0.456087   -61.00000   -1.20000
HB2   2    0.133786    0.426483    0.404579   -61.00000   -1.20000
AFIX   0
CG    1    0.063392    0.447313    0.472530   -61.00000    0.06394    0.06090 =
         0.03288    0.01189    0.00102   -0.03008
AFIX  13
HG    2    0.084495    0.462985    0.508976   -61.00000   -1.20000
AFIX   0
CD1   1   -0.029839    0.472722    0.455223   -61.00000    0.06645    0.06893 =
         0.02888    0.01760    0.00449   -0.02589
AFIX  33
HD2A  2   -0.074260    0.465667    0.483267   -61.00000   -1.50000
HD2B  2   -0.021231    0.512442    0.450713   -61.00000   -1.50000
HD2C  2   -0.053953    0.456390    0.420564   -61.00000   -1.50000
AFIX   0
CD2   1    0.050612    0.384829    0.479162   -61.00000    0.06325    0.06152 =
         0.04172    0.01620   -0.00782   -0.03356
AFIX  33
HD1A  2    0.110701    0.368693    0.490283   -61.00000   -1.50000
HD1B  2    0.006113    0.377361    0.507069   -61.00000   -1.50000
HD1C  2    0.026886    0.368647    0.444355   -61.00000   -1.50000
AFIX   0
PART   0
C     1    0.213501    0.517162    0.360629    11.00000    0.03218    0.03058 =
         0.02504    0.00169   -0.00410   -0.01269
O     5    0.300325    0.517432    0.364037    11.00000    0.03273    0.05183 =
         0.03037    0.01375   -0.00568   -0.01412
 
RESI  35   GCH
N     4    0.165615    0.522675    0.312238    11.00000    0.02858    0.03593 =
         0.02135   -0.00205   -0.00135   -0.00865
CN    1    0.062095    0.517974    0.305543    11.00000    0.02914    0.07569 =
         0.02180    0.00700   -0.00209   -0.01081
AFIX  33
HN1   2    0.041976    0.523361    0.267117    11.00000   -1.50000
HN2   2    0.041746    0.481435    0.317213    11.00000   -1.50000
HN3   2    0.034462    0.546032    0.327896    11.00000   -1.50000
AFIX   0
CA    1    0.234648    0.584138    0.177225    11.00000    0.03570    0.04238 =
         0.02151   -0.00253    0.00400   -0.00832
AFIX  13
HA    2    0.295109    0.599275    0.193693    11.00000   -1.20000
AFIX   0
CB    1    0.170216    0.572405    0.222865    11.00000    0.03247    0.03168 =
         0.01929   -0.00655   -0.00181   -0.01243
AFIX  23
HB1   2    0.110494    0.556270    0.207594    11.00000   -1.20000
HB2   2    0.156860    0.606975    0.241953    11.00000   -1.20000
AFIX   0
CG    1    0.217834    0.532186    0.262980    11.00000    0.03092    0.03234 =
         0.02209   -0.00370    0.00062   -0.00972
AFIX  13
HG    2    0.279438    0.549096    0.275385    11.00000   -1.20000
AFIX   0
CD    1    0.237807    0.477593    0.234713    11.00000    0.04870    0.03554 =
         0.02711   -0.00627    0.00262   -0.00322
AFIX  23
HD1   2    0.271683    0.453032    0.260784    11.00000   -1.20000
HD2   2    0.178412    0.459089    0.222182    11.00000   -1.20000
AFIX   0
CE    1    0.296682    0.489015    0.185878    11.00000    0.05253    0.04907 =
         0.03081   -0.00593    0.00487   -0.00042
AFIX  23
HE1   2    0.359213    0.502617    0.199365    11.00000   -1.20000
HE2   2    0.304760    0.454216    0.165922    11.00000   -1.20000
AFIX   0
CZ    1    0.253765    0.530472    0.147155    11.00000    0.04657    0.04684 =
         0.02530   -0.00877    0.00298   -0.00433
AFIX  23
HZ1   2    0.194617    0.515252    0.130121    11.00000   -1.20000
HZ2   2    0.296432    0.538161    0.117795    11.00000   -1.20000
AFIX   0
C     1    0.193060    0.626186    0.137847    11.00000    0.03718    0.04035 =
         0.02116   -0.00402    0.00109   -0.00978
O     5    0.108481    0.627335    0.125954    11.00000    0.03798    0.07024 =
         0.04546    0.02117   -0.00636   -0.01349
 
RESI  36   DLE
N     4    0.254358    0.660244    0.116264    11.00000    0.03654    0.04045 =
         0.01742   -0.00454   -0.00036   -0.01283
AFIX  43
H0    2    0.313747    0.657961    0.126791    11.00000   -1.20000
AFIX   0
CA    1    0.225882    0.701093    0.075791    11.00000    0.04920    0.05358 =
         0.02802    0.00732   -0.00685   -0.01851
AFIX  13
HA    2    0.156335    0.701027    0.070808    11.00000   -1.20000
AFIX   0
CB    1    0.266902    0.689918    0.021477    11.00000    0.09710    0.08875 =
         0.03020   -0.00160    0.00614   -0.02656
PART   1 41.0
AFIX  23
HB1   2    0.332717    0.702794    0.025152    41.00000   -1.20000
HB2   2    0.268046    0.649487    0.017309    41.00000   -1.20000
AFIX  23
PART   2 -41.0
HB1   2    0.271589    0.725119    0.001634   -41.00000   -1.20000
HB2   2    0.331021    0.676490    0.028671   -41.00000   -1.20000
AFIX   0
PART   1 41.0
CG    1    0.227846    0.711489   -0.030317    41.00000    0.09539    0.09695 =
         0.03066    0.00421    0.00548   -0.01924
AFIX  13
HG    2    0.220784    0.752039   -0.026175    41.00000   -1.20000
AFIX   0
CD1   1    0.296236    0.701584   -0.074535    41.00000    0.09945    0.08746 =
         0.03103    0.00366    0.00781   -0.02346
AFIX  33
HD1A  2    0.270498    0.715951   -0.109398    41.00000   -1.50000
HD1B  2    0.355692    0.720380   -0.064479    41.00000   -1.50000
HD1C  2    0.306341    0.662075   -0.078063    41.00000   -1.50000
AFIX   0
CD2   1    0.131870    0.686015   -0.044111    41.00000    0.10262    0.14450 =
         0.03363    0.00497    0.00248   -0.03573
AFIX  33
HD2A  2    0.106443    0.700779   -0.078873    41.00000   -1.50000
HD2B  2    0.136986    0.646059   -0.047139    41.00000   -1.50000
HD2C  2    0.090349    0.694795   -0.015209    41.00000   -1.50000
AFIX   0
PART   2 -41.0
CG    1    0.214357    0.649574   -0.014784   -41.00000    0.09626    0.06655 =
         0.03453    0.00211   -0.01054   -0.00486
AFIX  13
HG1   2    0.232377    0.612044   -0.002083   -41.00000   -1.20000
AFIX   0
CD1   1    0.108025    0.651556   -0.016962   -41.00000    0.09701    0.04080 =
         0.04949   -0.00468   -0.00775   -0.00709
AFIX  33
HD1D  2    0.081777    0.623178   -0.042078   -41.00000   -1.50000
HD1E  2    0.086259    0.644997    0.019573   -41.00000   -1.50000
HD1F  2    0.087847    0.687763   -0.029777   -41.00000   -1.50000
AFIX   0
CD2   1    0.250067    0.657149   -0.071782   -41.00000    0.09714    0.07504 =
         0.03462    0.00275   -0.00997    0.00122
AFIX  33
HD2D  2    0.217225    0.631270   -0.097177   -41.00000   -1.50000
HD2E  2    0.238777    0.694824   -0.084105   -41.00000   -1.50000
HD2F  2    0.317078    0.650206   -0.070584   -41.00000   -1.50000
AFIX   0
PART   0
C     1    0.261211    0.757576    0.096103    11.00000    0.04294    0.05254 =
         0.01421    0.01149   -0.00720   -0.01790
O     5    0.345632    0.767983    0.095740    11.00000    0.04169    0.04834 =
         0.08771    0.02184   -0.00918   -0.01512
 
RESI  37   BGO
N     4    0.200641    0.793697    0.111647    11.00000    0.03816    0.05459 =
         0.03151    0.00058   -0.00389   -0.02305
CN    1    0.101364    0.780249    0.116208    11.00000    0.04265    0.08343 =
         0.05570   -0.02513    0.00728   -0.03244
AFIX  33
HN1   2    0.069236    0.812832    0.128318    11.00000   -1.50000
HN2   2    0.073806    0.768286    0.080571    11.00000   -1.50000
HN3   2    0.094828    0.750657    0.142777    11.00000   -1.50000
AFIX   0
CA    1    0.223399    0.931252    0.179643    11.00000    0.08202    0.05919 =
         0.03897   -0.00215    0.01378   -0.02805
AFIX  13
HA    2    0.284400    0.949421    0.191177    11.00000   -1.20000
AFIX   0
CB    1    0.232787    0.867773    0.183524    11.00000    0.05814    0.05627 =
         0.03186   -0.00378    0.00668   -0.03318
AFIX  13
HB    2    0.178886    0.850721    0.201618    11.00000   -1.20000
AFIX   0
CG    1    0.233775    0.849389    0.123951    11.00000    0.04148    0.05775 =
         0.03220   -0.00444    0.00417   -0.02806
AFIX  13
HG    2    0.299582    0.852501    0.113056    11.00000   -1.20000
AFIX   0
CD    1    0.179172    0.893485    0.094220    11.00000    0.07563    0.06606 =
         0.03587   -0.00522    0.01050   -0.00538
AFIX  23
HD1   2    0.197116    0.896582    0.056027    11.00000   -1.20000
HD2   2    0.111421    0.885378    0.094119    11.00000   -1.20000
AFIX   0
OE    5    0.201916    0.941386    0.122974    11.00000    0.17961    0.05867 =
         0.04050    0.00152    0.00884   -0.01856
OZ    5    0.318305    0.852652    0.210020    11.00000    0.05662    0.07635 =
         0.02483   -0.00871    0.00826   -0.02971
CB1   1    0.319480    0.862477    0.267434    11.00000    0.06628    0.04731 =
         0.02680   -0.00579    0.00555   -0.02557
AFIX  23
HB1A  2    0.275452    0.836813    0.284302    11.00000   -1.20000
HB1B  2    0.299912    0.900480    0.274467    11.00000   -1.20000
AFIX   0
CG1   1    0.416970    0.854182    0.291921    11.00000    0.06623    0.03308 =
         0.02161    0.00369    0.00594   -0.02699
CD1   1    0.469238    0.808313    0.281690    11.00000    0.07493    0.03467 =
         0.02577    0.00554    0.00817   -0.02298
AFIX  43
HD1A  2    0.442263    0.780120    0.258686    11.00000   -1.20000
AFIX   0
CD2   1    0.457864    0.894622    0.326322    11.00000    0.06059    0.03096 =
         0.02115    0.00628    0.00589   -0.02237
AFIX  43
HD2A  2    0.423509    0.926295    0.334311    11.00000   -1.20000
AFIX   0
CE1   1    0.557247    0.802356    0.303332    11.00000    0.07708    0.04235 =
         0.02722    0.00179    0.00726   -0.01769
AFIX  43
HE1   2    0.591273    0.770677    0.294928    11.00000   -1.20000
AFIX   0
CE2   1    0.547417    0.889400    0.348956    11.00000    0.06085    0.03831 =
         0.03352   -0.00071    0.00044   -0.01680
AFIX  43
HE2   2    0.574701    0.917481    0.371984    11.00000   -1.20000
AFIX   0
CZ    1    0.597851    0.842464    0.337785    11.00000    0.07086    0.04275 =
         0.02837    0.00126    0.00037   -0.00993
AFIX  43
HZ    2    0.659183    0.838128    0.353618    11.00000   -1.20000
AFIX   0
C     1    0.147803    0.955114    0.211231    11.00000    0.08844    0.04626 =
         0.04164    0.01160    0.01511   -0.02184
O     5    0.067970    0.939595    0.203324    11.00000    0.08457    0.03836 =
         0.09324    0.00571    0.01476   -0.01914
 
RESI  38   DLE
N     4    0.176118    0.995716    0.245973    11.00000    0.08635    0.04602 =
         0.04087    0.00864    0.01452   -0.01577
AFIX  43
H0    2    0.236248    1.003162    0.250283    11.00000   -1.20000
AFIX   0
CA    1    0.114063    1.027650    0.276464    11.00000    0.10234    0.06199 =
         0.04099    0.01208    0.00474    0.01010
PART   1 21.0
AFIX  13
HA    2    0.046701    1.017306    0.269737    21.00000   -1.20000
AFIX  13
PART   2 -21.0
HA    2    0.057061    1.003451    0.276325   -21.00000   -1.20000
AFIX   0
PART   1 21.0
CB    1    0.140720    1.087664    0.256287    21.00000    0.14947    0.06125 =
         0.07307    0.02260    0.00885    0.00042
AFIX  23
HB1   2    0.206481    1.096027    0.268192    21.00000   -1.20000
HB2   2    0.135703    1.088183    0.215903    21.00000   -1.20000
AFIX   0
CG    1    0.079882    1.132316    0.277484    21.00000    0.21824    0.07847 =
         0.09939    0.03085    0.04524    0.03504
AFIX  13
HG    2    0.019420    1.115109    0.287241    21.00000   -1.20000
AFIX   0
CD1   1    0.122443    1.161549    0.326463    21.00000    0.32366    0.09535 =
         0.12163    0.01522   -0.00196    0.04823
AFIX  33
HD1A  2    0.079890    1.189695    0.338033    21.00000   -1.50000
HD1B  2    0.133886    1.135194    0.356107    21.00000   -1.50000
HD1C  2    0.181555    1.178991    0.317475    21.00000   -1.50000
AFIX   0
CD2   1    0.059956    1.173263    0.230704    21.00000    0.20751    0.09163 =
         0.11580    0.04402    0.03576    0.02758
AFIX  33
HD2A  2    0.031999    1.153576    0.198742    21.00000   -1.50000
HD2B  2    0.016797    1.201047    0.242333    21.00000   -1.50000
HD2C  2    0.118393    1.191221    0.221271    21.00000   -1.50000
AFIX   0
PART   2  -21.0
CB    1    0.075049    1.081907    0.255851   -21.00000    0.10515    0.05467 =
         0.05111    0.00795   -0.01041    0.00607
AFIX  23
HB1   2    0.128305    1.106627    0.248537   -21.00000   -1.20000
HB2   2    0.041939    1.098741    0.285717   -21.00000   -1.20000
AFIX   0
CG    1    0.007857    1.080533    0.204119   -21.00000    0.09199    0.04784 =
         0.04229    0.00810    0.00166    0.00848
AFIX  13
HG    2    0.037253    1.058348    0.175686   -21.00000   -1.20000
AFIX   0
CD1   1   -0.087428    1.054297    0.213750   -21.00000    0.09230    0.04410 =
         0.01025    0.00309   -0.00285    0.00976
AFIX  33
HD1A  2   -0.078940    1.017003    0.227882   -21.00000   -1.50000
HD1B  2   -0.118929    1.076342    0.240279   -21.00000   -1.50000
HD1C  2   -0.125374    1.052762    0.179249   -21.00000   -1.50000
AFIX   0
CD2   1   -0.004912    1.138689    0.182083   -21.00000    0.08673    0.05091 =
         0.04890    0.01241    0.00647    0.01128
AFIX  33
HD2A  2    0.056178    1.155326    0.175979   -21.00000   -1.50000
HD2B  2   -0.042776    1.137237    0.147551   -21.00000   -1.50000
HD2C  2   -0.036331    1.160818    0.208582   -21.00000   -1.50000
AFIX   0
PART   0
C     1    0.148490    1.027769    0.336983    11.00000    0.08017    0.03500 =
         0.04118    0.00552    0.01026    0.01234
O     5    0.231181    1.039119    0.348166    11.00000    0.08240    0.04441 =
         0.04173    0.01262    0.01310    0.00855
 
RESI  41   GCH
N     4    0.530318    0.588082    0.534639    11.00000    0.02328    0.01730 =
         0.02034    0.00270    0.00341   -0.00048
CN    1    0.631513    0.582721    0.545929    11.00000    0.02386    0.02449 =
         0.01921   -0.00201    0.00239    0.00171
AFIX  33
HN1   2    0.652494    0.607202    0.576127    11.00000   -1.50000
HN2   2    0.645392    0.544661    0.555870    11.00000   -1.50000
HN3   2    0.663981    0.592735    0.513300    11.00000   -1.50000
AFIX   0
CA    1    0.467407    0.720087    0.604820    11.00000    0.02107    0.01850 =
         0.02000    0.00422    0.00083    0.00160
AFIX  13
HA    2    0.409312    0.724594    0.580888    11.00000   -1.20000
AFIX   0
CB    1    0.530043    0.681484    0.576721    11.00000    0.02309    0.01698 =
         0.01904    0.00401    0.00319    0.00084
AFIX  23
HB1   2    0.588916    0.677075    0.599187    11.00000   -1.20000
HB2   2    0.545368    0.696818    0.540966    11.00000   -1.20000
AFIX   0
CG    1    0.480640    0.625841    0.568497    11.00000    0.02257    0.01697 =
         0.02020    0.00372    0.00143    0.00136
AFIX  13
HG    2    0.419514    0.632958    0.548405    11.00000   -1.20000
AFIX   0
CD    1    0.458265    0.600657    0.623370    11.00000    0.03163    0.02511 =
         0.02501    0.00718    0.00662   -0.00092
AFIX  23
HD1   2    0.426027    0.564698    0.617160    11.00000   -1.20000
HD2   2    0.516927    0.594422    0.645504    11.00000   -1.20000
AFIX   0
CE    1    0.396337    0.638698    0.654333    11.00000    0.03372    0.02408 =
         0.02846    0.00753    0.00839   -0.00152
AFIX  23
HE1   2    0.334627    0.640962    0.634383    11.00000   -1.20000
HE2   2    0.386847    0.623123    0.690840    11.00000   -1.20000
AFIX   0
CZ    1    0.439256    0.696059    0.660819    11.00000    0.02861    0.02347 =
         0.02324    0.00727    0.00513    0.00131
AFIX  23
HZ1   2    0.495190    0.694730    0.686302    11.00000   -1.20000
HZ2   2    0.393982    0.720629    0.676815    11.00000   -1.20000
AFIX   0
C     1    0.512195    0.776221    0.614581    11.00000    0.02379    0.01975 =
         0.00947    0.00411    0.00102   -0.00072
O     5    0.597578    0.782342    0.619605    11.00000    0.02199    0.02165 =
         0.03177    0.00186   -0.00095    0.00135
 
RESI  42   DLE
N     4    0.454173    0.818301    0.618185    11.00000    0.02071    0.01528 =
         0.02166   -0.00036   -0.00268   -0.00449
AFIX  43
H0    2    0.394123    0.811752    0.611684    11.00000   -1.20000
AFIX   0
CA    1    0.484001    0.873318    0.631987    11.00000    0.02704    0.01441 =
         0.02051   -0.00309   -0.00044   -0.00673
AFIX  13
HA    2    0.552481    0.877548    0.627642    11.00000   -1.20000
AFIX   0
CB    1    0.462050    0.889688    0.690096    11.00000    0.04710    0.01616 =
         0.02151   -0.00136    0.00279   -0.00309
AFIX  23
HB1   2    0.393498    0.891337    0.691594    11.00000   -1.20000
HB2   2    0.487532    0.927242    0.697271    11.00000   -1.20000
AFIX   0
CG    1    0.499190    0.852265    0.736409    11.00000    0.05956    0.02666 =
         0.02352    0.00586   -0.00197    0.00078
AFIX  13
HG    2    0.474793    0.814145    0.728599    11.00000   -1.20000
AFIX   0
CD1   1    0.604047    0.850592    0.741037    11.00000    0.06119    0.02603 =
         0.03384   -0.00323   -0.00502    0.00329
AFIX  33
HD1A  2    0.626826    0.838489    0.706231    11.00000   -1.50000
HD1B  2    0.629488    0.887346    0.750042    11.00000   -1.50000
HD1C  2    0.624045    0.824854    0.769850    11.00000   -1.50000
AFIX   0
CD2   1    0.462358    0.870943    0.789968    11.00000    0.07348    0.05938 =
         0.02843   -0.00340    0.00257    0.00163
AFIX  33
HD2A  2    0.394148    0.871839    0.786371    11.00000   -1.50000
HD2B  2    0.481858    0.845276    0.818952    11.00000   -1.50000
HD2C  2    0.487300    0.907768    0.799144    11.00000   -1.50000
AFIX   0
C     1    0.430805    0.912243    0.592629    11.00000    0.02925    0.01677 =
         0.02094   -0.00156    0.00344   -0.00294
O     5    0.344878    0.910247    0.592306    11.00000    0.02862    0.03463 =
         0.03645    0.01433    0.00366   -0.00474
 
RESI  43   BGO
N     4    0.477288    0.947136    0.560953    11.00000    0.02533    0.01610 =
         0.01952   -0.00013    0.00123   -0.00299
CN    1    0.578401    0.949395    0.558507    11.00000    0.02846    0.02986 =
         0.03429    0.00659    0.00506   -0.00303
AFIX  33
HN1   2    0.595795    0.977912    0.532702    11.00000   -1.50000
HN2   2    0.607140    0.958043    0.594788    11.00000   -1.50000
HN3   2    0.600208    0.913750    0.546387    11.00000   -1.50000
AFIX   0
CA    1    0.432900    1.034204    0.442707    11.00000    0.06028    0.02027 =
         0.02409    0.00026    0.00032   -0.01036
AFIX  13
HA    2    0.369645    1.050521    0.437864    11.00000   -1.20000
AFIX   0
CB    1    0.426852    0.976839    0.465815    11.00000    0.03887    0.02270 =
         0.02514    0.00033    0.00229   -0.00573
AFIX  13
HB    2    0.482737    0.955117    0.457679    11.00000   -1.20000
AFIX   0
CG    1    0.422740    0.987060    0.527469    11.00000    0.03360    0.01892 =
         0.02489    0.00181   -0.00089   -0.00142
AFIX  13
HG    2    0.356197    0.984236    0.537067    11.00000   -1.20000
AFIX   0
CD    1    0.455817    1.046511    0.534716    11.00000    0.05967    0.01891 =
         0.02350    0.00272    0.00331   -0.00650
AFIX  23
HD1   2    0.403702    1.069882    0.544510    11.00000   -1.20000
HD2   2    0.506080    1.049497    0.564002    11.00000   -1.20000
AFIX   0
OE    5    0.489225    1.063126    0.484274    11.00000    0.06493    0.02970 =
         0.02169    0.00099    0.00205   -0.01904
OZ    5    0.343274    0.952259    0.441362    11.00000    0.03903    0.01398 =
         0.03248    0.00387   -0.00673   -0.00140
CB1   1    0.336628    0.893741    0.450312    11.00000    0.03883    0.01398 =
         0.02545    0.00238   -0.00118   -0.00082
AFIX  23
HB1A  2    0.337074    0.885960    0.489884    11.00000   -1.20000
HB1B  2    0.390320    0.875309    0.435272    11.00000   -1.20000
AFIX   0
CG1   1    0.246816    0.872773    0.422101    11.00000    0.03098    0.01375 =
         0.01985   -0.00964    0.00827    0.00309
CD1   1    0.211235    0.896746    0.375007    11.00000    0.03558    0.02359 =
         0.02628   -0.00182    0.00417    0.00071
AFIX  43
HD1A  2    0.241881    0.928138    0.361034    11.00000   -1.20000
AFIX   0
CD2   1    0.199769    0.827429    0.443232    11.00000    0.03833    0.02166 =
         0.02895    0.00339    0.00078   -0.00370
AFIX  43
HD2A  2    0.222611    0.811023    0.476333    11.00000   -1.20000
AFIX   0
CE1   1    0.131223    0.875814    0.347533    11.00000    0.03494    0.02259 =
         0.02726   -0.00439    0.00186    0.00261
AFIX  43
HE1   2    0.108164    0.892153    0.314444    11.00000   -1.20000
AFIX   0
CE2   1    0.121008    0.806895    0.416113    11.00000    0.03476    0.02007 =
         0.03650   -0.00420    0.00448   -0.00107
AFIX  43
HE2   2    0.090090    0.775546    0.429980    11.00000   -1.20000
AFIX   0
CZ    1    0.085603    0.831415    0.368397    11.00000    0.03499    0.02048 =
         0.03327   -0.00744    0.00476    0.00294
AFIX  43
HZ    2    0.029866    0.817413    0.350280    11.00000   -1.20000
AFIX   0
C     1    0.484158    1.039079    0.390832    11.00000    0.07785    0.03347 =
         0.02717   -0.00035    0.01012   -0.02034
O     5    0.567769    1.030503    0.390900    11.00000    0.07862    0.05523 =
         0.03523   -0.00543    0.01326   -0.01674
 
RESI  44   DLE
N     4    0.433052    1.054311    0.345939    11.00000    0.08515    0.02996 =
         0.02612    0.00133    0.00605   -0.02061
AFIX  43
H0    2    0.372577    1.058429    0.347423    11.00000   -1.20000
AFIX   0
CA    1    0.477297    1.064069    0.294706    11.00000    0.12835    0.03191 =
         0.02981    0.00133    0.02274   -0.03302
AFIX  13
HA    2    0.545737    1.070861    0.301970    11.00000   -1.20000
AFIX   0
CB    1    0.432402    1.114317    0.265737    11.00000    0.25751    0.04327 =
         0.04167    0.00728    0.02345    0.01212
AFIX  23
HB1   2    0.463039    1.119955    0.231078    11.00000   -1.20000
HB2   2    0.366176    1.104809    0.256146    11.00000   -1.20000
AFIX   0
CG    1    0.435784    1.169787    0.296787    11.00000    0.31376    0.04586 =
         0.06511    0.00162    0.03203    0.00487
AFIX  13
HG    2    0.414738    1.164577    0.334551    11.00000   -1.20000
AFIX   0
CD1   1    0.537057    1.188468    0.298857    11.00000    0.31781    0.09137 =
         0.06195   -0.00726    0.02922   -0.01626
AFIX  33
HD1A  2    0.575318    1.161414    0.318851    11.00000   -1.50000
HD1B  2    0.557506    1.191956    0.261635    11.00000   -1.50000
HD1C  2    0.543860    1.224116    0.317425    11.00000   -1.50000
AFIX   0
CD2   1    0.376458    1.209880    0.266830    11.00000    0.34438    0.05800 =
         0.11020    0.00284    0.01124    0.01951
AFIX  33
HD2A  2    0.311306    1.197144    0.265903    11.00000   -1.50000
HD2B  2    0.382528    1.245631    0.285250    11.00000   -1.50000
HD2C  2    0.396174    1.213470    0.229460    11.00000   -1.50000
AFIX   0
C     1    0.460455    1.016245    0.255852    11.00000    0.08430    0.02698 =
         0.02668    0.00866    0.00637   -0.01392
O     5    0.378646    0.997800    0.249128    11.00000    0.08317    0.02278 =
         0.04473    0.00101    0.01178   -0.00999
 
RESI  45   GCH
N     4    0.529946    0.997517    0.228617    11.00000    0.07345    0.02687 =
         0.02411    0.00802   -0.00116   -0.01544
CN    1    0.625667    1.017638    0.237856    11.00000    0.07611    0.05445 =
         0.04985    0.00665   -0.00540   -0.02612
AFIX  33
HN1   2    0.665723    0.998337    0.213496    11.00000   -1.50000
HN2   2    0.628570    1.057143    0.230425    11.00000   -1.50000
HN3   2    0.647108    1.010972    0.275863    11.00000   -1.50000
AFIX   0
CA    1    0.534376    0.861043    0.152589    11.00000    0.03324    0.02702 =
         0.02489    0.00742   -0.00382   -0.00636
AFIX  13
HA    2    0.468182    0.852605    0.160464    11.00000   -1.20000
AFIX   0
CB    1    0.572723    0.904823    0.193334    11.00000    0.03604    0.02931 =
         0.02366    0.00849   -0.00116   -0.01185
AFIX  23
HB1   2    0.571118    0.890856    0.231108    11.00000   -1.20000
HB2   2    0.638013    0.914656    0.186224    11.00000   -1.20000
AFIX   0
CG    1    0.510972    0.954996    0.185829    11.00000    0.04436    0.03132 =
         0.03061    0.00487   -0.00198   -0.00701
AFIX  13
HG    2    0.445285    0.941764    0.189146    11.00000   -1.20000
AFIX   0
CD    1    0.515927    0.978619    0.129119    11.00000    0.05402    0.02878 =
         0.02908    0.00838   -0.00106   -0.00241
AFIX  23
HD1   2    0.580893    0.990023    0.122904    11.00000   -1.20000
HD2   2    0.476331    1.011379    0.125359    11.00000   -1.20000
AFIX   0
CE    1    0.481986    0.934820    0.086662    11.00000    0.04307    0.02907 =
         0.02468    0.01083    0.00222   -0.00408
AFIX  23
HE1   2    0.414809    0.926960    0.090216    11.00000   -1.20000
HE2   2    0.489816    0.949265    0.049523    11.00000   -1.20000
AFIX   0
CZ    1    0.535882    0.881832    0.094185    11.00000    0.04562    0.03153 =
         0.02539    0.00869   -0.00288   -0.00233
AFIX  23
HZ1   2    0.508077    0.853435    0.068934    11.00000   -1.20000
HZ2   2    0.601240    0.888406    0.084934    11.00000   -1.20000
AFIX   0
C     1    0.588661    0.808366    0.158207    11.00000    0.02562    0.02736 =
         0.01646    0.00634    0.00037   -0.00633
O     5    0.672139    0.808069    0.173328    11.00000    0.02974    0.03419 =
         0.04982    0.00682   -0.01098   -0.00820
 
RESI  46   DLE
N     4    0.540937    0.762437    0.143364    11.00000    0.01989    0.02603 =
         0.02156    0.00399    0.00339   -0.00431
AFIX  43
H0    2    0.479930    0.763774    0.138149    11.00000   -1.20000
AFIX   0
CA    1    0.586451    0.710474    0.135576    11.00000    0.02932    0.02748 =
         0.02992    0.00539    0.01090   -0.00128
AFIX  13
HA    2    0.652320    0.713474    0.151008    11.00000   -1.20000
AFIX   0
CB    1    0.586377    0.694494    0.075579    11.00000    0.06130    0.03052 =
         0.02908    0.00339    0.02066   -0.00277
AFIX  23
HB1   2    0.616065    0.658312    0.072876    11.00000   -1.20000
HB2   2    0.520925    0.690136    0.061036    11.00000   -1.20000
AFIX   0
CG    1    0.636008    0.734908    0.039744    11.00000    0.10500    0.05348 =
         0.03615    0.00216    0.03103   -0.03344
AFIX  13
HG    2    0.610327    0.772157    0.045842    11.00000   -1.20000
AFIX   0
CD1   1    0.739827    0.737908    0.053639    11.00000    0.10328    0.14119 =
         0.06100    0.00709    0.03052   -0.04414
AFIX  33
HD1A  2    0.768873    0.764396    0.029575    11.00000   -1.50000
HD1B  2    0.751462    0.749661    0.091678    11.00000   -1.50000
HD1C  2    0.766462    0.701613    0.048675    11.00000   -1.50000
AFIX   0
CD2   1    0.615497    0.719731   -0.020374    11.00000    0.12523    0.07185 =
         0.03641    0.00472    0.03180   -0.04077
AFIX  33
HD2A  2    0.547932    0.718010   -0.028508    11.00000   -1.50000
HD2B  2    0.643405    0.747606   -0.043423    11.00000   -1.50000
HD2C  2    0.642023    0.683863   -0.027678    11.00000   -1.50000
AFIX   0
C     1    0.535167    0.665362    0.165980    11.00000    0.02812    0.02249 =
         0.01842   -0.00089    0.01088    0.00085
O     5    0.456120    0.652957    0.149885    11.00000    0.03161    0.02965 =
         0.03287    0.00918    0.00388   -0.00233
 
RESI  47   BGO
N     4    0.579347    0.640173    0.209267    11.00000    0.02835    0.02910 =
         0.02317    0.00515    0.00904   -0.00188
CN    1    0.668840    0.660753    0.235095    11.00000    0.03933    0.05045 =
         0.03821    0.00800   -0.00269   -0.01320
AFIX  33
HN1   2    0.688353    0.636659    0.265417    11.00000   -1.50000
HN2   2    0.716375    0.661155    0.208099    11.00000   -1.50000
HN3   2    0.661125    0.698090    0.248893    11.00000   -1.50000
AFIX   0
CA    1    0.500365    0.533746    0.307011    11.00000    0.02943    0.02020 =
         0.01909    0.00009    0.00248   -0.00226
AFIX  13
HA    2    0.434806    0.519536    0.308237    11.00000   -1.20000
AFIX   0
CB    1    0.500038    0.594273    0.287842    11.00000    0.03169    0.01928 =
         0.01441   -0.00238    0.00305   -0.00310
AFIX  13
HB    2    0.543135    0.617646    0.311975    11.00000   -1.20000
AFIX   0
CG    1    0.534843    0.590269    0.230471    11.00000    0.03478    0.02509 =
         0.01781    0.00034    0.00644   -0.00292
AFIX  13
HG    2    0.480654    0.579839    0.204861    11.00000   -1.20000
AFIX   0
CD    1    0.599954    0.541380    0.235232    11.00000    0.04189    0.02704 =
         0.02506    0.00199    0.01174    0.00303
AFIX  23
HD1   2    0.611592    0.526064    0.198932    11.00000   -1.20000
HD2   2    0.660203    0.551626    0.254573    11.00000   -1.20000
AFIX   0
OE    5    0.547706    0.503767    0.266315    11.00000    0.04599    0.02311 =
         0.02190   -0.00222    0.00838   -0.00008
OZ    5    0.406940    0.612009    0.289222    11.00000    0.03484    0.02183 =
         0.02412    0.00330    0.00657   -0.00029
CB1   1    0.395465    0.670060    0.281765    11.00000    0.03513    0.02092 =
         0.02181    0.00430    0.00655   -0.00164
AFIX  23
HB1A  2    0.412286    0.680981    0.244750    11.00000   -1.20000
HB1B  2    0.436070    0.690827    0.308870    11.00000   -1.20000
AFIX   0
CG1   1    0.293833    0.681952    0.289342    11.00000    0.03397    0.01640 =
         0.02352   -0.00898    0.00327   -0.00418
CD1   1    0.247303    0.656098    0.329768    11.00000    0.03060    0.02796 =
         0.02371   -0.00495    0.00198   -0.00559
AFIX  43
HD1A  2    0.279260    0.630895    0.353316    11.00000   -1.20000
AFIX   0
CD2   1    0.245789    0.718533    0.254138    11.00000    0.03546    0.02221 =
         0.02811   -0.00401    0.00483   -0.00068
AFIX  43
HD2A  2    0.277154    0.736146    0.225810    11.00000   -1.20000
AFIX   0
CE1   1    0.154192    0.666541    0.336395    11.00000    0.03206    0.04627 =
         0.02679   -0.00111    0.00292   -0.00305
AFIX  43
HE1   2    0.122671    0.648798    0.364586    11.00000   -1.20000
AFIX   0
CE2   1    0.153253    0.728894    0.260646    11.00000    0.03698    0.03418 =
         0.02994   -0.00507    0.00340    0.00301
AFIX  43
HE2   2    0.120764    0.753803    0.237019    11.00000   -1.20000
AFIX   0
CZ    1    0.107563    0.702656    0.302051    11.00000    0.03309    0.04346 =
         0.02583   -0.00765    0.00128   -0.00022
AFIX  43
HZ    2    0.043739    0.709754    0.306604    11.00000   -1.20000
AFIX   0
C     1    0.550549    0.527783    0.362730    11.00000    0.02692    0.01454 =
         0.01882   -0.00032    0.00232   -0.00482
O     5    0.636081    0.527009    0.367408    11.00000    0.02729    0.06309 =
         0.02727    0.01256    0.00090   -0.00545
 
RESI  48   DLE
N     4    0.495290    0.523376    0.403983    11.00000    0.02567    0.01517 =
         0.01950    0.00440    0.00154   -0.00047
AFIX  43
H0    2    0.434483    0.522773    0.397177    11.00000   -1.20000
AFIX   0
CA    1    0.532834    0.519515    0.460226    11.00000    0.02557    0.01771 =
         0.01807    0.00548    0.00056    0.00248
AFIX  13
HA    2    0.600894    0.529117    0.462175    11.00000   -1.20000
AFIX   0
CB    1    0.518163    0.461737    0.483059    11.00000    0.05132    0.01702 =
         0.01832    0.00506    0.00741    0.00423
AFIX  23
HB1   2    0.452712    0.449887    0.474299    11.00000   -1.20000
HB2   2    0.527981    0.463281    0.523292    11.00000   -1.20000
AFIX   0
CG    1    0.582818    0.418463    0.461065    11.00000    0.07005    0.02107 =
         0.03291    0.01019    0.01779    0.01707
AFIX  13
HG    2    0.579698    0.420845    0.420344    11.00000   -1.20000
AFIX   0
CD1   1    0.683859    0.427298    0.482146    11.00000    0.06848    0.03958 =
         0.05958    0.01263    0.01423    0.01770
AFIX  33
HD1A  2    0.705548    0.463967    0.471681    11.00000   -1.50000
HD1B  2    0.688331    0.424131    0.521996    11.00000   -1.50000
HD1C  2    0.722679    0.399477    0.466320    11.00000   -1.50000
AFIX   0
CD2   1    0.548002    0.361364    0.477105    11.00000    0.08574    0.02492 =
         0.07184    0.01493    0.02464    0.01396
AFIX  33
HD2A  2    0.483024    0.356060    0.463385    11.00000   -1.50000
HD2B  2    0.586507    0.333391    0.461267    11.00000   -1.50000
HD2C  2    0.552159    0.358045    0.516942    11.00000   -1.50000
AFIX   0
C     1    0.481956    0.559442    0.495279    11.00000    0.02597    0.01583 =
         0.01771    0.00573    0.00301   -0.00165
O     5    0.395558    0.563161    0.487004    11.00000    0.02617    0.01870 =
         0.02519   -0.00251    0.00168   -0.00144
 
RESI  51   CLO
C     1    0.882314    0.356975    0.765250    11.00000    0.04337    0.05626 =
         0.08051    0.00077    0.01197   -0.00573
AFIX  13
H0    2    0.831284    0.353024    0.735918    11.00000   -1.20000
AFIX   0
CL1   3    0.979727    0.388892    0.738845    11.00000    0.05330    0.09323 =
         0.05570    0.02492   -0.00620   -0.01873
CL2   3    0.912151    0.292139    0.790639    11.00000    0.06192    0.05529 =
         0.10367    0.00408    0.02104   -0.00762
CL3   3    0.843781    0.397128    0.819422    11.00000    0.06980    0.08252 =
         0.09027   -0.00058    0.01026    0.01727
 
RESI  52   CLO
PART   1 -71.00
C     1    1.032892    0.148613    0.622264   -71.00000    0.12111    0.14321 =
         0.13686   -0.07999   -0.02238    0.03529
AFIX  13
H0    2    1.098923    0.136336    0.626280   -71.00000   -1.20000
AFIX   0
CL1   3    1.006370    0.171751    0.554600   -71.00000    0.06640    0.14370 =
         0.13774   -0.08506   -0.02045    0.03053
CL2   3    1.014065    0.200749    0.670589   -71.00000    0.08379    0.15320 =
         0.14858   -0.09207   -0.00884    0.01296
CL3   3    0.955682    0.091810    0.628417   -71.00000    0.18615    0.16373 =
         0.16889   -0.10211    0.02469   -0.00445
PART   2 71.00
C     1    1.039272    0.129378    0.634823    71.00000    0.03510    0.06951 =
         0.04917   -0.01118   -0.01156    0.00453
AFIX  13
H0    2    1.102560    0.123550    0.621251    71.00000   -1.20000
AFIX   0
CL1   3    1.041290    0.189927    0.673914    71.00000    0.02503    0.06849 =
         0.05583   -0.01375    0.00228   -0.01020
CL2   3    1.007781    0.072959    0.673629    71.00000    0.06091    0.07100 =
         0.06219   -0.00443    0.01100    0.01521
CL3   3    0.957569    0.135640    0.578412    71.00000    0.05179    0.06831 =
         0.05340   -0.02125   -0.01691    0.02279
PART   0
 
RESI  53   CLO
PART   1 -71.00
C     1    0.942293    0.109133    0.844263   -71.00000    0.11904    0.20688 =
         0.16167   -0.07837   -0.05210    0.00564
AFIX  13
H0    2    0.879847    0.095254    0.854555   -71.00000   -1.20000
AFIX   0
CL1   3    1.027958    0.095314    0.896701   -71.00000    0.10295    0.20535 =
         0.16386   -0.05522   -0.04440   -0.02240
CL2   3    0.939412    0.180858    0.832088   -71.00000    0.14895    0.21198 =
         0.16642   -0.06810   -0.03278    0.01224
CL3   3    0.972436    0.078098    0.783209   -71.00000    0.14351    0.23954 =
         0.16595   -0.08853   -0.06163    0.03970
PART   2 71.00
C     1    0.942642    0.132109    0.873138    71.00000    0.03857    0.05529 =
         0.06291    0.02898   -0.00500    0.00142
AFIX  13
H0    2    0.886020    0.108322    0.865013    71.00000   -1.20000
AFIX   0
CL1   3    1.027700    0.094182    0.908954    71.00000    0.04478    0.04788 =
         0.05523    0.00966   -0.01780    0.00207
CL2   3    0.912210    0.189983    0.912708    71.00000    0.05898    0.06893 =
         0.10906    0.00711    0.00415    0.01073
CL3   3    0.987966    0.154758    0.810319    71.00000    0.04117    0.05149 =
         0.05396    0.01681   -0.01050   -0.01125
PART   0
 
RESI  54   CLO
PART   1  81.00
C     1    0.749692    0.708590    0.679177    81.00000    0.03031    0.03860 =
         0.05049    0.01035   -0.00657   -0.00334
AFIX  13
H0    2    0.697325    0.730894    0.663017    81.00000   -1.20000
AFIX   0
CL1   3    0.705091    0.644071    0.699327    81.00000    0.05651    0.04745 =
         0.03291    0.01439   -0.02038   -0.00976
CL2   3    0.802651    0.743806    0.735431    81.00000    0.03269    0.05877 =
         0.06599   -0.00481   -0.00889   -0.00781
CL3   3    0.830957    0.698695    0.629930    81.00000    0.05026    0.10199 =
         0.06301    0.00815    0.01462    0.00306
PART   2 -81.00
C     1    0.758087    0.709910    0.661222   -81.00000    0.05935    0.12637 =
         0.19243   -0.05770   -0.02758    0.01155
AFIX  13
H0    2    0.702146    0.732532    0.651676   -81.00000   -1.20000
AFIX   0
CL1   3    0.727924    0.651881    0.699596   -81.00000    0.10093    0.14624 =
         0.19174   -0.04757   -0.04034   -0.01479
CL2   3    0.844983    0.748994    0.696190   -81.00000    0.09202    0.12456 =
         0.23828   -0.06148   -0.06678    0.01392
CL3   3    0.808039    0.686459    0.602257   -81.00000    0.03631    0.09367 =
         0.20343   -0.05630   -0.02348   -0.01457
PART   0
 
RESI  55   CLO
PART   1 61.00
C     1    0.810816    0.458920    0.364902    61.00000    0.07067    0.11221 =
         0.06313    0.02274    0.00832   -0.00825
AFIX  13
H0    2    0.746235    0.469053    0.373546    61.00000   -1.20000
AFIX   0
CL1   3    0.891266    0.489026    0.413000    61.00000    0.07167    0.12747 =
         0.06624    0.01620    0.01023   -0.00745
CL2   3    0.832604    0.481205    0.298522    61.00000    0.03884    0.15533 =
         0.06486    0.04295    0.00380   -0.00083
CL3   3    0.820769    0.385628    0.366053    61.00000    0.08931    0.11267 =
         0.10307    0.00999    0.00096   -0.00954
 
PART   0
RESI  56   CLO
C     1    0.703778    0.098827    0.464118    11.00000    0.09194    0.07667 =
         0.07489    0.01085   -0.00023   -0.04645
AFIX  13
H0    2    0.665648    0.067467    0.447824    11.00000   -1.20000
AFIX   0
CL1   3    0.705995    0.096286    0.536928    11.00000    0.09886    0.06797 =
         0.08097    0.00338   -0.01451   -0.01965
CL2   3    0.656624    0.161340    0.442894    11.00000    0.16867    0.08889 =
         0.09791    0.02781   -0.03923   -0.04236
CL3   3    0.819151    0.093523    0.448119    11.00000    0.10757    0.25139 =
         0.21014   -0.04677    0.05344   -0.03279
 
RESI  57   CLO
PART   1 81.00
C     1    0.879531    0.642016    0.435061    81.00000    0.02143    0.06979 =
         0.04896    0.01289    0.00150   -0.00957
AFIX  13
H0    2    0.930848    0.616372    0.445918    81.00000   -1.20000
AFIX   0
CL1   3    0.834302    0.671565    0.495149    81.00000    0.03452    0.08769 =
         0.06440    0.00023    0.00579   -0.02405
CL2   3    0.782796    0.604354    0.405994    81.00000    0.02895    0.08563 =
         0.11414   -0.03573   -0.00373   -0.00049
CL3   3    0.920967    0.692859    0.396013    81.00000    0.08261    0.10097 =
         0.09960    0.04197    0.03419   -0.00944
PART   2 -81.00
C     1    0.890770    0.649231    0.416395   -81.00000    0.21069    0.06826 =
         0.12208   -0.00202   -0.08366    0.00098
AFIX  13
H0A   2    0.952736    0.631587    0.422594   -81.00000   -1.20000
AFIX   0
CL1   3    0.901246    0.720743    0.418271   -81.00000    0.17358    0.07278 =
         0.07963   -0.00933   -0.04712    0.00575
CL2   3    0.813147    0.627378    0.464075   -81.00000    0.26976    0.14039 =
         0.17542    0.01874   -0.03829   -0.02085
CL3   3    0.836497    0.630038    0.353529   -81.00000    0.27786    0.07435 =
         0.13824   -0.00558   -0.11310    0.00362
PART   0
 
RESI  58   CLO
PART   1
C     1    0.853752    0.919659    0.623937    10.50000    0.07132    0.06908 =
         0.14941    0.06081    0.02964    0.01305
AFIX  13
H0    2    0.907364    0.902847    0.606311    10.50000   -1.20000
AFIX   0
CL1   3    0.815322    0.976974    0.586817    10.50000    0.06079    0.04654 =
         0.12645    0.03748    0.02407    0.00559
CL2   3    0.889574    0.942907    0.690745    10.50000    0.08861    0.09642 =
         0.15275    0.06409    0.02568    0.01490
CL3   3    0.762995    0.871202    0.628129    10.50000    0.08057    0.06963 =
         0.16543    0.05956    0.02940   -0.00024
PART   2
C     1    0.864623    0.925146    0.627567    10.50000    0.06900    0.08040 =
         0.14685    0.05290    0.02854    0.03201
AFIX  13
H0A   2    0.895894    0.898936    0.603483    10.50000   -1.20000
AFIX   0
CL1   3    0.819785    0.980159    0.589491    10.50000    0.06136    0.04399 =
         0.09200    0.00275    0.02968    0.03268
CL2   3    0.945618    0.951082    0.680046    10.50000    0.11544    0.13634 =
         0.16566    0.07805   -0.00948   -0.00146
CL3   3    0.782354    0.890516    0.664773    10.50000    0.09040    0.10583 =
         0.13242    0.03977    0.03309    0.00850
PART   0
 
RESI  59   CLO
PART   1 81.00
C     1    0.946850    0.485880    0.601344    81.00000    0.03250    0.05333 =
         0.06821    0.02419   -0.00318   -0.01385
AFIX  13
H0    2    0.993131    0.489479    0.633271    81.00000   -1.20000
AFIX   0
CL1   3    0.999233    0.455194    0.545780    81.00000    0.05416    0.13035 =
         0.07316    0.01404    0.00432    0.00245
CL2   3    0.905632    0.551529    0.581740    81.00000    0.06243    0.05568 =
         0.19500    0.04890    0.00767   -0.00288
CL3   3    0.851081    0.444859    0.618864    81.00000    0.03634    0.04289 =
         0.05426    0.00286   -0.00180   -0.00900
PART   2 -81.00
C     1    0.933280    0.498438    0.643085   -81.00000    0.08437    0.05218 =
         0.16901   -0.00220    0.06348   -0.02146
AFIX  13
H0    2    0.985776    0.481683    0.665420   -81.00000   -1.20000
AFIX   0
CL1   3    0.975304    0.537148    0.588469   -81.00000    0.12332    0.08173 =
         0.20734    0.02581    0.08737   -0.02264
CL2   3    0.868007    0.541122    0.683195   -81.00000    0.10192    0.08995 =
         0.21530   -0.04190    0.07652   -0.02442
CL3   3    0.857537    0.447568    0.614083   -81.00000    0.09232    0.05329 =
         0.14728    0.00928    0.05956   -0.02068
PART   0
 
RESI  60   CLO
PART   0 10.70
C     1    0.915047    0.962991    0.844074    10.70000    0.07196    0.09646 =
         0.07914   -0.00100    0.01147    0.00201
AFIX  13
H0    2    0.870945    0.982338    0.867217    10.70000   -1.20000
AFIX   0
CL1   3    0.857480    0.904258    0.813563    10.70000    0.07984    0.09697 =
         0.10093   -0.00255    0.00847   -0.00006
CL2   3    1.011280    0.943012    0.884710    10.70000    0.09299    0.10258 =
         0.12406    0.00228   -0.01717    0.00845
CL3   3    0.953538    1.009479    0.793070    10.70000    0.06052    0.13601 =
         0.09513    0.01679    0.00764   -0.01326
PART   0
 
RESI  61   CLO
PART   1
C     1    0.828359    0.897845    0.461552    10.50000    0.03662    0.06767 =
         0.14181   -0.05934    0.00590   -0.00158
AFIX  13
H0    2    0.879854    0.912889    0.486789    10.50000   -1.20000
AFIX   0
CL1   3    0.764425    0.846972    0.494753    10.50000    0.07317    0.07741 =
         0.14962   -0.06138    0.00909   -0.01819
CL2   3    0.874672    0.869322    0.402617    10.50000    0.07166    0.09689 =
         0.16702   -0.07792    0.03386   -0.00382
CL3   3    0.752145    0.950025    0.441375    10.50000    0.05777    0.07960 =
         0.13914   -0.06735   -0.00726    0.00632
PART   2
C     1    0.825419    0.880447    0.483574    10.50000    0.06464    0.12708 =
         0.12060   -0.03765    0.00492    0.00985
AFIX  13
H0A   2    0.877871    0.901762    0.502692    10.50000   -1.20000
AFIX   0
CL1   3    0.763840    0.840061    0.530999    10.50000    0.07177    0.09334 =
         0.11854   -0.05567   -0.00330    0.00510
CL2   3    0.868023    0.831894    0.438210    10.50000    0.09697    0.19150 =
         0.13679   -0.06871   -0.00159    0.05186
CL3   3    0.746590    0.924272    0.450427    10.50000    0.10283    0.14036 =
         0.08805   -0.05506   -0.00183    0.03324
PART   0
 
RESI  62   CLO
C     1    0.951987    0.793777    0.894075    10.50000    0.19289    0.18972 =
         0.10730   -0.00634   -0.00621    0.05803
AFIX  13
H0    2    0.957591    0.831520    0.878483    10.50000   -1.20000
AFIX   0
CL1   3    0.953508    0.795160    0.964409    10.50000    0.16048    0.13427 =
         0.11456   -0.00351    0.00908    0.02334
CL2   3    1.037015    0.750676    0.871743    10.50000    0.23863    0.19226 =
         0.11410    0.04351    0.04176    0.07958
CL3   3    0.843462    0.762565    0.875289    10.50000    0.20714    0.22149 =
         0.19987   -0.06811   -0.02714    0.05494
 
RESI  63   CLO
PART   1 81.00
C     1    0.927807    0.561192    0.131633    81.00000    0.08968    0.14577 =
         0.09967   -0.02329    0.00300   -0.04520
AFIX  13
H0    2    0.986517    0.582846    0.126776    81.00000   -1.20000
AFIX   0
CL1   3    0.889344    0.569369    0.196215    81.00000    0.07825    0.16998 =
         0.11602    0.00365    0.00224    0.03448
CL2   3    0.947354    0.490315    0.131528    81.00000    0.15816    0.15594 =
         0.16307   -0.04068    0.01017   -0.03227
CL3   3    0.838550    0.580390    0.084578    81.00000    0.18398    0.26648 =
         0.18976    0.05155   -0.07580   -0.05240
PART   2 -81.00
C     1    0.978747    0.435417    0.102743   -81.00000    0.11680    0.09411 =
         0.12343   -0.00664   -0.00716    0.02605
AFIX  13
H0    2    1.025589    0.425835    0.075918   -81.00000   -1.20000
AFIX   0
CL1   3    0.962368    0.508380    0.101636   -81.00000    0.14880    0.09672 =
         0.05834   -0.00016    0.03569    0.03089
CL2   3    1.017983    0.411546    0.168348   -81.00000    0.12986    0.11995 =
         0.14030    0.02056   -0.02128   -0.01492
CL3   3    0.873437    0.398381    0.085932   -81.00000    0.15321    0.16473 =
         0.18963    0.01120   -0.03722   -0.01941
PART   0
 
RESI  64   CLO
PART   1 50.60
C     1    0.780273    0.214245    0.208136    50.60000    0.07852    0.08955 =
         0.10433   -0.01964   -0.00044   -0.00205
AFIX  13
H0    2    0.721833    0.228747    0.189802    50.60000   -1.20000
AFIX   0
CL1   3    0.833561    0.264236    0.252163    50.60000    0.07684    0.10380 =
         0.12745   -0.04164    0.00851   -0.00865
CL2   3    0.859996    0.195882    0.158652    50.60000    0.08288    0.08954 =
         0.10499   -0.01317   -0.00147    0.01059
CL3   3    0.755263    0.155590    0.246188    50.60000    0.08522    0.10972 =
         0.11236   -0.00319   -0.01456   -0.01651
PART   2  -50.60
C     1    0.816300    0.228003    0.166047   -50.60000    0.11355    0.10961 =
         0.08540   -0.01308    0.00534   -0.01441
AFIX  13
H0    2    0.760085    0.243254    0.145909   -50.60000   -1.20000
AFIX   0
CL1   3    0.785691    0.197439    0.228045   -50.60000    0.07038    0.10762 =
         0.08007   -0.01169   -0.00885   -0.00612
CL2   3    0.898614    0.280379    0.182609   -50.60000    0.15556    0.14252 =
         0.11072   -0.03602    0.02077   -0.05443
CL3   3    0.868776    0.178670    0.126003   -50.60000    0.07642    0.12699 =
         0.06895   -0.01834   -0.02086   -0.00876
PART   0
 
RESI  65   CLO
PART   2  10.25
C     1    0.897462    0.206383    0.386239    10.25000    0.13919    0.14796 =
         0.17051    0.00862    0.04445    0.04625
AFIX  13
H0    2    0.848038    0.201173    0.412840    10.25000   -1.20000
AFIX   0
CL1   3    0.886418    0.269501    0.353753    10.25000    0.20509    0.14653 =
         0.13933   -0.00192    0.01381    0.04203
CL2   3    0.886898    0.155638    0.334995    10.25000    0.17249    0.17568 =
         0.20469   -0.02198    0.04699    0.03700
CL3   3    1.008950    0.206626    0.420052    10.25000    0.14343    0.12325 =
         0.18681    0.05356    0.04086    0.01834
PART   0
 
RESI  66   CLO
PART   1 10.25
C     1    0.913515    0.557088    0.934729    10.25000    0.13586    0.15117 =
         0.12850   -0.03469   -0.02819    0.07073
AFIX  13
H0    2    0.981835    0.551476    0.942080    10.25000   -1.20000
AFIX   0
CL1   3    0.888572    0.583122    0.868098    10.25000    0.12495    0.11317 =
         0.12540   -0.04638   -0.03444    0.05438
CL2   3    0.869517    0.599714    0.983204    10.25000    0.15721    0.15211 =
         0.13839   -0.04124   -0.02145    0.07235
CL3   3    0.849354    0.495747    0.942804    10.25000    0.10084    0.14528 =
         0.15085   -0.02662   -0.02256    0.08822
PART   2 10.25
C     1    0.831054    0.572201    0.908208    10.25000    0.05451    0.12524 =
         0.07843   -0.02510   -0.00349   -0.01869
AFIX  13
H0A   2    0.767386    0.587091    0.911916    10.25000   -1.20000
AFIX   0
CL1   3    0.869692    0.580022    0.841327    10.25000    0.04786    0.13374 =
         0.07772   -0.01914   -0.00559   -0.01229
CL2   3    0.833843    0.499290    0.915509    10.25000    0.15147    0.12788 =
         0.10182   -0.02300    0.00888   -0.01673
CL3   3    0.917133    0.611004    0.943382    10.25000    0.06289    0.11091 =
         0.07797   -0.01531   -0.01440   -0.01277
PART   3 10.25
C     1    0.817681    0.599251    0.902240    10.25000    0.15690    0.17187 =
         0.09281    0.02492    0.00318   -0.03885
AFIX  13
H0A   2    0.754076    0.585579    0.910576    10.25000   -1.20000
AFIX   0
CL1   3    0.817514    0.628881    0.836344    10.25000    0.07457    0.19125 =
         0.09460    0.02677    0.00343   -0.03923
CL2   3    0.893749    0.545178    0.895221    10.25000    0.24450    0.22733 =
         0.14087    0.00417   -0.01930    0.03111
CL3   3    0.860478    0.648590    0.950099    10.25000    0.13914    0.17243 =
         0.09622    0.02521   -0.01131   -0.01832
PART   4 10.25
C     1    0.828517    0.529602    0.933559    10.25000    0.11636    0.43157 =
         0.14739   -0.03923   -0.01205    0.08280
AFIX  13
H0A   2    0.762263    0.539636    0.938001    10.25000   -1.20000
AFIX   0
CL1   3    0.850396    0.462861    0.960494    10.25000    0.10910    0.43525 =
         0.16086   -0.03204   -0.02168    0.08280
CL2   3    0.904152    0.576935    0.967646    10.25000    0.09982    0.42897 =
         0.13946   -0.03829   -0.00914    0.08854
CL3   3    0.855672    0.535655    0.863743    10.25000    0.05851    0.40803 =
         0.14456   -0.04031   -0.02345    0.10134
PART   0
 
RESI  67   CLO
PART   1
C     1    0.923011    0.291131    0.997159    10.50000    0.11190    0.15012 =
         0.10909    0.03331    0.01066   -0.00619
AFIX  13
H0    2    0.970092    0.304071    1.026230    10.50000   -1.20000
AFIX   0
CL1   3    0.919318    0.335297    0.941337    10.50000    0.07368    0.13174 =
         0.09416    0.01519   -0.00546   -0.02313
CL2   3    0.813299    0.283650    1.022375    10.50000    0.10974    0.09440 =
         0.07916    0.00528   -0.00042   -0.02601
CL3   3    0.948437    0.224140    0.973880    10.50000    0.19525    0.15837 =
         0.18192    0.01830    0.06045    0.01293
PART   2
C     1    0.893506    0.348739    1.005540    10.50000    0.06480    0.15002 =
         0.14631   -0.10382   -0.00552    0.00838
AFIX  13
H0    2    0.954969    0.349690    1.026893    10.50000   -1.20000
AFIX   0
CL1   3    0.807308    0.318117    1.042714    10.50000    0.05235    0.18978 =
         0.14384   -0.06677   -0.02934    0.01354
CL2   3    0.904658    0.323810    0.939206    10.50000    0.06706    0.11422 =
         0.13560   -0.07792   -0.01354    0.02052
CL3   3    0.847742    0.414450    0.998701    10.50000    0.06077    0.14566 =
         0.19917   -0.11151   -0.00152    0.00251
PART   0
 
RESI  68   CLO
PART   1 81.00
C     1    0.862377    0.789905    0.223546    81.00000    0.03168    0.04541 =
         0.04362    0.00730   -0.00440   -0.00748
AFIX  13
H0    2    0.805806    0.803826    0.202693    81.00000   -1.20000
AFIX   0
CL1   3    0.835558    0.776210    0.292549    81.00000    0.03296    0.08468 =
         0.04611    0.01359   -0.00959   -0.02529
CL2   3    0.952058    0.839913    0.223951    81.00000    0.04591    0.05397 =
         0.05616    0.00781   -0.00637   -0.01966
CL3   3    0.900727    0.730284    0.191847    81.00000    0.04064    0.05629 =
         0.09144   -0.01275    0.01435   -0.01190
PART   2 -81.00
C     1    0.908635    0.639158    0.165739   -81.00000    0.06223    0.12008 =
         0.09260    0.04918    0.00780    0.00742
AFIX  13
H0A   2    0.970622    0.631416    0.151264   -81.00000   -1.20000
AFIX   0
CL1   3    0.900038    0.711587    0.176945   -81.00000    0.08952    0.12264 =
         0.12544    0.03934    0.00549    0.00525
CL2   3    0.901238    0.606525    0.230812   -81.00000    0.04176    0.13843 =
         0.10125    0.06327    0.00573    0.01158
CL3   3    0.818297    0.613084    0.118571   -81.00000    0.06139    0.08634 =
         0.11181    0.04038   -0.00650    0.03867
PART   0
 
RESI  69   CLO
PART   1 10.50
C     1    1.005682    1.034103    0.030656    10.50000    0.09537    0.10978 =
         0.11230    0.01809   -0.00217   -0.00718
AFIX  13
H0    2    1.059016    1.038236    0.006548    10.50000   -1.20000
AFIX   0
CL1   3    1.039667    1.000875    0.090287    10.50000    0.08547    0.13887 =
         0.11839    0.02933    0.00549   -0.00903
CL2   3    0.910671    1.000082   -0.003828    10.50000    0.09552    0.13793 =
         0.12822   -0.00364    0.00762   -0.01117
CL3   3    0.964623    1.099525    0.049885    10.50000    0.11217    0.12100 =
         0.18581   -0.00127   -0.00854    0.00061
PART   2 10.50
C     1    0.909051    0.949041    0.097082    10.50000    0.09446    0.13820 =
         0.11548    0.02736   -0.01183    0.01933
AFIX  13
H0A   2    0.942317    0.952047    0.133948    10.50000   -1.20000
AFIX   0
CL1   3    0.799169    0.978166    0.099155    10.50000    0.08603    0.12265 =
         0.14324    0.00500   -0.01342    0.01039
CL2   3    0.896575    0.877330    0.077731    10.50000    0.11089    0.14153 =
         0.14260    0.02169   -0.02610    0.01595
CL3   3    0.970198    0.989172    0.049483    10.50000    0.06191    0.19553 =
         0.11412    0.06643   -0.05272    0.00846
PART   0
 
RESI  70   CLO
PART   1 10.50
C     1    0.876355    0.972579    0.199028    10.50000    0.07915    0.12536 =
         0.13424    0.00335    0.00523    0.03464
AFIX  13
H0    2    0.942376    0.960549    0.198198    10.50000   -1.20000
AFIX   0
CL1   3    0.873700    1.045067    0.200539    10.50000    0.08921    0.12178 =
         0.22117    0.00794    0.02649    0.03564
CL2   3    0.827965    0.947836    0.259343    10.50000    0.08931    0.11806 =
         0.12881   -0.00986    0.01124    0.03312
CL3   3    0.811700    0.949364    0.138092    10.50000    0.06393    0.15144 =
         0.12473    0.00994    0.01843    0.00610
PART   2 10.50
C     1    0.824181    0.844329    0.256853    10.50000    0.24262    0.16793 =
         0.19123    0.06002   -0.03632   -0.09222
AFIX  13
H0A   2    0.773560    0.838074    0.227646    10.50000   -1.20000
AFIX   0
CL1   3    0.802246    0.905937    0.294249    10.50000    0.25565    0.16732 =
         0.18203    0.06558   -0.04786   -0.08323
CL2   3    0.933104    0.851028    0.227126    10.50000    0.23568    0.20793 =
         0.17621    0.08346   -0.04701   -0.07809
CL3   3    0.827356    0.788220    0.302413    10.50000    0.28453    0.17157 =
         0.19145    0.06034   -0.01799   -0.07472
 
PART   2 -61.00
RESI  101  HOH
O     5    0.783314    0.436210    0.230725   -61.00000    0.02740    0.02691 =
         0.02534   -0.00343    0.00208    0.00473
 
PART   0
 
HKLF 4
 
REM  shelx in P1
REM R1 =  0.0823 for   26837 Fo > 4sig(Fo)  and  0.1402 for all   41489 data
REM   4670 parameters refined using   5300 restraints
 
END
 
WGHT      0.1252     15.5560
 
REM Highest difference peak  0.551,  deepest hole -0.434,  1-sigma level  0.078
Q1    1   1.0407  0.2204  0.4531  11.00000  0.05    0.55
Q2    1   0.2319  0.3783  0.3706  11.00000  0.05    0.55
Q3    1   0.1330  0.9410  0.1286  11.00000  0.05    0.55
Q4    1  -0.0602  1.0632  0.1525  11.00000  0.05    0.54
Q5    1   0.8170  0.4083  0.3273  11.00000  0.05    0.54
Q6    1   0.9560  0.2386  0.3793  11.00000  0.05    0.53
Q7    1   0.1024  0.3580  0.4390  11.00000  0.05    0.52
Q8    1   0.8626  0.3980  1.0250  11.00000  0.05    0.52
Q9    1   0.8831  0.5380  0.9600  11.00000  0.05    0.49
Q10   1   0.8833  0.5513  0.0687  11.00000  0.05    0.48
Q11   1   0.9356  0.7678  0.8680  11.00000  0.05    0.48
Q12   1   0.9151  0.2242  0.3632  11.00000  0.05    0.47
Q13   1   1.0135  0.1865  0.3887  11.00000  0.05    0.47
Q14   1   1.0079  0.3535  0.7046  11.00000  0.05    0.46
Q15   1   0.9537  0.8422  1.0047  11.00000  0.05    0.46
Q16   1   0.8231  0.5802  0.9270  11.00000  0.05    0.46
Q17   1   0.8864  0.4197  0.7830  11.00000  0.05    0.46
Q18   1   0.7688 -0.0637  0.8999  11.00000  0.05    0.45
Q19   1  -0.1656  1.0417  0.1593  11.00000  0.05    0.44
Q20   1   0.8787  0.3830  0.3193  11.00000  0.05    0.43
Q21   1   0.9547  1.0154  0.0855  11.00000  0.05    0.43
Q22   1   0.9773  0.9396  0.0234  11.00000  0.05    0.43
Q23   1   0.1080  0.3445  1.0571  11.00000  0.05    0.42
Q24   1   0.7948  0.6295  0.3782  11.00000  0.05    0.42
Q25   1   0.9716  1.0424  0.8303  11.00000  0.05    0.41
Q26   1   0.8752  0.2046  0.3159  11.00000  0.05    0.40
Q27   1   0.1024  1.2190  0.3420  11.00000  0.05    0.40
Q28   1   0.9326  0.8811  0.8620  11.00000  0.05    0.40
Q29   1   0.9196  0.8349  0.0585  11.00000  0.05    0.40
Q30   1   0.8530  0.9127  0.3772  11.00000  0.05    0.39
Q31   1   0.4404  0.1950  0.7689  11.00000  0.05    0.39
Q32   1   0.0647  0.9548  0.2354  11.00000  0.05    0.39
Q33   1   0.9591  0.8046  0.9091  11.00000  0.05    0.38
Q34   1   0.8929  0.4796  0.0686  11.00000  0.05    0.38
Q35   1   0.6283  1.1675  0.3002  11.00000  0.05    0.38
Q36   1  -0.0208  1.1401  0.3138  11.00000  0.05    0.38
Q37   1   0.7887  0.1195  0.4208  11.00000  0.05    0.37
Q38   1   0.3481  0.3631  0.9478  11.00000  0.05    0.37
Q39   1   0.9214  0.9780  0.7054  11.00000  0.05    0.37
Q40   1   0.8792  0.6768  0.8956  11.00000  0.05    0.37
Q41   1   0.9229  0.7361  0.9113  11.00000  0.05    0.36
Q42   1   0.9019  0.7411  0.8522  11.00000  0.05    0.36
Q43   1   0.8957  0.6369  0.3445  11.00000  0.05    0.36
Q44   1   0.8829  0.8240  0.8539  11.00000  0.05    0.36
Q45   1   0.7569  0.4537  0.2996  11.00000  0.05    0.36
Q46   1   0.8363  0.5217  0.3228  11.00000  0.05    0.35
Q47   1   0.7580  1.0222  0.3768  11.00000  0.05    0.35
Q48   1   0.9130  1.0600  0.0092  11.00000  0.05    0.35
Q49   1   0.7787  0.1022  0.3573  11.00000  0.05    0.35
Q50   1   0.2667  0.2217  0.5869  11.00000  0.05    0.35
;
_shelx_res_checksum              3442

_shelx_hkl_file                  
;
  15   3  -1 36.1025 14.9088   1
  15   3  -2 11.6859 14.6775   1
  15   2  -1-2.28613 12.5504   1
 -15  -2   1 4.23502 13.3889   1
  15   2  -1 19.1349 13.9193   1
 -15  -2   2 9.66266 12.6802   1
  15   2  -2 47.9529 14.0393   1
  15   2  -2 19.3983  14.196   1
  15   2  -3 4.72154 13.0629   1
  15   2  -3 13.6705 15.2771   1
 -15  -2   3 0.09553 12.0318   1
 -15  -1   1  20.892 13.6272   1
  15   1  -1-1.07622 12.8337   1
  15   1  -1 4.13512 13.8001   1
  15   1  -2 13.7596 12.9254   1
  15   1  -2 20.3319 13.7636   1
 -15  -1   2 27.0612 13.2093   1
  15   1  -3 7.08724 12.4498   1
 -15  -1   3 13.1233 12.5157   1
  15   1  -3 38.2469 13.7247   1
 -15  -1   3 -25.979 16.5856   1
 -15  -1   4 5.03969 11.8617   1
  15   1  -4 5.72769 12.2321   1
 -15   0   1 23.8548 13.6221   1
  15   0  -1  22.051 14.5252   1
  15   0  -1 18.1672 13.1656   1
  15   0  -2-13.7008 12.0567   1
 -15   0   2 22.7533 12.9556   1
  15   0  -2 13.3021 13.6322   1
 -15   0   3-16.0076 14.2007   1
  15   0  -3-5.30753  12.874   1
 -15   0   3 28.6112 12.9748   1
  15   0  -3 11.6901 12.5895   1
 -15   0   3 -6.1524 17.6381   1
 -15   0   4 -23.088 16.7423   1
 -15   0   4 30.7383 12.8016   1
  15   0  -4 30.0881 13.7451   1
  15  -1   0 48.1681 15.0215   1
  15  -1   0 46.6779 16.1498   1
 -15   1   0 49.6022  18.113   1
  15  -1  -1 88.0537 16.7683   1
  15  -1  -1 72.6385 16.9556   1
 -15   1   1 54.5513 15.4511   1
  15  -1  -2-11.5731 12.3239   1
  15  -1  -2-0.07255  13.032   1
 -15   1   2 20.4509 12.7677   1
  15  -1  -3 13.5058 13.4144   1
 -15   1   3 10.7175  12.509   1
  15  -1  -3 21.8523 13.5794   1
 -15   1   3-25.4767 15.8274   1
  15  -1  -4 12.8333 13.2538   1
 -15   1   4-1.56917 15.9403   1
 -15   1   4 18.0752 12.4326   1
 -15   2   0 54.9442 23.1892   1
  15  -2   0 53.3807 16.9906   1
  15  -2   0 92.2272 17.2329   1
 -15   2   1 2.63261 12.6309   1
  15  -2  -1 44.1988 15.3186   1
  15  -2  -1-3.82536 12.8346   1
 -15   2   2 14.1384 12.5538   1
  15  -2  -2 4.72646  13.297   1
  15  -2  -2-8.52522 12.1585   1
  15  -2  -3-4.64458 12.6069   1
 -15   2   3-52.6882 14.6605   1
  15  -2  -3 28.7758 13.9776   1
 -15   2   3 10.0863 12.3064   1
  15  -2  -4 21.3748 14.1998   1
 -15   2   4 1.04279 11.9062   1
  15  -3   0-4.59726 13.0207   1
  15  -3   0  26.084  15.639   1
  15  -3  -1 30.5691 15.0656   1
 -15   3   1 27.1359 15.6119   1
  15  -3  -1 28.2481 14.1722   1
  15  -3  -2 17.1778 13.1394   1
 -15   3   2-39.4456 15.3316   1
 -15   3   2-0.55658 12.7618   1
  15  -3  -2 49.3688 15.6158   1
 -15   3   3 0.44451 11.9472   1
  15  -3  -3 21.3451 14.8428   1
  15  -3  -3 22.1201 15.5575   1
  15  -4  -1  13.879 13.9862   1
  15  -4  -2 12.2329 14.2562   1
  14   9  -1 -0.9585 13.2103   1
 -14  -9   1 14.9813 16.3556   1
  14   9  -1 6.96852 13.1393   1
 -14  -9   2 24.5217 13.9878   1
  14   9  -2 7.84305 13.2719   1
  14   9  -2 15.4135 13.7069   1
  14   9  -3-2.53566 13.4055   1
 -14  -9   3-4.46184  12.212   1
  14   9  -3 -2.0155  13.026   1
  14   8  -1 6.40152  13.762   1
 -14  -8   1 -0.4875 12.3841   1
  14   8  -1 3.64332 13.8442   1
 -14  -8   2 13.0322 13.3557   1
  14   8  -2 40.4563 14.4783   1
  14   8  -2 39.0267 14.3597   1
  14   8  -3 14.9347  13.432   1
 -14  -8   3 19.0718 12.6379   1
  14   8  -3 13.3071 13.1015   1
 -14  -8   4-2.98543 11.8533   1
  14   8  -4-13.7297 11.9628   1
  14   8  -4-8.42316 11.9213   1
  14   8  -5-1.70421 12.5033   1
  14   8  -5 -18.805 15.1634   1
 -14  -8   5  2.5985 11.4606   1
 -14  -8   5-34.3085 15.7191   1
 -14  -8   6 53.7555 13.7174   1
  14   8  -6  50.722 14.4673   1
 -14  -7   1 5.01963  12.216   1
  14   7  -1-18.1722 12.8082   1
  14   7  -1 18.6978 13.9234   1
  14   7  -2 25.2868 13.5768   1
 -14  -7   2 3.77045 12.2896   1
  14   7  -2 16.5795 13.1137   1
 -14  -7   3 10.1339 12.2512   1
  14   7  -3 29.1341 13.6471   1
  14   7  -3 1.50208 12.0337   1
  14   7  -4 20.0956  13.009   1
 -14  -7   4  5.5681  12.512   1
  14   7  -4 33.3886 14.1128   1
 -14  -7   5 0.41827 19.2073   1
 -14  -7   5 11.0288 12.1019   1
  14   7  -5 9.68665  12.395   1
  14   7  -5 25.7816 12.8476   1
 -14  -7   6-24.6209 15.5316   1
 -14  -7   6-1.70362 11.0267   1
  14   7  -6-13.9124 11.9811   1
  14   7  -6 10.8348 13.3183   1
 -14  -7   7 39.2325 18.2424   1
 -14  -7   7 32.6605 12.0706   1
  14   7  -7  14.664 15.0114   1
  14   6  -1-8.00712 12.6224   1
 -14  -6   1 -16.481 13.9435   1
 -14  -6   1-14.4322 12.1927   1
  14   6  -1 8.13122  13.032   1
 -14  -6   2-7.96488 12.0999   1
  14   6  -2-7.14438   11.76   1
  14   6  -2 10.6759 13.0664   1
 -14  -6   2-4.47468 12.7404   1
  14   6  -3 -12.666 12.5137   1
  14   6  -3-12.9816 12.1138   1
 -14  -6   3 21.2374 13.0697   1
 -14  -6   3 5.65176 12.2925   1
 -14  -6   4-0.87591 11.2496   1
  14   6  -4-17.6007 11.5196   1
 -14  -6   4 2.78264 12.4721   1
  14   6  -4-0.51473 12.7916   1
 -14  -6   5-7.73915 18.4685   1
  14   6  -5 14.6858 12.5706   1
  14   6  -5  7.5922 12.8935   1
 -14  -6   5 19.2985 12.7482   1
 -14  -6   5 5.11373 11.2106   1
  14   6  -6 40.2743  14.077   1
 -14  -6   6 23.6083 20.1864   1
  14   6  -6 42.2254 13.9193   1
 -14  -6   6 65.2971 15.3503   1
 -14  -6   6 30.6663 12.5454   1
  14   6  -7 20.2109 12.8615   1
  14   6  -7 3.47496 12.3005   1
 -14  -6   7 25.8984 13.2992   1
 -14  -6   7 13.1289 18.1353   1
 -14  -6   7-5.79583 10.7597   1
 -14  -6   8 58.7649 18.8374   1
 -14  -6   8 23.3451 14.4371   1
 -14  -6   8 39.2238 11.7193   1
 -14  -5   1 1.31432 13.5622   1
 -14  -5   1 2.47193 12.4108   1
  14   5  -1 3.24517 13.6151   1
  14   5  -1 18.7417 12.6131   1
 -14  -5   2 25.3821 13.0036   1
  14   5  -2-11.8211 12.2701   1
 -14  -5   2-15.9748 13.1149   1
  14   5  -2 18.1128 13.3678   1
 -14  -5   3-6.17738 11.6753   1
  14   5  -3 8.05796 12.5912   1
 -14  -5   3 17.1556 13.3624   1
  14   5  -3 3.45806 12.1345   1
 -14  -5   4-15.2155   15.71   1
 -14  -5   4 18.5982  13.131   1
  14   5  -4 13.8519 13.0287   1
 -14  -5   4 0.08426 11.2064   1
  14   5  -4 14.6591 12.7039   1
  14   5  -5  1.9604 11.5584   1
  14   5  -5-13.1709 11.9382   1
 -14  -5   5 29.9493 13.4428   1
 -14  -5   5 2.13886 11.3456   1
 -14  -5   5-10.2733 15.8388   1
  14   5  -6 20.2745 12.5292   1
 -14  -5   6 11.7683 12.6209   1
 -14  -5   6-2.47816 16.2242   1
  14   5  -6  22.951 12.4988   1
 -14  -5   6 14.6932  11.147   1
 -14  -5   7  75.455 16.8965   1
 -14  -5   7 69.1488 13.3129   1
 -14  -5   7 31.8938 17.4551   1
  14   5  -7 34.4091 13.2838   1
  14   5  -7 33.1226 13.2175   1
 -14  -5   8 3.24818 10.2619   1
 -14  -5   8 14.6064 17.4287   1
 -14  -5   8 24.0911 14.2595   1
  14   5  -8 5.19506 11.5765   1
 -14  -5   9-18.7834 9.30143   1
 -14  -5   9 6.71935 17.5343   1
 -14  -5   9 7.99447 14.2433   1
  14   4  -1 10.0966 12.4977   1
 -14  -4   1-22.0846 14.1532   1
  14   4  -1   11.67  13.012   1
 -14  -4   1 14.2299 12.4597   1
 -14  -4   2-3.40147 11.6302   1
 -14  -4   2 5.22741 13.7771   1
  14   4  -2-2.46602 12.5262   1
  14   4  -2-11.1109 11.8354   1
  14   4  -3-0.77091 12.2051   1
 -14  -4   3 6.47594 13.9012   1
  14   4  -3-17.3492 11.4303   1
 -14  -4   3-0.93495 11.7619   1
  14   4  -4 12.9298 12.6988   1
 -14  -4   4 -8.5664 13.1951   1
 -14  -4   4-26.0784 17.0168   1
 -14  -4   4-7.69902 10.9585   1
  14   4  -4 11.7769 12.1812   1
  14   4  -5 15.0359 12.1079   1
  14   4  -5-5.09455 12.0427   1
 -14  -4   5-5.38203 18.0209   1
 -14  -4   5 16.4001 14.0491   1
 -14  -4   5  15.242 11.2511   1
  14   4  -6 11.1642 12.3118   1
 -14  -4   6-3.17387  10.865   1
 -14  -4   6 8.81513  18.958   1
 -14  -4   6 58.3683 15.2695   1
  14   4  -6 22.4344 12.3793   1
 -14  -4   7 1.08987 10.3594   1
 -14  -4   7 22.3353 13.6236   1
  14   4  -7 20.9578 11.8619   1
  14   4  -7 4.57384 11.1149   1
 -14  -4   7-6.63257 17.2437   1
 -14  -4   8  36.062 19.1831   1
  14   4  -8-0.38321 10.9665   1
 -14  -4   8 19.7235 10.5747   1
 -14  -4   8  23.112 14.4332   1
 -14  -4   9 41.2796 19.0203   1
 -14  -4   9 16.9839 10.2746   1
 -14  -4   9 39.5598 15.9181   1
  14   4  -9 32.2981 14.3383   1
 -14  -4  10 45.0483 10.9515   1
 -14  -3   1-5.62826 12.4186   1
  14   3  -1-6.79329 11.8246   1
  14   3  -1-8.58658 12.1396   1
 -14  -3   2-30.0655 13.9945   1
 -14  -3   2 11.4242 12.3232   1
  14   3  -2-10.9784 11.7271   1
  14   3  -2-1.56427 12.0645   1
  14   3  -3-4.17153 11.9744   1
 -14  -3   3 0.88734 11.5477   1
 -14  -3   3 -4.5532 13.9961   1
  14   3  -3 0.81288  12.208   1
  14   3  -4 18.5752 12.5559   1
 -14  -3   4 19.7776 14.1313   1
 -14  -3   4 16.0913 11.5678   1
  14   3  -4-5.73003 12.2257   1
 -14  -3   4 18.2882 17.6543   1
  14   3  -5-4.88762 11.3491   1
  14   3  -5 4.37281 11.4597   1
 -14  -3   5 23.2946 11.8972   1
 -14  -3   5-10.7986 16.6788   1
 -14  -3   5 4.70585 14.4135   1
 -14  -3   6-13.3757   10.07   1
 -14  -3   6-29.7188 16.4322   1
  14   3  -6-4.61639 10.9993   1
 -14  -3   6-6.04556 13.3035   1
  14   3  -6  20.478 12.2299   1
  14   3  -7 18.6032  11.784   1
 -14  -3   7 6.06595 17.4727   1
  14   3  -7 5.79275  11.321   1
 -14  -3   7 9.80388  10.705   1
 -14  -3   7 5.85508 13.5672   1
  14   3  -8 12.5944  11.587   1
 -14  -3   8 6.67811 10.1963   1
 -14  -3   8 4.39912 16.6892   1
 -14  -3   8 17.8039 14.7127   1
 -14  -3   9 28.4188 18.3894   1
 -14  -3   9 24.5982 10.3903   1
  14   3  -9 28.8776 11.8629   1
 -14  -3  10 24.3614 18.7768   1
 -14  -3  10 21.8236  9.7015   1
  14   2  -1 14.3388 13.1234   1
 -14  -2   1-2.50737 12.4016   1
  14   2  -1-21.6879   11.19   1
 -14  -2   2 10.9498 12.2069   1
  14   2  -2 21.1751 12.7376   1
 -14  -2   2-20.6512 14.5928   1
  14   2  -2 18.1198 13.3065   1
  14   2  -3 21.6593 12.6939   1
 -14  -2   3-6.51677 14.2749   1
  14   2  -3-3.61019 12.2276   1
 -14  -2   3  -15.60 11.4299   1
 -14  -2   3 31.9468 12.5333   1
 -14  -2   4-1.21706 11.6603   1
 -14  -2   4-14.2039 13.8335   1
  14   2  -4-0.93942 11.8502   1
  14   2  -4 -17.263  11.675   1
 -14  -2   4 5.96196 16.7414   1
 -14  -2   4 3.71459  11.391   1
  14   2  -5 11.9016 12.2866   1
  14   2  -5-7.44876 11.6365   1
 -14  -2   5-2.75501 13.9573   1
 -14  -2   5-15.1352 16.6723   1
 -14  -2   5-2.58061 11.0276   1
 -14  -2   5 3.49795 11.1311   1
 -14  -2   6 9.13809 17.6975   1
  14   2  -6 21.1191 12.5234   1
 -14  -2   6 35.8025 15.1777   1
  14   2  -6 5.28512  11.572   1
 -14  -2   6 46.0813 12.7257   1
 -14  -2   6  32.639 11.7465   1
 -14  -2   7 6.53803 16.9319   1
 -14  -2   7 27.6728 11.0649   1
  14   2  -7 30.6572 12.2258   1
  14   2  -7 25.3296 12.3108   1
 -14  -2   7 35.9249 12.2348   1
 -14  -2   7 0.43355 14.6821   1
 -14  -2   8 47.4801 13.2874   1
 -14  -2   8 31.6093 17.8647   1
  14   2  -8 46.4153 12.9593   1
 -14  -2   8 59.1175  12.103   1
 -14  -2   9 18.1245 10.0425   1
 -14  -2   9 17.3981 15.1445   1
  14   2  -9-7.37528 10.9257   1
 -14  -2   9 22.1653 11.6381   1
 -14  -2  10  21.034 15.2534   1
 -14  -2  10-4.30168 11.8154   1
 -14  -2  10 40.1825   10.07   1
  14   2 -10 6.99535 13.1505   1
 -14  -1   1 5.45211 12.3712   1
  14   1  -1 62.7956 14.3684   1
  14   1  -1 17.3275 12.8127   1
 -14  -1   2-18.2407 11.4092   1
  14   1  -2 24.8954 13.0547   1
  14   1  -2 3.75008  11.348   1
 -14  -1   3-2.09378 12.9211   1
 -14  -1   3 35.9175  12.513   1
 -14  -1   3 8.23166  15.622   1
  14   1  -3 22.0789 12.3287   1
  14   1  -3 40.3363 13.2675   1
 -14  -1   4-16.5322 12.1838   1
 -14  -1   4-9.75312 14.8894   1
 -14  -1   4-4.23718 15.6031   1
  14   1  -4 -10.069 11.4585   1
  14   1  -4-4.36008  10.956   1
 -14  -1   4-2.11737 11.2265   1
  14   1  -5-12.7456 11.0001   1
  14   1  -5-0.14434 11.5077   1
 -14  -1   5-0.18483  17.167   1
 -14  -1   5 34.1627 13.0168   1
 -14  -1   5  11.444 14.6318   1
 -14  -1   5 16.2216 11.5488   1
  14   1  -6 18.2248  12.296   1
 -14  -1   6 22.6276 15.9342   1
 -14  -1   6 13.9029  16.852   1
  14   1  -6 39.8311 12.5843   1
 -14  -1   6 29.2331 11.5312   1
 -14  -1   6 46.0433 12.8946   1
 -14  -1   7 32.0334 12.8723   1
 -14  -1   7-10.9453 13.7414   1
 -14  -1   7-0.61571 10.4645   1
  14   1  -7 31.1502 12.1561   1
  14   1  -7 15.1568 11.2209   1
 -14  -1   8  30.834 16.7066   1
 -14  -1   8 17.7771  10.308   1
 -14  -1   8 30.5104 12.9304   1
  14   1  -8 3.91168 11.1347   1
 -14  -1   9 2.77796 9.70581   1
 -14  -1   9 11.5326 12.0415   1
 -14  -1   9 5.46039 16.8746   1
  14   1  -9 9.47581 11.5277   1
  14   1 -10 12.9836 11.5975   1
 -14  -1  10 24.4611  17.527   1
 -14  -1  10-1.10265 11.6987   1
 -14  -1  10-5.95247 8.61781   1
 -14  -1  11 13.2213  8.7928   1
  14   0  -1 17.0941  12.907   1
  14   0  -1 47.6574 14.1165   1
 -14   0   1  20.497 12.8836   1
  14   0  -2 5.32251 12.0017   1
  14   0  -2 32.6392 13.9954   1
 -14   0   2 28.4409 13.0049   1
 -14   0   3 -35.811 15.3255   1
  14   0  -3 4.00805  12.976   1
 -14   0   3 8.32154 12.0702   1
  14   0  -3-3.67145 11.4736   1
  14   0  -4 29.1744 14.0063   1
  14   0  -4 9.01896 12.1208   1
 -14   0   4 13.7188 17.0008   1
 -14   0   4-1.41473 15.4544   1
 -14   0   4 6.27728 13.3364   1
 -14   0   4 8.94817 11.6365   1
 -14   0   5  11.772 25.4118   1
 -14   0   5 10.1669 11.4363   1
  14   0  -5 13.7151 12.0803   1
 -14   0   5-1.04199 15.8247   1
 -14   0   5  4.3408 13.1039   1
  14   0  -5 28.2479  12.908   1
 -14   0   6 53.1989 14.2435   1
  14   0  -6 19.4395 12.2945   1
  14   0  -6 52.2828  13.834   1
 -14   0   6 60.4074 12.5696   1
 -14   0   6-13.1532 15.8393   1
 -14   0   7 2.97638 10.3277   1
 -14   0   7 28.2507 13.3003   1
 -14   0   7 0.26227 15.9702   1
  14   0  -7-10.9924 10.5799   1
  14   0  -7 8.88389 11.6977   1
 -14   0   8 5.74403 15.5496   1
  14   0  -8-1.48099 16.8055   1
 -14   0   8 18.1247 10.0993   1
  14   0  -8 0.13347 10.8042   1
 -14   0   8-5.37495 12.6789   1
  14   0  -9 31.0238 12.2733   1
 -14   0   9 29.6211 16.7937   1
 -14   0   9 28.9688 10.7002   1
 -14   0   9 44.7005 13.9816   1
  14   0 -10 14.3137 11.2697   1
 -14   0  10 26.5258 10.0394   1
 -14   0  10 22.0267 16.8385   1
 -14   0  10 11.7783 13.1644   1
 -14   0  11  43.984 18.5084   1
 -14   0  11 66.1917 11.2382   1
  14  -1   0-4.92499 13.3927   1
 -14   1   0 30.8828 13.4515   1
  14  -1   0-21.6012 12.0199   1
 -14   1   1  52.207 14.1553   1
  14  -1  -1 34.2511  14.297   1
  14  -1  -1 51.9068 14.7959   1
  14  -1  -2 17.6565 12.8736   1
 -14   1   2 12.6548 12.4255   1
  14  -1  -2 7.56743 12.4749   1
  14  -1  -3-7.68212 12.1168   1
 -14   1   3-3.71166  11.106   1
 -14   1   3-21.1291 15.2788   1
  14  -1  -3  21.746 12.3416   1
  14  -1  -4 0.51934 12.1083   1
  14  -1  -4-12.2634 11.2666   1
 -14   1   4-16.3657 14.3312   1
 -14   1   4 6.18005 11.2242   1
 -14   1   4 3.66753 13.3012   1
  14  -1  -5  1.9966 11.6213   1
 -14   1   5 21.7475 11.5307   1
 -14   1   5 35.3769 14.3942   1
  14  -1  -5 15.1879 12.7211   1
 -14   1   5 9.09368 16.2749   1
 -14   1   6  23.809 15.6855   1
 -14   1   6 23.4432 14.3681   1
 -14   1   6  43.515  12.414   1
  14  -1  -6 48.7371 13.6318   1
  14  -1  -6 47.8691 13.2369   1
 -14   1   7 10.4943 15.4604   1
 -14   1   7 0.32158 10.3066   1
 -14   1   7 0.97501 12.7724   1
  14  -1  -7-2.71935 10.8773   1
  14  -1  -7 26.1917 12.3858   1
 -14   1   8 29.5024  10.803   1
 -14   1   8 15.0492 15.5763   1
 -14   1   8 15.9366 12.9418   1
  14  -1  -8 5.35625  11.123   1
  14  -1  -8 9.19111 14.6003   1
 -14   1   9 7.87215 14.6624   1
 -14   1   9-10.1933 9.16131   1
  14  -1  -9-5.24644 10.5839   1
 -14   1   9-9.25175 12.7744   1
 -14   1  10 42.6284 16.7598   1
 -14   1  10 12.9492 9.46868   1
 -14   1  10 8.44077 13.0951   1
  14  -1 -10-12.9956 10.3832   1
 -14   1  11 34.6281 9.71621   1
  14  -2   0  23.297 13.8986   1
 -14   2   0 28.4845 13.1155   1
  14  -2   0 7.76103 12.9382   1
  14  -2  -1 43.0096 14.5719   1
 -14   2   1   14.38 13.2135   1
  14  -2  -1 17.0666 13.2445   1
  14  -2  -2 3.95127 12.3583   1
 -14   2   2-4.14141 11.3868   1
  14  -2  -2  30.086 14.0108   1
  14  -2  -3  13.096 13.3514   1
 -14   2   3-5.63718 15.0966   1
 -14   2   3 21.1611 12.3568   1
  14  -2  -3 2.19403 12.1626   1
 -14   2   4 16.9403  16.416   1
  14  -2  -4 76.9869 15.2398   1
 -14   2   4  56.791 13.6765   1
  14  -2  -4  28.169 13.1448   1
 -14   2   5 1.68695 14.5341   1
 -14   2   5 5.98554 10.8816   1
 -14   2   5-1.00713 15.2038   1
  14  -2  -5-2.20694  11.439   1
  14  -2  -5 20.2486 12.4205   1
  14  -2  -6 17.9042 11.7685   1
  14  -2  -6 18.5695  12.704   1
 -14   2   6-12.9383 13.6216   1
 -14   2   6-5.89502 10.3485   1
 -14   2   6 23.8971 14.6697   1
  14  -2  -7 67.5324  14.069   1
 -14   2   7 33.6972 16.9143   1
 -14   2   7 58.0524 15.6249   1
  14  -2  -7 16.7461 12.5737   1
 -14   2   7 41.0391 11.9547   1
  14  -2  -8-8.00414 10.6061   1
  14  -2  -8-3.55919 15.9216   1
 -14   2   8 7.95203 14.1086   1
 -14   2   8 22.0485 10.6486   1
 -14   2   8 11.1751 15.0397   1
 -14   2   9 43.4394 11.1888   1
 -14   2   9 50.6224  17.042   1
  14  -2  -9 32.7403  12.656   1
 -14   2   9 46.1316 14.9894   1
 -14   2  10 19.2006  16.094   1
 -14   2  10 14.8308 14.0783   1
  14  -2 -10 12.2156 11.7048   1
 -14   2  10 6.54321 9.48333   1
 -14   2  11 32.6155 9.96222   1
  14  -3   0 11.5911 13.7494   1
  14  -3   0 26.6835 14.2483   1
 -14   3   0  4.5025 12.6162   1
 -14   3   1 15.2543 13.1048   1
  14  -3  -1 27.7992 13.4225   1
  14  -3  -1 6.07814 12.9515   1
  14  -3  -2 11.5282 12.9307   1
 -14   3   2 -5.2962 11.9813   1
  14  -3  -2  22.041 13.1155   1
  14  -3  -3 9.86245 12.8433   1
  14  -3  -3 5.08394 12.6177   1
 -14   3   3 3.27964 14.8128   1
 -14   3   3 15.4521 12.1848   1
  14  -3  -4 3.30551 12.9977   1
  14  -3  -4-4.53132 11.9498   1
 -14   3   4 19.6141 12.0387   1
 -14   3   4 0.12446 14.6077   1
 -14   3   5 6.07621 15.2876   1
  14  -3  -5 7.86671 11.8404   1
  14  -3  -5 9.73899  11.948   1
 -14   3   5-4.63952 15.1904   1
 -14   3   5 17.0767 11.1245   1
 -14   3   6-23.9825 12.9473   1
 -14   3   6 24.5556 11.2666   1
  14  -3  -6 8.81475  12.407   1
 -14   3   6 12.9179 14.7207   1
  14  -3  -6 8.11119 11.5988   1
  14  -3  -6 15.1322 12.4084   1
 -14   3   7 17.6084 10.8402   1
 -14   3   7   4.349 14.0826   1
 -14   3   7 30.2257 15.2875   1
  14  -3  -7 11.4294 11.8545   1
  14  -3  -7-18.6955 10.5676   1
 -14   3   8 0.92595 13.7484   1
  14  -3  -8 16.1156 11.9136   1
 -14   3   8 30.7455 15.3861   1
 -14   3   8 11.9123 10.1778   1
  14  -3  -8 -3.8339 17.9678   1
 -14   3   9 13.7312 15.2503   1
 -14   3   9 -10.371 14.1438   1
  14  -3  -9-8.18584 11.1314   1
 -14   3   9 16.8136 10.3722   1
 -14   3  10 29.9238 15.3885   1
 -14   3  10 7.86644 15.0658   1
 -14   3  10 5.76583 9.44995   1
  14  -3 -10 26.5336 13.4371   1
 -14   4   0 14.0784  12.905   1
  14  -4   0 9.98028 13.7243   1
  14  -4   0-5.58633 12.6157   1
  14  -4  -1  20.729 12.4987   1
  14  -4  -1 18.5516  14.047   1
 -14   4   1-11.1335 12.0166   1
  14  -4  -2 4.68572 13.3957   1
  14  -4  -2 21.5298 12.7548   1
 -14   4   2-32.6108  13.899   1
 -14   4   2 3.00511 11.9503   1
  14  -4  -3 38.0667 13.9489   1
 -14   4   3 31.5824 12.6293   1
 -14   4   3 8.10639 15.5896   1
  14  -4  -3 37.4387 14.6282   1
 -14   4   4 2.73054 11.2652   1
  14  -4  -4 14.4747 12.1176   1
  14  -4  -4 16.2477 12.8361   1
 -14   4   4 4.42492 14.3858   1
 -14   4   5-28.7678 14.6095   1
  14  -4  -5-2.59453 11.9135   1
 -14   4   5 13.0767 14.7055   1
  14  -4  -5 20.5024 12.1967   1
 -14   4   5 22.7878 11.5539   1
  14  -4  -6 16.1166 11.8682   1
  14  -4  -6 20.9516  13.093   1
 -14   4   6-14.0342 14.6038   1
 -14   4   6  15.177 14.3533   1
 -14   4   6-4.60993 10.6287   1
  14  -4  -7  20.202 12.4297   1
  14  -4  -7 14.0114  11.862   1
 -14   4   7 11.9838 15.0109   1
 -14   4   7 22.0732 14.5168   1
 -14   4   7 25.5858 11.2222   1
 -14   4   8 31.0798  15.014   1
 -14   4   8 40.9801 11.5088   1
 -14   4   8 31.8981 15.6856   1
  14  -4  -8 8.81293 11.4556   1
  14  -4  -9 5.19395 11.0637   1
 -14   4   9 13.4148 10.1037   1
 -14   4   9-9.01784 14.6834   1
 -14   4   9-11.9016 13.2576   1
 -14   4  10  19.363 15.2108   1
 -14   4  10 10.6256  9.7279   1
 -14   4  10 4.13023 15.0104   1
  14  -5   0 38.2041  14.757   1
  14  -5   0 3.30899 13.1623   1
 -14   5   0 2.18761 13.0027   1
 -14   5   1 8.09281 12.6029   1
  14  -5  -1 10.6879 13.5073   1
  14  -5  -1 11.8104 13.6484   1
 -14   5   2 0.20764 11.8782   1
 -14   5   2-29.2135 14.3474   1
  14  -5  -2 7.52098 13.1272   1
  14  -5  -2 2.93034 12.3864   1
  14  -5  -3 4.95556 12.6443   1
 -14   5   3-23.6927 14.2917   1
  14  -5  -3 16.3025 13.2358   1
 -14   5   3-18.6085 11.0295   1
  14  -5  -4 19.2135 12.5435   1
 -14   5   4  11.802 11.7816   1
  14  -5  -4 24.2582 13.4257   1
 -14   5   4 8.54935 14.5145   1
 -14   5   5 27.3703 11.7626   1
  14  -5  -5 29.0791  13.751   1
 -14   5   5 19.1285 14.1711   1
  14  -5  -5-5.06057 12.0175   1
 -14   5   6 17.9304 14.3405   1
 -14   5   6 19.5694  16.706   1
  14  -5  -6  44.449 14.0934   1
  14  -5  -6 32.0712 13.2167   1
 -14   5   6 36.4567 12.2327   1
 -14   5   7 17.5099  11.225   1
  14  -5  -7 15.4735 12.7528   1
 -14   5   7 9.64739 15.6306   1
  14  -5  -7 20.0397 12.1234   1
 -14   5   7 32.5819  15.057   1
 -14   5   8 2.67016   15.81   1
 -14   5   8  27.743  15.156   1
 -14   5   8 20.6496 10.6683   1
  14  -5  -8 9.66089 11.9779   1
 -14   5   9 25.4823 15.9974   1
 -14   5   9 18.7603 10.6113   1
  14  -5  -9 29.3826 15.5859   1
 -14   5   9 5.47365 13.7767   1
  14  -6   0-5.08013 13.4385   1
 -14   6   0-2.61411 12.4929   1
  14  -6   0-2.19797 13.1884   1
 -14   6   1 41.2868 14.2476   1
  14  -6  -1 24.1876 13.5694   1
  14  -6  -1  27.229 14.5701   1
 -14   6   2 6.75165 14.6139   1
  14  -6  -2 26.4505 14.9248   1
 -14   6   2-3.82029 12.1276   1
  14  -6  -2 26.7559 14.2955   1
  14  -6  -3 74.6763 15.8142   1
 -14   6   3 -4.1301 13.9674   1
  14  -6  -3 29.1575 13.0616   1
 -14   6   3  28.067 13.6915   1
 -14   6   3 26.0321 13.0604   1
  14  -6  -4 56.5859 15.3819   1
 -14   6   4 21.6631  14.578   1
  14  -6  -4 26.7756  12.847   1
 -14   6   4 49.1667 13.7977   1
  14  -6  -5 9.42072 13.2935   1
  14  -6  -5 23.4095 12.7717   1
 -14   6   5 29.0308 12.5377   1
 -14   6   5 36.5002 14.9189   1
  14  -6  -6-2.99637 12.1082   1
 -14   6   6 23.1356 13.8311   1
 -14   6   6-13.7204 15.6793   1
  14  -6  -6-20.2762 12.1447   1
 -14   6   6 8.14143 11.4035   1
  14  -6  -7 12.4544 12.8089   1
 -14   6   7 20.3789  11.424   1
 -14   6   7-1.64813 15.3508   1
  14  -6  -7 10.0637 12.4719   1
 -14   6   7 25.7087 14.0281   1
  14  -6  -8 39.8855 14.8997   1
 -14   6   8  9.3727 16.2177   1
 -14   6   8 10.9877 14.6866   1
 -14   6   8 55.4291 12.2638   1
 -14   6   9 53.2216 15.8386   1
 -14   6   9 22.9105 16.7884   1
 -14   6   9 40.6546 11.7618   1
  14  -7   0 16.9968 13.7762   1
 -14   7   0-3.62539 12.7844   1
  14  -7   0 20.3302 15.5378   1
 -14   7   1 -2.5992 13.7525   1
  14  -7  -1 18.1123 14.2318   1
  14  -7  -1 46.3994 15.7972   1
 -14   7   1 11.8367 13.1583   1
  14  -7  -2 14.2667 14.1041   1
 -14   7   2 5.92251 12.7713   1
 -14   7   2 -4.6408  13.838   1
  14  -7  -2 39.8884 14.2333   1
  14  -7  -3 17.4896 15.0116   1
 -14   7   3 23.4182 14.6916   1
 -14   7   3 39.1711  13.761   1
  14  -7  -3 33.6211 13.7479   1
  14  -7  -4-4.80964 12.9695   1
  14  -7  -4 24.1298 13.8119   1
 -14   7   4-0.72949 13.3633   1
 -14   7   4 10.3672 12.6995   1
 -14   7   4 3.61117 12.2662   1
  14  -7  -5 72.7177  15.493   1
 -14   7   5   33.96 13.3234   1
 -14   7   5 32.6602 14.5748   1
  14  -7  -5 52.1946 14.4019   1
 -14   7   5 34.4404 15.0437   1
  14  -7  -6-13.7215 12.1348   1
 -14   7   6 6.83153 13.5666   1
 -14   7   6-13.3637 15.1735   1
 -14   7   6-8.63402 12.0721   1
  14  -7  -6 16.5363 12.5716   1
 -14   7   6 18.6632 11.4288   1
  14  -7  -7 1.81831 12.7161   1
 -14   7   7 18.6351 13.5892   1
 -14   7   7 10.1572  11.076   1
  14  -7  -7 6.26456   14.08   1
 -14   7   7 0.57216 16.2754   1
 -14   7   8-17.3786 14.8649   1
 -14   7   8 23.2209 11.4096   1
 -14   7   8-5.35582 13.0164   1
  14  -8   0 2.62658 14.1772   1
 -14   8   0 11.2979 13.6393   1
  14  -8   0 0.99353 14.2008   1
  14  -8  -1  21.442 13.6209   1
 -14   8   1-24.6158 12.5638   1
  14  -8  -1 42.7069 14.7993   1
 -14   8   1-2.01072 13.1491   1
  14  -8  -2 12.3077 14.6659   1
  14  -8  -2 12.6872 13.6356   1
 -14   8   2  28.946 13.8822   1
 -14   8   2 3.64727 13.2205   1
  14  -8  -3 7.88916 13.8148   1
  14  -8  -3 40.4924 14.5943   1
 -14   8   3 1.95178 13.2121   1
 -14   8   3 29.7157 13.4491   1
 -14   8   4  2.6626 13.2664   1
 -14   8   4 12.9565  13.038   1
  14  -8  -4 16.6534 13.4685   1
  14  -8  -4 46.1239  14.722   1
 -14   8   4 5.16669 13.1676   1
  14  -8  -5-21.4798 12.6767   1
 -14   8   5-4.81124 12.9284   1
  14  -8  -5 2.54013 12.5801   1
 -14   8   5 13.7948 12.6199   1
 -14   8   5 20.1743  12.277   1
 -14   8   6 7.82825 12.8914   1
  14  -8  -6 17.0728 14.4023   1
  14  -8  -6 20.1305 13.5357   1
 -14   8   6 10.5681 13.4977   1
 -14   8   6 2.27981 11.3592   1
 -14   8   7 -13.093 12.5926   1
 -14   8   7-25.6004 11.2222   1
 -14   8   7 14.1724 11.6357   1
  14  -8  -7 15.4699 13.0868   1
 -14   8   7-13.1419 15.5003   1
  14  -9   0 3.77374  13.461   1
 -14   9   0 5.56717 13.9586   1
 -14   9   0-22.2632 13.1765   1
  14  -9   0 11.8956 14.2504   1
  14  -9  -1 6.41191 14.1453   1
 -14   9   1 20.6462 13.7393   1
  14  -9  -1-24.7427 12.9159   1
 -14   9   1-21.6465 12.5003   1
  14  -9  -2 19.7449 14.1802   1
 -14   9   2 16.4975 13.7367   1
 -14   9   2 38.6007 14.0253   1
  14  -9  -2 37.6958 15.5244   1
 -14   9   3 22.1894 13.5858   1
 -14   9   3 30.8928 13.5061   1
  14  -9  -3 31.2046 15.1372   1
  14  -9  -3 33.2555 14.4619   1
 -14   9   4 14.8322 12.7906   1
  14  -9  -4 8.27804 13.0577   1
 -14   9   4 18.9183 12.7631   1
  14  -9  -4-18.7466 12.5782   1
  14  -9  -5 7.26448  20.508   1
  14  -9  -5-10.7041 12.8341   1
 -14   9   5-0.85852 11.7252   1
 -14   9   5 2.97765 12.0083   1
 -14   9   5 14.9439 12.8329   1
 -14   9   6 13.3093 13.0431   1
  14  -9  -6 9.21771 14.3039   1
  14 -10   0 7.71951 14.3016   1
  14 -10   0-9.46554 13.7129   1
 -14  10   1-0.78544 18.4422   1
  14 -10  -1-4.82199 13.3666   1
  14 -10  -1-8.89734 14.7316   1
  14 -10  -2 63.0646 16.1921   1
  14 -10  -2 14.9518 14.9552   1
 -14  10   2 6.31307 14.4807   1
  14 -10  -3  39.788 15.5138   1
  14 -10  -3   17.76 14.9666   1
  13  12  -1 3.80818 13.6658   1
  13  12  -1 34.9094 14.4743   1
 -13 -12   1 3.04826 13.1772   1
  13  12  -2  14.535 13.7759   1
 -13 -12   2 24.4172 13.9776   1
  13  12  -2 3.31426 13.6379   1
  13  12  -3 1.90391 13.4355   1
 -13 -12   3 20.3176 13.1889   1
  13  12  -3 -11.219 13.0754   1
  13  12  -4-15.0267  12.558   1
 -13 -12   4 9.97879 12.9563   1
  13  12  -4 0.36113 13.3649   1
 -13 -12   5 64.9068 15.1144   1
  13  12  -5  38.487 22.0242   1
 -13 -12   5 2.76632 20.8004   1
  13  12  -5 29.5309  14.688   1
 -13 -11   1 10.4882 13.6026   1
  13  11  -1 8.82542 14.1174   1
  13  11  -1 4.00588 13.5603   1
  13  11  -2-5.31657 12.7584   1
 -13 -11   2 2.26216 12.4922   1
  13  11  -2 5.17917 12.4316   1
  13  11  -3 49.0306 14.8164   1
 -13 -11   3 40.2692 14.2894   1
  13  11  -3 15.1111 13.2574   1
 -13 -11   4-2.57744 12.2702   1
  13  11  -4  6.7522 12.7438   1
  13  11  -4  8.2836 12.4432   1
 -13 -11   5 -17.995 16.2834   1
 -13 -11   5 20.6122 12.7605   1
  13  11  -5 15.9698 12.9144   1
  13  11  -5-3.98673 12.3964   1
  13  11  -6 37.4035 13.9529   1
  13  11  -6 39.8194 13.8946   1
 -13 -11   6 53.2379 13.4344   1
 -13 -11   6 11.6441 17.8858   1
 -13 -11   7-6.25647 18.2797   1
  13  11  -7 16.3306 13.0491   1
 -13 -11   7  25.544 11.6482   1
 -13 -10   1 16.0746 13.2262   1
  13  10  -1-14.0714 11.9015   1
  13  10  -1 3.28384 12.9917   1
  13  10  -2-8.36561 13.0506   1
 -13 -10   2 0.75686 12.2075   1
  13  10  -2 30.3582 13.5498   1
  13  10  -3-2.43571 12.8803   1
  13  10  -3-12.7007 12.1271   1
 -13 -10   3  9.2169  12.501   1
  13  10  -4 46.2069 13.7578   1
 -13 -10   4 47.2618 13.7537   1
  13  10  -4 34.7677 14.1664   1
 -13 -10   5 4.78993 17.4499   1
  13  10  -5 28.4448 13.3778   1
 -13 -10   5 24.3478 12.0706   1
  13  10  -5 7.29634 12.5233   1
  13  10  -6  21.041 12.3708   1
  13  10  -6 22.5177  12.705   1
 -13 -10   6  31.593 12.4848   1
 -13 -10   6 16.8038 19.8667   1
  13  10  -7 2.18808 11.4794   1
 -13 -10   7-2.92045 18.7942   1
 -13 -10   7-5.87584 10.7469   1
  13  10  -7-17.7388 10.7115   1
 -13 -10   8 38.5653 19.5438   1
  13  10  -8  32.427 14.7284   1
 -13 -10   8 23.0245 11.3234   1
 -13 -10   9 20.4088 10.7061   1
 -13 -10   9 7.53071 17.0258   1
  13   9  -1 67.8153 15.3489   1
 -13  -9   1 35.8551 14.5991   1
  13   9  -1 63.2217 15.2197   1
  13   9  -2 28.7003 14.1933   1
 -13  -9   2 33.8574 12.9469   1
  13   9  -2 18.5341 13.4784   1
 -13  -9   3 5.54331 12.0239   1
  13   9  -3 13.9503 12.9066   1
  13   9  -3 38.3971 14.4664   1
  13   9  -4 4.15012 12.1684   1
 -13  -9   4-16.6664  10.865   1
  13   9  -4-10.5968 12.3004   1
  13   9  -5 12.6044 12.4839   1
  13   9  -5 1.95598 11.5159   1
 -13  -9   5-17.8855 18.0039   1
 -13  -9   5 2.77062 11.5671   1
  13   9  -6 37.9695 13.1786   1
  13   9  -6 20.8037 12.7124   1
 -13  -9   6 29.1068 12.0791   1
 -13  -9   6 23.3811 20.5818   1
  13   9  -7 17.4261 12.3282   1
  13   9  -7-1.41023 11.4452   1
 -13  -9   7-2.40897 10.6826   1
 -13  -9   7 18.4117 19.6462   1
  13   9  -8 10.6323 11.7692   1
 -13  -9   8 23.1703 10.9868   1
 -13  -9   8 32.9497  19.303   1
  13   9  -8 2.51661 12.0055   1
 -13  -9   9 3.35274  18.148   1
 -13  -9   9 17.3608 10.9018   1
  13   9  -9 34.7197 12.7153   1
 -13  -9  10  10.964 9.75881   1
 -13  -9  10-2.58976 16.0988   1
 -13  -8   1 2.56943 11.8384   1
  13   8  -1 5.50715 12.8573   1
  13   8  -1 6.66886 13.0304   1
 -13  -8   2  48.257 19.1419   1
 -13  -8   2  24.659 13.3927   1
  13   8  -2 43.3807 14.5574   1
  13   8  -2 26.2983 13.6995   1
  13   8  -3 14.0129 12.2545   1
  13   8  -3  20.754 13.3046   1
 -13  -8   3 33.0564 13.0194   1
 -13  -8   3 3.81522  12.139   1
 -13  -8   4 19.1994 11.8021   1
  13   8  -4-3.37929 12.1301   1
 -13  -8   4  22.528 11.9397   1
  13   8  -4 10.3329 12.1163   1
 -13  -8   5 48.5337 13.1535   1
  13   8  -5 14.0027  12.623   1
 -13  -8   5 33.7698  19.725   1
 -13  -8   5 40.1774 12.7284   1
  13   8  -5 31.7235 13.1992   1
 -13  -8   6 15.2471  11.336   1
 -13  -8   6  -5.973 11.3197   1
 -13  -8   6-22.2552 17.8687   1
  13   8  -6-12.5845 11.1773   1
  13   8  -6 4.63283 11.4925   1
  13   8  -7-0.55658 11.2571   1
 -13  -8   7 5.54486 12.3563   1
 -13  -8   7-15.3702 17.9819   1
  13   8  -7-3.20945 11.1352   1
 -13  -8   7-19.5914 9.88387   1
 -13  -8   8 72.6306 21.6712   1
  13   8  -8 78.3009 14.8617   1
 -13  -8   8 87.3064 13.9149   1
  13   8  -8  81.053 14.8859   1
 -13  -8   8 101.247 17.3093   1
 -13  -8   9 73.5917 12.7182   1
  13   8  -9 76.8425 14.5504   1
 -13  -8   9 28.7914 20.0639   1
 -13  -8   9 73.1067 15.6774   1
  13   8 -10-3.97567 10.7963   1
 -13  -8  10-12.6349 17.2882   1
 -13  -8  10-6.98977 12.5895   1
 -13  -8  10 0.14214 9.33992   1
 -13  -8  11-12.5033 17.6556   1
 -13  -8  11 32.6394 9.78779   1
 -13  -7   1 30.5039 13.1302   1
  13   7  -1 23.6262 13.5784   1
  13   7  -1 16.8452 14.9972   1
 -13  -7   1 35.6605 13.1967   1
  13   7  -1  32.114 13.4657   1
 -13  -7   2-23.3235 10.8173   1
 -13  -7   2 15.0503 11.7156   1
  13   7  -2 5.99584 12.0895   1
  13   7  -2-9.50771   11.60   1
  13   7  -3 7.60563 12.5119   1
 -13  -7   3 34.2971 12.1377   1
  13   7  -3 19.3466 12.2017   1
 -13  -7   3  30.137 12.3656   1
  13   7  -4 15.0726 11.8725   1
 -13  -7   4 10.0694  11.215   1
 -13  -7   4-15.6859 10.7397   1
  13   7  -4 9.07228 11.7761   1
  13   7  -5-20.1458 10.5019   1
 -13  -7   5 1.31902  11.861   1
 -13  -7   5   9.144 11.6515   1
  13   7  -5-9.86976 11.6171   1
 -13  -7   5-30.0674 17.1555   1
 -13  -7   6 18.6297 11.0354   1
 -13  -7   6 5.11883 11.9076   1
 -13  -7   6 6.75247 16.7378   1
  13   7  -6 2.32202 11.5842   1
  13   7  -6 9.87744 12.1117   1
 -13  -7   7 8.97371 10.6192   1
 -13  -7   7 26.3918  16.576   1
  13   7  -7 4.68332 11.5534   1
  13   7  -7 21.0301 12.1114   1
 -13  -7   7 15.4755 12.8642   1
 -13  -7   8  10.337 15.3839   1
 -13  -7   8 2.31678 12.0394   1
  13   7  -8-17.3482 10.6779   1
  13   7  -8 0.59749 10.9748   1
 -13  -7   8 4.25348 9.75123   1
  13   7  -9  2.4773 11.1893   1
 -13  -7   9 8.99019 15.8017   1
 -13  -7   9 10.3455 9.55369   1
 -13  -7   9-1.96655 12.3859   1
  13   7 -10-8.49205 10.7901   1
 -13  -7  10 17.1796 16.7181   1
 -13  -7  10 62.4396 15.2901   1
 -13  -7  10-0.83387 9.10005   1
  13   7 -11-9.43738  10.425   1
 -13  -7  11 15.9182 13.8082   1
 -13  -7  11  6.1466 15.6886   1
 -13  -7  11 17.4991  9.2942   1
 -13  -7  12 6.39146 8.20586   1
 -13  -7  12 15.9107 18.1101   1
  13   7 -12  0.7522 12.5538   1
  13   6  -1 8.28443 13.8538   1
 -13  -6   1-15.3871 12.1689   1
 -13  -6   1 17.0729 13.3324   1
  13   6  -1 11.1846 13.1243   1
 -13  -6   1 4.75341 11.4285   1
  13   6  -1 0.92279 11.5562   1
 -13  -6   2 22.6549 14.8187   1
 -13  -6   2 4.01139 12.3424   1
 -13  -6   2 -12.671 10.9737   1
  13   6  -2 20.8293 13.2894   1
  13   6  -2-14.3174 11.1522   1
  13   6  -3 4.90263 12.0199   1
  13   6  -3 11.4534 12.4087   1
 -13  -6   3  29.521 12.2696   1
 -13  -6   3 6.90401 12.4054   1
 -13  -6   4 54.2054 13.4117   1
  13   6  -4 18.9974 12.7473   1
 -13  -6   4 48.9872 13.8546   1
  13   6  -4 43.5193 13.2157   1
 -13  -6   5 -7.6841 15.4801   1
 -13  -6   5 7.15089 12.2504   1
  13   6  -5-13.3528 11.3755   1
  13   6  -5-0.63942 10.9183   1
 -13  -6   5 9.56961  11.261   1
  13   6  -6 8.92002 11.4259   1
 -13  -6   6-3.47274 16.0963   1
  13   6  -6 23.9137 11.7864   1
 -13  -6   6 16.0654 10.8439   1
 -13  -6   6 44.3993 14.2406   1
  13   6  -7-2.87694 10.6147   1
 -13  -6   7  13.007 13.0726   1
  13   6  -7 8.47647 11.2324   1
 -13  -6   7 4.56663 10.1346   1
 -13  -6   7-12.6128 17.1745   1
  13   6  -8-1.04636 10.5505   1
 -13  -6   8 -16.216 17.3666   1
 -13  -6   8 17.2472 13.7802   1
 -13  -6   8 2.77459 9.96099   1
  13   6  -8 14.1724 10.8984   1
 -13  -6   9 34.7019 18.9351   1
  13   6  -9 20.9461  11.588   1
 -13  -6   9 37.6941 11.0941   1
 -13  -6   9 41.0325 15.0255   1
 -13  -6  10 6.73164  9.2279   1
 -13  -6  10-2.52748 17.2538   1
  13   6 -10-2.03241 10.5786   1
 -13  -6  10 18.4027 13.8278   1
 -13  -6  11-2.45728 8.15127   1
 -13  -6  11 0.58811 13.6045   1
  13   6 -11-15.9631 10.1936   1
 -13  -6  11 3.06627 17.8622   1
 -13  -6  12 11.9847 8.21708   1
  13   6 -12  8.8715 10.7316   1
 -13  -6  12   25.59 18.3813   1
 -13  -6  12 11.1786 13.4973   1
  13   5  -1 18.4134 12.7067   1
 -13  -5   1 5.53673  13.159   1
 -13  -5   1-5.18171 12.0118   1
  13   5  -1 9.61808 12.5906   1
  13   5  -1-12.3979 12.8543   1
 -13  -5   1 0.78524 11.6844   1
 -13  -5   2 96.7077 16.2703   1
  13   5  -2 87.2315 16.9723   1
  13   5  -2 138.311  19.769   1
  13   5  -2 87.0173 15.8525   1
 -13  -5   2 112.693 16.9096   1
 -13  -5   2 111.556  17.887   1
 -13  -5   3 25.1258 13.2203   1
 -13  -5   3 7.26183  11.471   1
  13   5  -3  0.1692 11.4608   1
  13   5  -3-1.48993 12.2447   1
 -13  -5   4-1.84256 10.7613   1
 -13  -5   4 2.68017 12.8235   1
  13   5  -4  2.0272 11.2454   1
  13   5  -4 2.95408 11.5034   1
 -13  -5   5-17.6173  17.257   1
 -13  -5   5-9.34951 12.3355   1
 -13  -5   5 17.6152 11.0777   1
  13   5  -5 24.7663  11.891   1
  13   5  -5 26.9376 12.9075   1
 -13  -5   6-0.90282 12.5979   1
  13   5  -6 33.4261  12.119   1
 -13  -5   6 -12.886 17.6936   1
  13   5  -6  12.149 11.8173   1
 -13  -5   6 26.9019 11.1776   1
 -13  -5   7 17.8576 16.5716   1
  13   5  -7 36.0563 12.0671   1
 -13  -5   7 118.216 17.1886   1
 -13  -5   7 60.5984 12.5924   1
  13   5  -7 54.6389 13.2978   1
 -13  -5   8-1.47826 16.3686   1
  13   5  -8 18.1736 11.1639   1
  13   5  -8 47.6586 12.5726   1
 -13  -5   8 43.9274  11.097   1
 -13  -5   8 29.7973 14.4784   1
 -13  -5   9 32.1089 10.5877   1
  13   5  -9  44.271 14.0568   1
  13   5  -9 40.0897 12.5921   1
 -13  -5   9 66.5655 15.8956   1
 -13  -5   9 21.6679 18.3955   1
  13   5 -10 47.9353 12.1975   1
 -13  -5  10 26.8971 18.3835   1
 -13  -5  10 41.1436 15.3041   1
 -13  -5  10 10.0325 9.40536   1
 -13  -5  11 34.7558 18.6383   1
 -13  -5  11-2.87332 8.14613   1
  13   5 -11 35.1711 11.4368   1
 -13  -5  11 18.3533  14.959   1
 -13  -5  12 49.6062 19.3741   1
  13   5 -12 11.0419 10.8366   1
 -13  -5  12 28.9291 8.65825   1
 -13  -5  13-7.42373 17.2693   1
 -13  -5  13 28.0612 8.10371   1
  13   5 -13 24.1925 10.8579   1
  13   4  -1 7.07685 12.3194   1
 -13  -4   1-2.97459 14.0398   1
  13   4  -1 7.00916 13.3212   1
  13   4  -1 23.7427 13.0684   1
 -13  -4   1  30.981 12.5051   1
 -13  -4   1 7.27539  11.691   1
  13   4  -2 -1.3655 13.3476   1
  13   4  -2 11.5847 11.7791   1
 -13  -4   2-2.73209 9.74342   1
 -13  -4   2 0.70337 11.1357   1
  13   4  -2 16.6483  12.567   1
 -13  -4   2 3.72458 11.3226   1
 -13  -4   2-13.8624 12.9665   1
 -13  -4   3 12.2723 11.9617   1
  13   4  -3 37.2735 13.0793   1
 -13  -4   3 28.3844 14.1444   1
 -13  -4   3 49.0107 10.9348   1
  13   4  -3 42.7577  12.963   1
 -13  -4   3 26.0944 15.3081   1
 -13  -4   4 5.90835 10.9152   1
  13   4  -4 29.2832 11.9731   1
  13   4  -4 28.0404 12.5305   1
 -13  -4   4 22.6927  9.9147   1
 -13  -4   4 13.6298 13.7726   1
  13   4  -5 90.9656 15.4215   1
 -13  -4   5 87.8926 17.0481   1
 -13  -4   5 71.1502 14.2778   1
  13   4  -5 96.1309 15.3784   1
 -13  -4   5 107.435 13.4642   1
 -13  -4   5 45.4819 18.0945   1
 -13  -4   6-0.62022 9.30767   1
 -13  -4   6-4.29169 10.2612   1
  13   4  -6-17.9396 10.1277   1
 -13  -4   6 8.03519 12.7195   1
 -13  -4   6 7.34089 17.4635   1
  13   4  -6-3.58599 10.6557   1
 -13  -4   7 34.7846 11.1812   1
 -13  -4   7 15.7309 10.1306   1
  13   4  -7 14.9064 11.2906   1
 -13  -4   7 30.4559 14.4268   1
 -13  -4   7  4.3051 16.9805   1
  13   4  -7 13.3557 11.3713   1
 -13  -4   8 22.2333 15.7464   1
  13   4  -8 36.3832 11.6859   1
 -13  -4   8  41.869 14.6295   1
 -13  -4   8 27.4405 10.5605   1
  13   4  -8 33.5102 11.8114   1
 -13  -4   8  19.668 10.5105   1
 -13  -4   9 51.6284 12.2099   1
  13   4  -9  70.882 13.3372   1
 -13  -4   9 67.8666 16.4917   1
 -13  -4   9 21.2702 18.2001   1
  13   4  -9 51.6128 12.6025   1
 -13  -4   9 67.1588 11.9554   1
  13   4 -10 5.30695 10.4697   1
 -13  -4  10 11.2111 8.84228   1
 -13  -4  10  9.9804 16.9724   1
 -13  -4  10 15.3055 14.7249   1
 -13  -4  10  6.0734 10.5701   1
 -13  -4  11 16.1478 10.6613   1
 -13  -4  11 23.2802 18.3935   1
 -13  -4  11 30.7455 9.03549   1
  13   4 -11 7.13901 10.5635   1
 -13  -4  11-12.9452 13.9746   1
 -13  -4  12 3.29599 10.8268   1
 -13  -4  12 12.9744 7.57892   1
 -13  -4  12 14.8915 17.4957   1
  13   4 -12 0.65799 10.3567   1
 -13  -4  13 11.6372 17.5047   1
  13   4 -13-4.66649  9.9995   1
 -13  -4  13 16.4104 11.9623   1
 -13  -4  13 5.76284 6.93747   1
  13   3  -1 25.8492 13.1869   1
  13   3  -1 27.5341 12.8558   1
 -13  -3   1 2.82058 10.9822   1
  13   3  -1   6.147 12.2552   1
 -13  -3   1 5.45756  11.885   1
 -13  -3   1  11.092 17.4401   1
  13   3  -2 38.8629  12.462   1
 -13  -3   2 29.7453 15.1172   1
 -13  -3   2 18.2621 11.8535   1
 -13  -3   2 37.8809  13.012   1
  13   3  -2 17.4296  13.255   1
  13   3  -2 26.4976 13.3291   1
 -13  -3   2 48.7298 13.4075   1
 -13  -3   3 12.6923 11.5104   1
 -13  -3   3-17.8023 12.9969   1
  13   3  -3 8.06486 14.5965   1
  13   3  -3 7.06127 11.6699   1
  13   3  -3-5.31119 11.3716   1
 -13  -3   3 25.8341 11.9471   1
 -13  -3   3-16.4213 10.0158   1
 -13  -3   4 21.6344 11.7259   1
  13   3  -4 16.1861 12.3257   1
 -13  -3   4 24.6264 14.4578   1
 -13  -3   4 18.0054 10.7048   1
  13   3  -4 47.4915 12.6882   1
  13   3  -5 22.0695 11.6554   1
 -13  -3   5-4.93612 10.4888   1
  13   3  -5 11.8185 11.6877   1
 -13  -3   5   11.84  10.363   1
 -13  -3   5-7.62735   13.00   1
 -13  -3   5-2.12587 16.1036   1
 -13  -3   6 18.9756  10.576   1
  13   3  -6 -5.5563 10.8091   1
 -13  -3   6 9.37193 13.8784   1
 -13  -3   6 14.5123 10.5372   1
  13   3  -6 10.0895 10.5707   1
 -13  -3   6 11.1935 17.1605   1
  13   3  -7 18.2138   11.30   1
 -13  -3   7 17.6116 10.1768   1
  13   3  -7 15.8218 11.3108   1
 -13  -3   7  33.919 14.8872   1
 -13  -3   7-9.54116 15.9478   1
 -13  -3   7 3.91709 10.2913   1
  13   3  -8 34.3895  11.464   1
  13   3  -8 33.7287 11.8871   1
 -13  -3   8 39.5611  15.062   1
 -13  -3   8 28.9724 11.2489   1
 -13  -3   8 12.6389 15.5204   1
 -13  -3   8 16.6055 10.1375   1
 -13  -3   9  15.025 17.0993   1
  13   3  -9 1.79472  10.114   1
 -13  -3   9 18.7111 9.41555   1
 -13  -3   9 29.3491 14.3782   1
 -13  -3   9 1.20643 10.4816   1
  13   3  -9 8.70667  10.154   1
 -13  -3  10 10.4896 14.7049   1
  13   3 -10  22.457 10.9756   1
 -13  -3  10 16.4599 11.1533   1
 -13  -3  10 5.48895 8.53926   1
 -13  -3  10 0.93714 16.9497   1
 -13  -3  11 7.73526 16.2901   1
 -13  -3  11 37.0397  17.231   1
 -13  -3  11 27.9498 12.0268   1
  13   3 -11 24.9204 11.2216   1
 -13  -3  11 36.3563 9.15353   1
 -13  -3  12 45.4853 17.2463   1
  13   3 -12 3.70042 10.0271   1
 -13  -3  12 26.8925 8.18744   1
 -13  -3  12 20.3073 11.5136   1
 -13  -3  13 19.7536 17.8181   1
  13   3 -13 30.6636 11.2731   1
 -13  -3  13 56.6512 8.65936   1
 -13  -3  13 49.6544 13.4511   1
  13   3 -14 28.1525 11.0521   1
 -13  -3  14 35.9719 13.0164   1
  13   2  -1 8.88505 11.7902   1
 -13  -2   1 12.0501 11.8976   1
  13   2  -1-9.99151 11.7249   1
 -13  -2   1-1.13263 11.8214   1
 -13  -2   1 13.6622 12.1976   1
  13   2  -1 2.88222 11.9379   1
  13   2  -2 16.2825 12.0976   1
 -13  -2   2  -2.876 11.1451   1
  13   2  -2-6.15333 12.4009   1
 -13  -2   2-3.23897 11.3514   1
  13   2  -2-15.8495 10.7953   1
  13   2  -3-8.41615 12.1659   1
 -13  -2   3 22.5491 12.1609   1
  13   2  -3 19.8098 12.4929   1
  13   2  -3 6.18892 11.5684   1
 -13  -2   3 17.5666  11.521   1
 -13  -2   3-2.37741 14.2485   1
 -13  -2   3 6.27293 11.3169   1
 -13  -2   4-3.98402 14.1194   1
 -13  -2   4 2.12831 10.9908   1
  13   2  -4 22.1621 11.8585   1
 -13  -2   4 -22.645 15.0076   1
  13   2  -4   6.092 11.2597   1
 -13  -2   4 8.93631 10.8627   1
 -13  -2   5 55.4892 12.2564   1
  13   2  -5 19.0548 11.9411   1
  13   2  -5 41.1866  12.729   1
 -13  -2   5 45.0888 11.9784   1
 -13  -2   5-5.40614 15.8288   1
 -13  -2   5 48.4977  15.503   1
 -13  -2   6 -8.6605  16.017   1
  13   2  -6 26.4985 11.2886   1
  13   2  -6 33.1366 12.0155   1
 -13  -2   6 29.9881 11.9086   1
 -13  -2   6  28.879 14.3582   1
 -13  -2   6 26.7223  10.696   1
 -13  -2   7 24.0645 11.7175   1
  13   2  -7 18.1558 11.2882   1
 -13  -2   7-4.51523 13.7298   1
  13   2  -7-9.38698  10.305   1
 -13  -2   7 2.92364  13.555   1
 -13  -2   7 17.5627 10.1873   1
  13   2  -8-2.83296 10.0193   1
 -13  -2   8-12.1196 15.4465   1
 -13  -2   8-0.72076 9.17419   1
 -13  -2   8-5.49086 13.4128   1
 -13  -2   8  16.894 10.9989   1
  13   2  -8-7.12894 9.94579   1
 -13  -2   9 34.9104 17.0043   1
  13   2  -9 22.7731 11.0969   1
 -13  -2   9 31.7971 12.0632   1
 -13  -2   9 18.6714 9.63439   1
  13   2  -9  19.945 11.1689   1
 -13  -2   9 60.6006 15.8317   1
 -13  -2  10 3.89208 8.67008   1
 -13  -2  10 56.8515 13.0517   1
  13   2 -10 24.2913 11.0067   1
 -13  -2  10 38.4352 15.9383   1
 -13  -2  10 36.2417  16.271   1
  13   2 -11 8.77995 10.2186   1
 -13  -2  11 10.7459 11.9724   1
 -13  -2  11-4.68238 7.75869   1
 -13  -2  11 28.9132 16.4415   1
 -13  -2  12  9.6366 7.51957   1
  13   2 -12 16.9879 10.3379   1
 -13  -2  12 1.54555 11.7062   1
 -13  -2  12  44.215 17.8031   1
 -13  -2  13 19.4675  17.769   1
 -13  -2  13 0.97911 6.60999   1
  13   2 -13 16.3533 10.2315   1
 -13  -2  13-3.09701 12.4483   1
  13   2 -14 18.0698 10.3354   1
 -13  -2  14 33.0984 18.7511   1
 -13  -2  14 37.3142 13.2152   1
 -13  -1   1 29.3128 12.8041   1
 -13  -1   1   37.94  12.779   1
  13   1  -1 36.4134 13.1973   1
 -13  -1   1 36.8773 12.2616   1
  13   1  -1 10.1629  12.589   1
  13   1  -1 32.4433 12.7426   1
 -13  -1   2 61.5842 14.4732   1
  13   1  -2 73.6401 15.3034   1
  13   1  -2 54.1706 15.1409   1
  13   1  -2 47.5668 13.3555   1
 -13  -1   2 88.1018  15.092   1
 -13  -1   3  86.844 14.4701   1
 -13  -1   3 25.6302 16.0157   1
 -13  -1   3 62.3857 13.4103   1
  13   1  -3 86.2873 15.0289   1
  13   1  -3 81.2283 14.9356   1
  13   1  -3 39.6306   14.36   1
  13   1  -4-10.0273 11.0147   1
 -13  -1   4 10.5688 16.2178   1
 -13  -1   4 1.51869  10.802   1
 -13  -1   4 4.19184 11.6977   1
 -13  -1   4   1.276 14.2676   1
  13   1  -4-0.55544 11.2003   1
  13   1  -5-3.31305 10.9431   1
 -13  -1   5  0.5377 14.3503   1
  13   1  -5 15.4154  11.604   1
 -13  -1   5 1.15727 14.4285   1
 -13  -1   5  21.184 11.0108   1
 -13  -1   5 0.26206  12.016   1
  13   1  -6 23.1185 11.3292   1
 -13  -1   6  28.833 15.3803   1
 -13  -1   6 40.6797 17.6156   1
  13   1  -6 4.41061 11.4446   1
 -13  -1   6 17.4157 10.5812   1
 -13  -1   6 14.3415 12.2919   1
 -13  -1   7 18.3992 15.0996   1
 -13  -1   7 7.64892 11.4849   1
 -13  -1   7 17.9913 10.0898   1
 -13  -1   7 1.06308 15.8689   1
  13   1  -7 37.8049 11.7463   1
  13   1  -7 7.45396 10.9264   1
 -13  -1   8 8.01471 15.5977   1
  13   1  -8 6.40346  10.765   1
 -13  -1   8 7.38053 11.8383   1
  13   1  -8-2.14112 10.2811   1
 -13  -1   8 15.9223 9.63885   1
 -13  -1   8 34.4157 14.8905   1
 -13  -1   9   12.92 15.1614   1
  13   1  -9 9.51552 10.6367   1
 -13  -1   9 12.5459 11.8549   1
 -13  -1   9 1.36098 8.99103   1
 -13  -1   9 14.0448 16.0248   1
  13   1  -9-4.98884 10.3361   1
 -13  -1  10 17.7182  16.796   1
 -13  -1  10-6.00574 8.12575   1
 -13  -1  10 16.4935 12.0488   1
  13   1 -10 2.07048 10.3935   1
 -13  -1  11 9.95247 12.8251   1
  13   1 -11-0.42904 9.77554   1
 -13  -1  11 20.0054 8.65674   1
 -13  -1  11 15.9965 14.5312   1
 -13  -1  12 40.9746 16.3731   1
 -13  -1  12 44.2578  8.9639   1
 -13  -1  12 35.2344 13.7107   1
  13   1 -12  11.511 10.6287   1
 -13  -1  13 7.39105 6.85191   1
  13   1 -13 8.53732 10.0035   1
 -13  -1  13-8.78162 12.5453   1
 -13  -1  13 0.46036 15.1137   1
 -13  -1  14 10.4646 13.5322   1
 -13  -1  14 19.1321 15.3144   1
  13   1 -14 0.98069 9.60293   1
  13   0  -1 4.45477 12.4072   1
  13   0  -1 11.8955 11.3835   1
 -13   0   1-0.44904 11.6078   1
  13   0  -1 23.4397 13.0339   1
  13   0  -1  5.1267 11.3569   1
 -13   0   1-13.2763 11.1874   1
 -13   0   1 7.07268 11.3915   1
  13   0  -2 17.9216 12.1431   1
  13   0  -2 16.7015 12.1508   1
 -13   0   2 23.2053 11.8743   1
  13   0  -2 4.48203 12.1264   1
 -13   0   2 16.0435 12.0323   1
  13   0  -3 89.0554 16.7031   1
  13   0  -3 98.8055 15.9391   1
 -13   0   3  100.95 15.5297   1
  13   0  -3 110.238 16.4816   1
 -13   0   3 127.368 16.4121   1
 -13   0   3  91.099  18.684   1
 -13   0   4 35.0943 17.0108   1
  13   0  -4 27.9492 12.4014   1
 -13   0   4  34.257 15.3778   1
 -13   0   4 30.7974 11.8764   1
 -13   0   4 15.7921 13.3718   1
  13   0  -4 35.2244 12.3729   1
  13   0  -5 10.8269 11.3287   1
 -13   0   5 40.0805  13.606   1
 -13   0   5-3.52126 15.9145   1
  13   0  -5 8.33448 11.3295   1
 -13   0   5 33.7281 16.3761   1
 -13   0   5 37.5836 11.6342   1
 -13   0   6 80.7335 18.1789   1
 -13   0   6 55.4457 12.7857   1
  13   0  -6 70.6364 13.6856   1
 -13   0   6 63.2088 18.3197   1
 -13   0   6 99.9748 16.1261   1
  13   0  -6 90.5465 15.1161   1
 -13   0   7 47.9574  16.248   1
  13   0  -7 62.0137  12.979   1
 -13   0   7 58.1657 14.4551   1
 -13   0   7 76.2539 12.4866   1
  13   0  -7 53.7747 12.8384   1
 -13   0   7 39.4431 15.1035   1
 -13   0   8 47.8633 17.5628   1
 -13   0   8   38.14 13.5216   1
 -13   0   8 28.9308  10.389   1
  13   0  -8  11.147 11.0894   1
 -13   0   8 20.0442 16.1423   1
  13   0  -8 41.7281 12.0747   1
 -13   0   9 18.1434 9.44507   1
 -13   0   9 20.2858 13.1318   1
  13   0  -9-11.6279 9.71575   1
  13   0  -9-0.78487 10.0804   1
 -13   0   9 18.8519 22.4729   1
 -13   0   9 26.2767 15.5219   1
 -13   0  10 13.6304 12.6227   1
  13   0 -10 7.28206 10.3502   1
 -13   0  10 23.4502 16.6295   1
 -13   0  10 20.7964 9.01161   1
 -13   0  11 21.7409 13.3981   1
 -13   0  11 10.7823 15.6648   1
  13   0 -11 41.5981  11.386   1
 -13   0  11 5.57231 8.39139   1
  13   0 -12 19.9501 10.3563   1
 -13   0  12 21.1495 7.99801   1
 -13   0  12 23.0615 14.3564   1
 -13   0  12 8.64467 12.7185   1
  13   0 -13 58.1484 11.9983   1
 -13   0  13 27.5962 15.9507   1
 -13   0  13 24.4317 14.4205   1
 -13   0  13 54.4202 8.64839   1
 -13   0  14 6.59334 15.1069   1
 -13   0  14 59.9594 15.2249   1
  13   0 -14  18.067 10.3778   1
  13  -1   0 12.9041 12.4448   1
 -13   1   0  16.625 12.4265   1
 -13   1   0-11.0838 11.8683   1
 -13   1   0 22.0519 12.6725   1
  13  -1   0 3.29901 11.4562   1
  13  -1   0-3.95007 12.5466   1
  13  -1  -1 12.8738 12.2687   1
  13  -1  -1 9.34692 12.8281   1
  13  -1  -1 13.3452 12.2205   1
 -13   1   1-5.71711  11.937   1
  13  -1  -1-26.3663 10.1311   1
 -13   1   1 19.1929 11.8153   1
 -13   1   1 17.3438 11.1229   1
  13  -1  -2 14.4568 12.1384   1
  13  -1  -2 24.0369  12.294   1
 -13   1   2  15.425 11.8237   1
  13  -1  -2-3.47475 10.2053   1
 -13   1   2 21.7294 12.1156   1
  13  -1  -2  17.461 12.1379   1
  13  -1  -3 11.6443  12.233   1
  13  -1  -3 32.1735 12.6096   1
 -13   1   3 26.1113 12.0077   1
 -13   1   3 38.6058 12.2006   1
  13  -1  -3 35.1625  13.352   1
 -13   1   4 25.1079 16.5712   1
  13  -1  -4 26.3721 12.5325   1
 -13   1   4 10.9495 15.8985   1
  13  -1  -4 9.31106  11.795   1
 -13   1   4 17.1632 11.2869   1
 -13   1   5-6.97272  13.212   1
 -13   1   5 6.95964 14.9606   1
 -13   1   5 17.0246 15.8095   1
  13  -1  -5 11.1011 11.7942   1
 -13   1   5 30.2284  11.436   1
  13  -1  -5 1.32511 10.5237   1
  13  -1  -6-1.54817 11.1876   1
 -13   1   6  9.4487 16.2446   1
  13  -1  -6 11.9819 10.5537   1
 -13   1   6-20.9248 12.6772   1
 -13   1   6 28.4843 10.8675   1
 -13   1   6  -14.66 13.5254   1
 -13   1   7 31.5963 15.6643   1
 -13   1   7 27.6554 10.7378   1
  13  -1  -7 36.4084 12.3601   1
 -13   1   7 25.0901 15.5706   1
  13  -1  -7 19.0131 11.3539   1
 -13   1   7  15.732 13.3239   1
  13  -1  -8 34.3978 11.7354   1
  13  -1  -8 35.6515   11.83   1
 -13   1   8 44.9776 19.8489   1
 -13   1   8 24.4396 10.3571   1
 -13   1   8 34.3217 13.9673   1
[truncated: 5,262,220 more chars]
